# Supplementary material for: Crystal structure and Hirshfeld surface analysis of dimethyl 3-methyl-8-{[4-(tri­fluoro­meth­yl)phen­yl]sulfon­yl}-7,8-di­hydro-4H-4,6a-ep­oxy­benzo[b]naphtho­[1,8-de]azepine-5,6-di­carboxyl­ate
Source: Acta Crystallogr E Crystallogr Commun. 2025 May 23;81(Pt 6):543–8. doi: 10.1107/S2056989025004426 (PMC12142415; doi:10.1107/S2056989025004426)
Supplement: Supplementary file 1 [file e-81-00543-sup1.cif]

##############################################################################
#                                                                            #
# This CIF contains the data in a paper accepted for publication in          #
# Acta Crystallographica Section E. It conforms to the requirements of       #
# Notes for Authors for Acta Crystallographica Section E, and has been       #
# peer reviewed under the auspices of the IUCr Commission on Journals.       #
#                                                                            #
# Full details of the Crystallographic Information File format               #
# are given in the paper "The Crystallographic Information File (CIF):       #
# a New Standard Archive File for Crystallography" by S. R. Hall, F. H.      #
# Allen and I. D. Brown [Acta Cryst. (1991), A47, 655-685].                  #
#                                                                            #
# The current version of the core CIF dictionary is obtainable from          #
# ftp://ftp.iucr.org/pub/cif_core.dic.                                       #
#                                                                            #
# Software is freely available for graphical display of the structure(s)     #
# in this CIF. For information consult the CIF software page                 #
# http://www.iucr.org/resources/cif/software.                                #
#                                                                            #
# This file may be used for bona fide research purposes within the           #
# scientific community so long as proper attribution is given to the journal # 
# article from which it was obtained.                                        #
#                                                                            #
##############################################################################
data_I
_audit_creation_method     'SHELXL-2019/3'
_journal_date_recd_electronic     2025-05-09
_journal_date_accepted     2025-05-16
_journal_name_full     'Acta Crystallographica, Section E'
_journal_year     2025
_journal_volume     81
_journal_issue      6
_journal_page_first     0
_journal_page_last     0
_journal_paper_category     GO
_journal_paper_doi     10.1107/S2056989025004426
_journal_coeditor_code     NX2026
_publ_contact_author_name     'Gizachew Mulugeta Manahelohe'
_publ_contact_author_address
;
Department of Chemistry,
University of Gondar,
P.O. Box 196, Gondar,
Ethiopia
;
_publ_contact_author_email     'Gizachew.Mulugeta@uog.edu.et'
_publ_contact_author_fax     ?
_publ_contact_author_phone     ?
_publ_section_title
;\
Crystal structure and Hirshfeld surface analysis of dimethyl
3-methyl-8-{[4-(trifluoromethyl)phenyl]sulfonyl}-7,8-dihydro-4<i>H</i>-4,6a-\
epoxybenzo[<i>b</i>]naphtho[1,8-<i>de</i>]azepine-5,6-dicarboxylate
;
_publ_section_title_footnote     .
loop_
    _publ_author_name
    _publ_author_address
    'Gleb M. Burkin'
;
RUDN University,
6 Miklukho-Maklaya St.,
Moscow 117198,
Russian Federation
;
    'Selbi Annadurdyyeva'
;
RUDN University,
6 Miklukho-Maklaya St.,
Moscow 117198,
Russian Federation
;
    'Alexandra G. Kutasevich'
;
RUDN University,
6 Miklukho-Maklaya St.,
Moscow 117198,
Russian Federation
;
    'Narmina A. Guliyeva'
;
Department of Chemical Engineering,
Baku Engineering University,
Hasan Aliyev, str. 120, Baku, Absheron AZ0101,
Azerbaijan
;
    'Khudayar I. Hasanov'
;
Azerbaijan Medical University,
Scientific Research Centre (SRC),
A. Kasumzade St. 14. AZ 1022, Baku,
Azerbaijan
;
    'Mehmet Akkurt'
;
Department of Physics,
Faculty of Sciences,
Erciyes University,
38039 Kayseri,
Turkey
;
    'Gizachew Mulugeta Manahelohe'
;
Department of Chemistry,
University of Gondar,
PO Box 196, Gondar,
Ethiopia
;
_publ_section_synopsis
;
In the crystal, molecules are linked by C---H...O interactions and C---H...F
interactions to form sheets parallel to the (002) plane. In addition,
S---O...\p and \p--\p interactions  link molecules  along the <i>a-</i>axis
direction. van der Waals interactions between molecular sheets consolidate the
 packing.
;
_chemical_name_systematic
;\
Dimethyl
3-methyl-8-{[4-(trifluoromethyl)phenyl]sulfonyl}-7,8-dihydro-4<i>H</i>-\
4,6a-epoxybenzo[<i>b</i>]naphtho[1,8-<i>de</i>]azepine-5,6-dicarboxylate
;
_chemical_name_common     ?
_chemical_formula_moiety     'C29 H22 F3 N O7 S'
_chemical_formula_sum     'C29 H22 F3 N O7 S'
_chemical_formula_iupac     'C29 H22 F3 N O7 S'
_chemical_formula_weight     585.53
_chemical_melting_point     ?
_space_group_crystal_system     monoclinic
_space_group_name_H-M_alt     'P 21/c'
_space_group_name_Hall     '-P 2ybc'
loop_
    _space_group_symop_operation_xyz
    'x, y, z'
    '-x, y+1/2, -z+1/2'
    '-x, -y, -z'
    'x, -y-1/2, z-1/2'
_cell_length_a     7.6375(5)
_cell_length_b     11.0324(6)
_cell_length_c     30.2019(8)
_cell_angle_alpha     90
_cell_angle_beta     93.9830(10)
_cell_angle_gamma     90
_cell_volume     2538.7(2)
_cell_formula_units_Z     4
_cell_measurement_reflns_used     20964
_cell_measurement_theta_min     2.93
_cell_measurement_theta_max     79.92
_cell_measurement_temperature     100(2)
_exptl_crystal_description     prism
_exptl_crystal_colour     colourless
_exptl_crystal_size_max     0.350
_exptl_crystal_size_mid     0.180
_exptl_crystal_size_min     0.170
_exptl_crystal_density_diffrn     1.532
_exptl_crystal_density_meas     ?
_exptl_crystal_density_method     ?
_exptl_crystal_F_000     1208
_exptl_absorpt_coefficient_mu     1.794
_exptl_absorpt_correction_type     multi-scan
_exptl_absorpt_process_details
;
(CrysAlisPro; Rigaku OD, 2021)
;
_exptl_absorpt_correction_T_min     0.713
_exptl_absorpt_correction_T_max     0.737
_exptl_special_details     ?
_diffrn_ambient_temperature     100(2)
_diffrn_source     'micro-focus sealed X-ray tube'
_diffrn_radiation_type     CuK\a
_diffrn_radiation_wavelength     1.54184
_diffrn_measurement_device_type
                           'Rigaku XtaLAB Synergy-S, HyPix-6000HE area-detector'
_diffrn_measurement_method     '\f and \w'
_diffrn_detector_area_resol_mean     ?
_diffrn_reflns_number     31570
_diffrn_reflns_av_R_equivalents     0.0488
_diffrn_reflns_av_unetI/netI     0.0341
_diffrn_reflns_theta_min     2.933
_diffrn_reflns_theta_max     80.131
_diffrn_reflns_theta_full     67.684
_diffrn_measured_fraction_theta_max     0.995
_diffrn_measured_fraction_theta_full     1.000
_diffrn_reflns_limit_h_min     -9
_diffrn_reflns_limit_h_max     8
_diffrn_reflns_limit_k_min     -14
_diffrn_reflns_limit_k_max     13
_diffrn_reflns_limit_l_min     -38
_diffrn_reflns_limit_l_max     38
_refine_special_details     ?
_reflns_number_total     5526
_reflns_number_gt     5187
_reflns_threshold_expression     'I > 2\s(I)'
_refine_ls_structure_factor_coef     Fsqd
_refine_ls_matrix_type     full
_refine_ls_R_factor_all     0.0386
_refine_ls_R_factor_gt     0.0368
_refine_ls_wR_factor_gt     0.1007
_refine_ls_wR_factor_ref     0.1028
_refine_ls_goodness_of_fit_ref     1.046
_refine_ls_restrained_S_all     1.046
_refine_ls_number_reflns     5526
_refine_ls_number_parameters     379
_refine_ls_number_restraints     1
_refine_ls_hydrogen_treatment     constr
_refine_ls_weighting_scheme     calc
_refine_ls_weighting_details
              'w=1/[\s^2^(Fo^2^)+(0.0633P)^2^+0.8141P] where P=(Fo^2^+2Fc^2^)/3'
_atom_sites_solution_hydrogens     geom
_atom_sites_solution_primary     difmap
_atom_sites_solution_secondary     difmap
_refine_ls_shift/su_max     0.001
_refine_ls_shift/su_mean     0.000
_refine_diff_density_max     0.448
_refine_diff_density_min     -0.430
_refine_ls_extinction_method
;
SHELXL-2019/2 (Sheldrick, 2015b)
;
_refine_ls_extinction_coef     0.00089(14)
_refine_ls_extinction_expression
                                  'Fc^*^=kFc[1+0.001xFc^2^\l^3^/sin(2\q)]^-1/4^'
loop_
    _atom_type_symbol
    _atom_type_description
    _atom_type_scat_dispersion_real
    _atom_type_scat_dispersion_imag
    _atom_type_scat_source
    'C' 'C' 0.0181 0.0091
                         'International Tables Vol C Tables 4.2.6.8 and 6.1.1.4'
    'H' 'H' 0.0000 0.0000
                         'International Tables Vol C Tables 4.2.6.8 and 6.1.1.4'
    'F' 'F' 0.0727 0.0534
                         'International Tables Vol C Tables 4.2.6.8 and 6.1.1.4'
    'N' 'N' 0.0311 0.0180
                         'International Tables Vol C Tables 4.2.6.8 and 6.1.1.4'
    'O' 'O' 0.0492 0.0322
                         'International Tables Vol C Tables 4.2.6.8 and 6.1.1.4'
    'S' 'S' 0.3331 0.5567
                         'International Tables Vol C Tables 4.2.6.8 and 6.1.1.4'
_computing_data_collection
;
CrysAlisPro 1.171.41.117a (Rigaku OD, 2021)
;
_computing_cell_refinement
;
CrysAlisPro 1.171.41.117a (Rigaku OD, 2021)
;
_computing_data_reduction
;
CrysAlisPro 1.171.41.117a (Rigaku OD, 2021)
;
_computing_structure_solution
;
<i>SHELXT2016/6</i> (Sheldrick, 2015a)
;
_computing_structure_refinement
;
<i>SHELXL2016/6</i> (Sheldrick, 2015b
;
_computing_molecular_graphics
;
ORTEP-3 for Windows (Farrugia, 2012)
;
_computing_publication_material
;
PLATON (Spek, 2020)
;
loop_
    _atom_site_type_symbol
    _atom_site_label
    _atom_site_fract_x
    _atom_site_fract_y
    _atom_site_fract_z
    _atom_site_U_iso_or_equiv
    _atom_site_adp_type
    _atom_site_calc_flag
    _atom_site_occupancy
    _atom_site_disorder_assembly
    _atom_site_disorder_group
    S S1 -0.08268(3) 0.68046(3) 0.60331(2) 0.01536(10) Uani d 1 . .
    F F1 0.03672(12) 0.08285(8) 0.60261(3) 0.0324(2) Uani d 1 . .
    F F2 0.22478(16) 0.13678(9) 0.55695(5) 0.0501(3) Uani d 1 . .
    F F3 0.29014(14) 0.14333(10) 0.62756(5) 0.0539(3) Uani d 1 . .
    O O1 -0.16062(12) 0.70213(9) 0.64434(3) 0.0216(2) Uani d 1 . .
    O O2 -0.17402(12) 0.70996(9) 0.56162(3) 0.0225(2) Uani d 1 . .
    C C1 0.48862(15) 0.49339(11) 0.57852(4) 0.0171(2) Uani d 1 . .
    H H1 0.496038 0.479440 0.547665 0.021 Uiso calc 1 . .
    C C2 0.55556(16) 0.40746(11) 0.60859(4) 0.0187(2) Uani d 1 . .
    H H2 0.607100 0.336071 0.597644 0.022 Uiso calc 1 . .
    C C3 0.54990(15) 0.42217(11) 0.65483(4) 0.0172(2) Uani d 1 . .
    C C3A 0.47063(15) 0.52723(11) 0.66816(4) 0.0156(2) Uani d 1 . .
    C C4 0.44151(15) 0.58212(12) 0.71373(4) 0.0171(2) Uani d 1 . .
    H H4 0.444763 0.524274 0.739264 0.021 Uiso calc 1 . .
    C C5 0.56803(16) 0.69088(11) 0.71852(4) 0.0165(2) Uani d 1 . .
    C C6 0.50225(15) 0.77414(11) 0.68956(4) 0.0149(2) Uani d 1 . .
    C C6A 0.33411(15) 0.71572(11) 0.66698(4) 0.0141(2) Uani d 1 . .
    C C7 0.18668(15) 0.79745(11) 0.64834(4) 0.0158(2) Uani d 1 . .
    H H7A 0.096592 0.803245 0.670287 0.019 Uiso calc 1 . .
    H H7B 0.234316 0.879823 0.644221 0.019 Uiso calc 1 . .
    N N8 0.10246(13) 0.75554(9) 0.60592(3) 0.0148(2) Uani d 1 . .
    C C8A 0.19749(15) 0.76703(11) 0.56657(4) 0.0144(2) Uani d 1 . .
    C C9 0.14221(16) 0.85518(12) 0.53567(4) 0.0186(2) Uani d 1 . .
    H H9 0.041411 0.902688 0.540357 0.022 Uiso calc 1 . .
    C C10 0.23335(17) 0.87407(12) 0.49810(4) 0.0217(3) Uani d 1 . .
    H H10 0.195141 0.934034 0.477015 0.026 Uiso calc 1 . .
    C C11 0.38118(17) 0.80441(12) 0.49158(4) 0.0202(3) Uani d 1 . .
    H H11 0.445235 0.817581 0.466155 0.024 Uiso calc 1 . .
    C C12 0.43538(16) 0.71573(12) 0.52212(4) 0.0171(2) Uani d 1 . .
    H H12 0.535760 0.668175 0.517074 0.020 Uiso calc 1 . .
    C C12A 0.34499(15) 0.69485(11) 0.56029(4) 0.0143(2) Uani d 1 . .
    C C12B 0.40963(14) 0.60123(11) 0.59260(4) 0.0144(2) Uani d 1 . .
    C C12C 0.40171(14) 0.61400(11) 0.63793(4) 0.0137(2) Uani d 1 . .
    O O13 0.27786(11) 0.64524(8) 0.70381(3) 0.01706(19) Uani d 1 . .
    C C13 0.6235(19) 0.3275(12) 0.6870(4) 0.0238(3) Uani d 0.53(2) A 1
    H H13A 0.732679 0.294903 0.676576 0.036 Uiso calc 0.53(2) A 1
    H H13B 0.538176 0.261703 0.689067 0.036 Uiso calc 0.53(2) A 1
    H H13C 0.647483 0.364271 0.716356 0.036 Uiso calc 0.53(2) A 1
    C C13' 0.625(2) 0.3275(13) 0.6867(5) 0.0238(3) Uani d 0.47(2) A 2
    H H13D 0.747394 0.348027 0.695799 0.036 Uiso calc 0.47(2) A 2
    H H13E 0.621140 0.248114 0.672104 0.036 Uiso calc 0.47(2) A 2
    H H13F 0.556513 0.324858 0.712874 0.036 Uiso calc 0.47(2) A 2
    C C14 0.74252(17) 0.68539(12) 0.74318(4) 0.0187(3) Uani d 1 . .
    O O14 0.82551(14) 0.77048(10) 0.75805(4) 0.0298(2) Uani d 1 . .
    O O15 0.79316(12) 0.56938(9) 0.74709(3) 0.0221(2) Uani d 1 . .
    C C15 0.96586(17) 0.54877(14) 0.76935(5) 0.0252(3) Uani d 1 . .
    H H15A 1.051895 0.601521 0.756353 0.038 Uiso calc 1 . .
    H H15B 0.999568 0.463854 0.765660 0.038 Uiso calc 1 . .
    H H15C 0.962354 0.567077 0.801032 0.038 Uiso calc 1 . .
    C C16 0.58807(15) 0.88141(11) 0.67119(4) 0.0160(2) Uani d 1 . .
    O O16 0.68066(13) 0.95432(9) 0.69113(3) 0.0247(2) Uani d 1 . .
    O O17 0.54422(11) 0.88538(8) 0.62730(3) 0.01773(19) Uani d 1 . .
    C C17 0.63324(19) 0.97498(13) 0.60257(5) 0.0244(3) Uani d 1 . .
    H H17A 0.585829 0.974193 0.571579 0.037 Uiso calc 1 . .
    H H17B 0.759006 0.956514 0.603902 0.037 Uiso calc 1 . .
    H H17C 0.615553 1.055289 0.615390 0.037 Uiso calc 1 . .
    C C18 -0.02522(15) 0.52580(11) 0.60113(4) 0.0161(2) Uani d 1 . .
    C C19 -0.01841(17) 0.47033(12) 0.56005(4) 0.0213(3) Uani d 1 . .
    H H19 -0.055255 0.512804 0.533666 0.026 Uiso calc 1 . .
    C C20 0.04285(18) 0.35202(13) 0.55788(5) 0.0241(3) Uani d 1 . .
    H H20 0.049166 0.312688 0.530058 0.029 Uiso calc 1 . .
    C C21 0.09484(17) 0.29210(12) 0.59721(5) 0.0220(3) Uani d 1 . .
    C C22 0.08252(17) 0.34703(12) 0.63835(5) 0.0224(3) Uani d 1 . .
    H H22 0.115329 0.303757 0.664827 0.027 Uiso calc 1 . .
    C C23 0.02216(17) 0.46516(12) 0.64049(4) 0.0195(3) Uani d 1 . .
    H H23 0.013327 0.503979 0.668321 0.023 Uiso calc 1 . .
    C C24 0.16202(19) 0.16488(13) 0.59579(6) 0.0296(3) Uani d 1 . .
loop_
    _atom_site_aniso_label
    _atom_site_aniso_U_11
    _atom_site_aniso_U_22
    _atom_site_aniso_U_33
    _atom_site_aniso_U_12
    _atom_site_aniso_U_13
    _atom_site_aniso_U_23
    S1 0.01088(15) 0.01765(16) 0.01767(16) 0.00027(9) 0.00183(11) 0.00049(10)
    F1 0.0335(5) 0.0180(4) 0.0464(5) -0.0065(3) 0.0085(4) -0.0001(4)
    F2 0.0591(7) 0.0245(5) 0.0717(8) 0.0035(4) 0.0407(6) -0.0050(5)
    F3 0.0374(5) 0.0263(5) 0.0941(10) 0.0095(4) -0.0236(6) -0.0078(5)
    O1 0.0165(4) 0.0240(5) 0.0252(5) 0.0012(3) 0.0086(4) -0.0018(4)
    O2 0.0159(4) 0.0257(5) 0.0250(5) -0.0014(3) -0.0049(3) 0.0034(4)
    C1 0.0160(5) 0.0185(6) 0.0170(5) -0.0007(4) 0.0020(4) -0.0035(4)
    C2 0.0174(5) 0.0157(5) 0.0231(6) 0.0007(4) 0.0027(4) -0.0026(4)
    C3 0.0137(5) 0.0166(6) 0.0213(6) -0.0015(4) 0.0013(4) 0.0031(4)
    C3A 0.0129(5) 0.0186(6) 0.0154(5) -0.0025(4) 0.0017(4) 0.0016(4)
    C4 0.0153(5) 0.0215(6) 0.0148(5) 0.0005(4) 0.0025(4) 0.0028(4)
    C5 0.0169(6) 0.0218(6) 0.0110(5) 0.0010(4) 0.0028(4) -0.0018(4)
    C6 0.0143(5) 0.0193(6) 0.0114(5) 0.0005(4) 0.0023(4) -0.0036(4)
    C6A 0.0137(5) 0.0174(5) 0.0116(5) -0.0014(4) 0.0035(4) 0.0002(4)
    C7 0.0142(5) 0.0178(5) 0.0155(5) 0.0011(4) 0.0013(4) -0.0029(4)
    N8 0.0123(4) 0.0175(5) 0.0144(5) -0.0002(4) 0.0012(4) -0.0006(4)
    C8A 0.0133(5) 0.0157(5) 0.0141(5) -0.0026(4) 0.0011(4) -0.0011(4)
    C9 0.0182(5) 0.0183(6) 0.0192(6) 0.0011(4) 0.0003(4) 0.0015(5)
    C10 0.0244(6) 0.0218(6) 0.0188(6) -0.0007(5) 0.0002(5) 0.0054(5)
    C11 0.0210(6) 0.0258(6) 0.0141(5) -0.0032(5) 0.0033(4) 0.0017(5)
    C12 0.0150(5) 0.0217(6) 0.0146(5) -0.0011(4) 0.0011(4) -0.0027(4)
    C12A 0.0139(5) 0.0161(5) 0.0128(5) -0.0021(4) -0.0010(4) -0.0022(4)
    C12B 0.0117(5) 0.0165(5) 0.0151(5) -0.0014(4) 0.0012(4) -0.0010(4)
    C12C 0.0108(5) 0.0148(5) 0.0155(5) -0.0007(4) 0.0018(4) -0.0009(4)
    O13 0.0149(4) 0.0225(4) 0.0142(4) 0.0008(3) 0.0043(3) 0.0036(3)
    C13 0.0248(7) 0.0199(6) 0.0267(7) 0.0026(5) 0.0027(6) 0.0074(5)
    C13' 0.0248(7) 0.0199(6) 0.0267(7) 0.0026(5) 0.0027(6) 0.0074(5)
    C14 0.0192(6) 0.0258(6) 0.0112(5) 0.0013(5) 0.0007(4) 0.0012(4)
    O14 0.0306(5) 0.0287(5) 0.0282(5) -0.0025(4) -0.0117(4) -0.0016(4)
    O15 0.0185(4) 0.0259(5) 0.0216(4) 0.0025(4) -0.0020(3) 0.0031(4)
    C15 0.0177(6) 0.0360(7) 0.0217(6) 0.0042(5) -0.0010(5) 0.0066(5)
    C16 0.0151(5) 0.0168(5) 0.0164(5) 0.0021(4) 0.0024(4) -0.0020(4)
    O16 0.0266(5) 0.0233(5) 0.0236(5) -0.0069(4) -0.0016(4) -0.0053(4)
    O17 0.0190(4) 0.0192(4) 0.0150(4) -0.0035(3) 0.0011(3) 0.0015(3)
    C17 0.0274(6) 0.0215(6) 0.0246(6) -0.0037(5) 0.0051(5) 0.0066(5)
    C18 0.0127(5) 0.0180(6) 0.0179(6) -0.0022(4) 0.0028(4) -0.0001(4)
    C19 0.0243(6) 0.0231(6) 0.0167(6) -0.0038(5) 0.0035(5) -0.0010(5)
    C20 0.0276(7) 0.0220(6) 0.0235(6) -0.0045(5) 0.0069(5) -0.0050(5)
    C21 0.0169(6) 0.0171(6) 0.0325(7) -0.0035(5) 0.0045(5) -0.0018(5)
    C22 0.0218(6) 0.0198(6) 0.0250(6) -0.0031(5) -0.0016(5) 0.0030(5)
    C23 0.0210(6) 0.0199(6) 0.0175(6) -0.0025(5) 0.0010(4) -0.0003(4)
    C24 0.0227(7) 0.0199(6) 0.0469(9) -0.0026(5) 0.0067(6) -0.0021(6)
_geom_special_details
;
 All esds (except the esd in the dihedral angle between two l.s. planes)
 are estimated using the full covariance matrix.  The cell esds are taken
 into account individually in the estimation of esds in distances, angles
 and torsion angles; correlations between esds in cell parameters are only
 used when they are defined by crystal symmetry.  An approximate (isotropic)
 treatment of cell esds is used for estimating esds involving l.s. planes.
;
loop_
    _geom_bond_atom_site_label_1
    _geom_bond_atom_site_label_2
    _geom_bond_site_symmetry_2
    _geom_bond_distance
    _geom_bond_publ_flag
    S1 O1 . 1.4314(9) ?
    S1 O2 . 1.4338(10) ?
    S1 N8 . 1.6359(10) ?
    S1 C18 . 1.7642(13) ?
    F1 C24 . 1.3434(17) ?
    F2 C24 . 1.334(2) ?
    F3 C24 . 1.343(2) ?
    C1 C2 . 1.3857(18) ?
    C1 C12B . 1.4129(17) ?
    C1 H1 . 0.9500 ?
    C2 C3 . 1.4096(18) ?
    C2 H2 . 0.9500 ?
    C3 C3A . 1.3805(17) ?
    C3 C13' . 1.507(10) ?
    C3 C13 . 1.509(9) ?
    C3A C12C . 1.4001(17) ?
    C3A C4 . 1.5340(17) ?
    C4 O13 . 1.4439(15) ?
    C4 C5 . 1.5411(17) ?
    C4 H4 . 1.0000 ?
    C5 C6 . 1.3416(18) ?
    C5 C14 . 1.4820(17) ?
    C6 C16 . 1.4795(17) ?
    C6 C6A . 1.5517(16) ?
    C6A O13 . 1.4466(13) ?
    C6A C7 . 1.5198(16) ?
    C6A C12C . 1.5358(16) ?
    C7 N8 . 1.4680(15) ?
    C7 H7A . 0.9900 ?
    C7 H7B . 0.9900 ?
    N8 C8A . 1.4405(15) ?
    C8A C9 . 1.3928(17) ?
    C8A C12A . 1.4031(17) ?
    C9 C10 . 1.3877(18) ?
    C9 H9 . 0.9500 ?
    C10 C11 . 1.3910(19) ?
    C10 H10 . 0.9500 ?
    C11 C12 . 1.3877(18) ?
    C11 H11 . 0.9500 ?
    C12 C12A . 1.4034(16) ?
    C12 H12 . 0.9500 ?
    C12A C12B . 1.4819(17) ?
    C12B C12C . 1.3816(16) ?
    C13 H13A . 0.9800 ?
    C13 H13B . 0.9800 ?
    C13 H13C . 0.9800 ?
    C13' H13D . 0.9800 ?
    C13' H13E . 0.9800 ?
    C13' H13F . 0.9800 ?
    C14 O14 . 1.2022(18) ?
    C14 O15 . 1.3400(17) ?
    O15 C15 . 1.4562(15) ?
    C15 H15A . 0.9800 ?
    C15 H15B . 0.9800 ?
    C15 H15C . 0.9800 ?
    C16 O16 . 1.2045(16) ?
    C16 O17 . 1.3452(15) ?
    O17 C17 . 1.4378(15) ?
    C17 H17A . 0.9800 ?
    C17 H17B . 0.9800 ?
    C17 H17C . 0.9800 ?
    C18 C19 . 1.3876(17) ?
    C18 C23 . 1.3899(18) ?
    C19 C20 . 1.390(2) ?
    C19 H19 . 0.9500 ?
    C20 C21 . 1.393(2) ?
    C20 H20 . 0.9500 ?
    C21 C22 . 1.391(2) ?
    C21 C24 . 1.4961(19) ?
    C22 C23 . 1.3854(19) ?
    C22 H22 . 0.9500 ?
    C23 H23 . 0.9500 ?
loop_
    _geom_angle_atom_site_label_1
    _geom_angle_atom_site_label_2
    _geom_angle_atom_site_label_3
    _geom_angle_site_symmetry_1
    _geom_angle_site_symmetry_3
    _geom_angle
    _geom_angle_publ_flag
    O1 S1 O2 . . 121.06(6) ?
    O1 S1 N8 . . 106.49(6) ?
    O2 S1 N8 . . 107.06(5) ?
    O1 S1 C18 . . 108.27(6) ?
    O2 S1 C18 . . 107.08(6) ?
    N8 S1 C18 . . 105.97(5) ?
    C2 C1 C12B . . 121.64(11) ?
    C2 C1 H1 . . 119.2 ?
    C12B C1 H1 . . 119.2 ?
    C1 C2 C3 . . 122.36(11) ?
    C1 C2 H2 . . 118.8 ?
    C3 C2 H2 . . 118.8 ?
    C3A C3 C2 . . 115.46(11) ?
    C3A C3 C13' . . 123.5(7) ?
    C2 C3 C13' . . 121.1(7) ?
    C3A C3 C13 . . 123.0(6) ?
    C2 C3 C13 . . 121.5(6) ?
    C3 C3A C12C . . 122.45(11) ?
    C3 C3A C4 . . 133.39(11) ?
    C12C C3A C4 . . 104.11(10) ?
    O13 C4 C3A . . 100.46(9) ?
    O13 C4 C5 . . 99.91(10) ?
    C3A C4 C5 . . 105.22(9) ?
    O13 C4 H4 . . 116.3 ?
    C3A C4 H4 . . 116.3 ?
    C5 C4 H4 . . 116.3 ?
    C6 C5 C14 . . 129.68(12) ?
    C6 C5 C4 . . 105.54(11) ?
    C14 C5 C4 . . 123.47(11) ?
    C5 C6 C16 . . 129.54(11) ?
    C5 C6 C6A . . 105.26(10) ?
    C16 C6 C6A . . 122.82(10) ?
    O13 C6A C7 . . 110.59(9) ?
    O13 C6A C12C . . 100.14(9) ?
    C7 C6A C12C . . 119.46(10) ?
    O13 C6A C6 . . 99.57(9) ?
    C7 C6A C6 . . 119.05(10) ?
    C12C C6A C6 . . 104.71(9) ?
    N8 C7 C6A . . 113.89(10) ?
    N8 C7 H7A . . 108.8 ?
    C6A C7 H7A . . 108.8 ?
    N8 C7 H7B . . 108.8 ?
    C6A C7 H7B . . 108.8 ?
    H7A C7 H7B . . 107.7 ?
    C8A N8 C7 . . 118.49(9) ?
    C8A N8 S1 . . 119.23(8) ?
    C7 N8 S1 . . 121.75(8) ?
    C9 C8A C12A . . 120.98(11) ?
    C9 C8A N8 . . 117.87(11) ?
    C12A C8A N8 . . 121.12(10) ?
    C10 C9 C8A . . 120.45(12) ?
    C10 C9 H9 . . 119.8 ?
    C8A C9 H9 . . 119.8 ?
    C9 C10 C11 . . 119.40(12) ?
    C9 C10 H10 . . 120.3 ?
    C11 C10 H10 . . 120.3 ?
    C12 C11 C10 . . 120.20(12) ?
    C12 C11 H11 . . 119.9 ?
    C10 C11 H11 . . 119.9 ?
    C11 C12 C12A . . 121.37(11) ?
    C11 C12 H12 . . 119.3 ?
    C12A C12 H12 . . 119.3 ?
    C8A C12A C12 . . 117.59(11) ?
    C8A C12A C12B . . 122.72(10) ?
    C12 C12A C12B . . 119.67(11) ?
    C12C C12B C1 . . 115.67(11) ?
    C12C C12B C12A . . 123.09(11) ?
    C1 C12B C12A . . 121.22(11) ?
    C12B C12C C3A . . 122.41(11) ?
    C12B C12C C6A . . 132.85(11) ?
    C3A C12C C6A . . 104.66(10) ?
    C4 O13 C6A . . 96.88(8) ?
    C3 C13 H13A . . 109.5 ?
    C3 C13 H13B . . 109.5 ?
    H13A C13 H13B . . 109.5 ?
    C3 C13 H13C . . 109.5 ?
    H13A C13 H13C . . 109.5 ?
    H13B C13 H13C . . 109.5 ?
    C3 C13' H13D . . 109.5 ?
    C3 C13' H13E . . 109.5 ?
    H13D C13' H13E . . 109.5 ?
    C3 C13' H13F . . 109.5 ?
    H13D C13' H13F . . 109.5 ?
    H13E C13' H13F . . 109.5 ?
    O14 C14 O15 . . 124.85(12) ?
    O14 C14 C5 . . 126.04(12) ?
    O15 C14 C5 . . 109.10(11) ?
    C14 O15 C15 . . 115.88(11) ?
    O15 C15 H15A . . 109.5 ?
    O15 C15 H15B . . 109.5 ?
    H15A C15 H15B . . 109.5 ?
    O15 C15 H15C . . 109.5 ?
    H15A C15 H15C . . 109.5 ?
    H15B C15 H15C . . 109.5 ?
    O16 C16 O17 . . 124.64(12) ?
    O16 C16 C6 . . 127.35(12) ?
    O17 C16 C6 . . 108.01(10) ?
    C16 O17 C17 . . 116.09(10) ?
    O17 C17 H17A . . 109.5 ?
    O17 C17 H17B . . 109.5 ?
    H17A C17 H17B . . 109.5 ?
    O17 C17 H17C . . 109.5 ?
    H17A C17 H17C . . 109.5 ?
    H17B C17 H17C . . 109.5 ?
    C19 C18 C23 . . 121.92(12) ?
    C19 C18 S1 . . 119.01(10) ?
    C23 C18 S1 . . 118.95(10) ?
    C18 C19 C20 . . 119.34(12) ?
    C18 C19 H19 . . 120.3 ?
    C20 C19 H19 . . 120.3 ?
    C19 C20 C21 . . 118.86(12) ?
    C19 C20 H20 . . 120.6 ?
    C21 C20 H20 . . 120.6 ?
    C22 C21 C20 . . 121.45(13) ?
    C22 C21 C24 . . 118.61(13) ?
    C20 C21 C24 . . 119.93(13) ?
    C23 C22 C21 . . 119.65(12) ?
    C23 C22 H22 . . 120.2 ?
    C21 C22 H22 . . 120.2 ?
    C22 C23 C18 . . 118.72(12) ?
    C22 C23 H23 . . 120.6 ?
    C18 C23 H23 . . 120.6 ?
    F2 C24 F3 . . 107.37(13) ?
    F2 C24 F1 . . 106.36(13) ?
    F3 C24 F1 . . 105.22(13) ?
    F2 C24 C21 . . 112.84(13) ?
    F3 C24 C21 . . 112.32(13) ?
    F1 C24 C21 . . 112.23(11) ?
loop_
    _geom_torsion_atom_site_label_1
    _geom_torsion_atom_site_label_2
    _geom_torsion_atom_site_label_3
    _geom_torsion_atom_site_label_4
    _geom_torsion_site_symmetry_1
    _geom_torsion_site_symmetry_2
    _geom_torsion_site_symmetry_3
    _geom_torsion_site_symmetry_4
    _geom_torsion
    _geom_torsion_publ_flag
    C12B C1 C2 C3 . . . . -0.27(19) ?
    C1 C2 C3 C3A . . . . 0.97(18) ?
    C1 C2 C3 C13' . . . . -179.4(8) ?
    C1 C2 C3 C13 . . . . 180.0(7) ?
    C2 C3 C3A C12C . . . . -0.53(17) ?
    C13' C3 C3A C12C . . . . 179.9(8) ?
    C13 C3 C3A C12C . . . . -179.5(7) ?
    C2 C3 C3A C4 . . . . -177.38(12) ?
    C13' C3 C3A C4 . . . . 3.0(8) ?
    C13 C3 C3A C4 . . . . 3.6(7) ?
    C3 C3A C4 O13 . . . . -148.68(13) ?
    C12C C3A C4 O13 . . . . 34.06(11) ?
    C3 C3A C4 C5 . . . . 107.93(15) ?
    C12C C3A C4 C5 . . . . -69.34(11) ?
    O13 C4 C5 C6 . . . . -33.53(11) ?
    C3A C4 C5 C6 . . . . 70.27(12) ?
    O13 C4 C5 C14 . . . . 158.45(10) ?
    C3A C4 C5 C14 . . . . -97.75(13) ?
    C14 C5 C6 C16 . . . . 4.6(2) ?
    C4 C5 C6 C16 . . . . -162.42(11) ?
    C14 C5 C6 C6A . . . . 167.07(12) ?
    C4 C5 C6 C6A . . . . 0.07(12) ?
    C5 C6 C6A O13 . . . . 33.30(11) ?
    C16 C6 C6A O13 . . . . -162.73(10) ?
    C5 C6 C6A C7 . . . . 153.40(10) ?
    C16 C6 C6A C7 . . . . -42.62(15) ?
    C5 C6 C6A C12C . . . . -69.93(11) ?
    C16 C6 C6A C12C . . . . 94.05(12) ?
    O13 C6A C7 N8 . . . . -105.16(11) ?
    C12C C6A C7 N8 . . . . 10.18(15) ?
    C6 C6A C7 N8 . . . . 140.52(10) ?
    C6A C7 N8 C8A . . . . -72.75(13) ?
    C6A C7 N8 S1 . . . . 98.88(11) ?
    O1 S1 N8 C8A . . . . -170.14(9) ?
    O2 S1 N8 C8A . . . . -39.32(10) ?
    C18 S1 N8 C8A . . . . 74.73(10) ?
    O1 S1 N8 C7 . . . . 18.29(11) ?
    O2 S1 N8 C7 . . . . 149.11(9) ?
    C18 S1 N8 C7 . . . . -96.85(10) ?
    C7 N8 C8A C9 . . . . -107.68(13) ?
    S1 N8 C8A C9 . . . . 80.47(13) ?
    C7 N8 C8A C12A . . . . 70.01(15) ?
    S1 N8 C8A C12A . . . . -101.83(12) ?
    C12A C8A C9 C10 . . . . -0.56(19) ?
    N8 C8A C9 C10 . . . . 177.14(11) ?
    C8A C9 C10 C11 . . . . -0.2(2) ?
    C9 C10 C11 C12 . . . . 0.9(2) ?
    C10 C11 C12 C12A . . . . -0.7(2) ?
    C9 C8A C12A C12 . . . . 0.70(17) ?
    N8 C8A C12A C12 . . . . -176.93(10) ?
    C9 C8A C12A C12B . . . . 179.17(11) ?
    N8 C8A C12A C12B . . . . 1.54(17) ?
    C11 C12 C12A C8A . . . . -0.05(18) ?
    C11 C12 C12A C12B . . . . -178.57(11) ?
    C2 C1 C12B C12C . . . . -0.87(17) ?
    C2 C1 C12B C12A . . . . 177.47(11) ?
    C8A C12A C12B C12C . . . . -34.98(17) ?
    C12 C12A C12B C12C . . . . 143.46(12) ?
    C8A C12A C12B C1 . . . . 146.80(12) ?
    C12 C12A C12B C1 . . . . -34.76(17) ?
    C1 C12B C12C C3A . . . . 1.32(17) ?
    C12A C12B C12C C3A . . . . -176.99(11) ?
    C1 C12B C12C C6A . . . . 177.79(11) ?
    C12A C12B C12C C6A . . . . -0.5(2) ?
    C3 C3A C12C C12B . . . . -0.65(18) ?
    C4 C3A C12C C12B . . . . 177.00(11) ?
    C3 C3A C12C C6A . . . . -177.97(11) ?
    C4 C3A C12C C6A . . . . -0.32(11) ?
    O13 C6A C12C C12B . . . . 149.70(12) ?
    C7 C6A C12C C12B . . . . 28.95(18) ?
    C6 C6A C12C C12B . . . . -107.51(14) ?
    O13 C6A C12C C3A . . . . -33.39(11) ?
    C7 C6A C12C C3A . . . . -154.14(10) ?
    C6 C6A C12C C3A . . . . 69.41(11) ?
    C3A C4 O13 C6A . . . . -54.37(10) ?
    C5 C4 O13 C6A . . . . 53.28(10) ?
    C7 C6A O13 C4 . . . . -179.14(10) ?
    C12C C6A O13 C4 . . . . 53.93(10) ?
    C6 C6A O13 C4 . . . . -53.03(10) ?
    C6 C5 C14 O14 . . . . 36.1(2) ?
    C4 C5 C14 O14 . . . . -158.94(13) ?
    C6 C5 C14 O15 . . . . -144.93(13) ?
    C4 C5 C14 O15 . . . . 20.01(16) ?
    O14 C14 O15 C15 . . . . -3.06(18) ?
    C5 C14 O15 C15 . . . . 177.98(10) ?
    C5 C6 C16 O16 . . . . -44.8(2) ?
    C6A C6 C16 O16 . . . . 155.42(12) ?
    C5 C6 C16 O17 . . . . 135.61(13) ?
    C6A C6 C16 O17 . . . . -24.19(14) ?
    O16 C16 O17 C17 . . . . 8.00(17) ?
    C6 C16 O17 C17 . . . . -172.38(10) ?
    O1 S1 C18 C19 . . . . 152.89(10) ?
    O2 S1 C18 C19 . . . . 20.83(11) ?
    N8 S1 C18 C19 . . . . -93.20(11) ?
    O1 S1 C18 C23 . . . . -30.97(11) ?
    O2 S1 C18 C23 . . . . -163.03(10) ?
    N8 S1 C18 C23 . . . . 82.94(11) ?
    C23 C18 C19 C20 . . . . -2.14(19) ?
    S1 C18 C19 C20 . . . . 173.88(10) ?
    C18 C19 C20 C21 . . . . 0.4(2) ?
    C19 C20 C21 C22 . . . . 1.6(2) ?
    C19 C20 C21 C24 . . . . -179.74(12) ?
    C20 C21 C22 C23 . . . . -1.9(2) ?
    C24 C21 C22 C23 . . . . 179.43(12) ?
    C21 C22 C23 C18 . . . . 0.18(19) ?
    C19 C18 C23 C22 . . . . 1.85(19) ?
    S1 C18 C23 C22 . . . . -174.17(9) ?
    C22 C21 C24 F2 . . . . -158.19(13) ?
    C20 C21 C24 F2 . . . . 23.13(19) ?
    C22 C21 C24 F3 . . . . -36.65(18) ?
    C20 C21 C24 F3 . . . . 144.67(14) ?
    C22 C21 C24 F1 . . . . 81.66(17) ?
    C20 C21 C24 F1 . . . . -97.02(16) ?
loop_
    _geom_hbond_atom_site_label_D
    _geom_hbond_atom_site_label_H
    _geom_hbond_atom_site_label_A
    _geom_hbond_site_symmetry_A
    _geom_hbond_distance_DH
    _geom_hbond_distance_HA
    _geom_hbond_distance_DA
    _geom_hbond_angle_DHA
    _geom_hbond_publ_flag
    C4 H4 O16 2_646 1.00 2.49 3.3893(16) 149 yes
    C7 H7A O1 . 0.99 2.35 2.8481(15) 111 yes
    C7 H7B O17 . 0.99 2.46 3.0071(14) 115 yes
    C12 H12 O2 1_655 0.95 2.55 3.1357(15) 120 yes
    C15 H15A O13 1_655 0.98 2.47 3.3741(17) 153 yes
    C17 H17B F1 1_665 0.98 2.54 3.3033(17) 135 yes
    C19 H19 O2 . 0.95 2.52 2.9003(17) 104 yes
    C22 H22 O14 2_646 0.95 2.37 3.2698(19) 158 yes
_shelx_space_group_comment
;
The symmetry employed for this shelxl refinement is uniquely defined
by the following loop, which should always be used as a source of
symmetry information in preference to the above space-group names.
They are only intended as comments.
;
_shelx_estimated_absorpt_T_min     0.572
_shelx_estimated_absorpt_T_max     0.750
_shelx_hkl_file
;
   0   0   2 1574.15 99.2358  54
   0   0   3 36.8156 17.9205  54
   0   0   4 299024. 13597.3  54
   0   0   5 47.1054 28.5535  54
   0   0   6 158767. 7286.51  54
   0   0   7-11.4534 33.3098  54
   0   0   8 33842.4 1669.01  54
   0   0   9 15.3637 36.4848  54
   0   0  10 3036.25 267.951  54
   0   0  11 19.7729 38.3426  54
   0   0  12 7614.96 533.849  54
   0   0  13-24.8224 48.1343  54
   0   0  14 28807.3 1574.17  54
   0   0  15 30.7821 51.6986  54
   0   0  16 13336.9 663.589  55
   0   0  16 12456.0 884.813  54
   0   0  17 13.7549 30.5510  55
   0   0  17-37.4551 62.8841  54
   0   0  18 9231.27 489.978  55
   0   0  18 8819.65 729.729  54
   0   0  19 24.1368 33.0895  55
   0   0  19-44.8870 61.5330  54
   0   0  20 131684. 6050.42  55
   0   0  21 27.7762 40.1553  55
   0   0  22 1556.74 145.031  55
   0   0  23-17.2023 44.1182  42
   0   0  23 55.0383 48.0901  43
   0   0 -23-14.2738 39.1356  39
   0   0  23 41.9825 46.6228  55
   0   0  24 65052.6 3219.20  42
   0   0  24 65317.4 3183.25  43
   0   0  24 65829.8 3150.31  55
   0   0 -24 68201.1 3189.61  40
   0   0 -24 68291.2 3195.72  39
   0   0 -25 14.9017 43.3620  40
   0   0  25 29.9530 45.9338  43
   0   0 -25 92.5640 55.9748  39
   0   0  25 145.591 141.132  53
   0   0  25 11.6319 46.5146  55
   0   0 -26 58836.9 2732.82  39
   0   0  26 59079.2 3305.05  53
   0   0  26 54052.3 2713.72  43
   0   0  27 62.1418 58.3883  43
   0   0 -27 47.7685 48.8863  39
   0   0  27 155.751 130.774  53
   0   0  28 21726.0 1158.51  45
   0   0 -28 23796.2 1204.07  39
   0   0  28 23713.3 1199.91  43
   0   0  29-23.7336 44.5514  45
   0   0  29-15.1542 50.8862  43
   0   0 -29 30.8384 51.7760  39
   0   0  30 31354.6 1614.84  43
   0   0 -30 33623.5 1626.45  39
   0   0  31 27.3522 44.0220  43
   0   0 -31 82.5590 55.0366  39
   0   0  32 2010.71 183.443  43
   0   0 -32 1868.11 179.858  39
   0   0  33 11.2534 43.6322  43
   0   0 -33-11.1103 37.3061  39
   0   0  34 7232.74 412.967  43
   0   0  34 7914.32 428.290  48
   0   0 -34 6726.59 405.193  39
   0   0  34 6605.33 388.233  29
   0   0 -35-7.76762 23.8262  39
   0   0  35-35.7911 36.8079  48
   0   0 -36 3333.91 210.599  39
   0   0  36 3691.00 231.082  48
   0   0 -37 3.47148 13.8797  39
   0   0  37 29.5615 26.8831  48
   0   0 -38 1125.43 89.2857  41
   0   0  38 1065.40 84.8132  48
   0   1   0 12.5244 16.0698   3
   0   1   1 28018.0 1367.11   3
   0   1   1 29049.9 1330.66  54
   0   1   2 200512. 9114.49  54
   0   1   3 58567.4 2706.60  54
   0   1   4 15763.4 763.637  54
   0  -1   4 14780.3 761.214  54
   0   1   5 11576.2 587.043  54
   0  -1   5 10505.8 580.404  54
   0  -1   6 14844.1 775.636  54
   0  -1   7 19746.9 1016.68  54
   0  -1   8 193.306 61.9527  54
   0  -1   9 19609.4 1047.04  54
   0  -1  10 53.9232 42.7466  54
   0  -1  11 5299.01 406.790  54
   0  -1  12 45.2523 58.0621  54
   0  -1  13 36450.1 1907.11  54
   0  -1  14-28.0452 54.3838  54
   0  -1  15 248.559 100.516  54
   0   1  16 1256.77 107.256  55
   0  -1  16 1146.64 102.289  55
   0  -1  16 923.466 192.024  54
   0  -1  17 23707.1 1169.65  55
   0   1  17 24958.9 1175.24  55
   0   1  18 11394.6 593.072  55
   0  -1  18 11443.9 591.072  55
   0   1  19 10916.3 577.077  55
   0  -1  19 10975.8 575.169  55
   0   1  20 12467.5 635.767  55
   0  -1  20 11652.9 629.240  55
   0  -1  21 410.741 71.3230  55
   0   1  21 697.337 90.9023  55
   0  -1  22 587.234 89.0503  55
   0   1  22 397.871 74.0248  55
   0  -1  23 4082.27 313.229  42
   0  -1  23 3857.60 280.698  43
   0   1  23 3820.30 286.107  43
   0  -1 -23 3582.73 277.276  39
   0   1 -23 3080.69 270.576  40
   0  -1  23 4244.21 560.859  53
   0   1  23 4282.21 572.631  53
   0   1  23 3564.61 255.026  55
   0  -1  23 3191.54 246.146  55
   0  -1  24 2413.40 445.100  53
   0   1  24 2013.89 416.658  53
   0   1  24 2200.57 182.390  49
   0   1 -24 2025.23 192.138  37
   0  -1  24 2229.09 230.369  42
   0   1  24 2461.74 220.709  43
   0  -1  24 2231.14 210.261  43
   0  -1  24 2216.85 190.490  55
   0   1  24 2332.70 194.838  55
   0  -1 -24 2658.30 222.707  39
   0   1 -24 2208.68 214.894  40
   0  -1  25 8755.53 885.375  53
   0   1  25 9311.72 911.488  53
   0   1  25 7465.59 441.809  49
   0   1  25 6840.58 454.632  45
   0   1 -25 8550.37 507.859  39
   0   1 -25 7504.65 464.763  37
   0  -1  25 7742.25 515.184  42
   0   1  25 8445.36 498.688  43
   0  -1  25 7485.65 479.211  43
   0  -1  25 7379.73 453.232  55
   0   1  25 7711.50 457.690  55
   0   1 -25 7608.97 487.614  40
   0  -1 -25 7697.19 483.210  39
   0   1  26 21315.3 1179.00  45
   0   1  26 23466.5 1699.29  53
   0  -1  26 26452.7 1770.08  53
   0  -1  26 24215.3 1217.35  43
   0   1  26 23006.1 1216.76  43
   0  -1  26 22774.9 1247.75  42
   0   1  26 22219.2 1159.15  49
   0   1 -26 25307.1 1228.95  40
   0   1 -26 25232.6 1239.09  39
   0  -1 -26 24584.7 1219.22  39
   0   1  27 3523.39 263.489  45
   0  -1  27 4702.66 630.140  53
   0   1  27 4943.82 644.512  53
   0  -1  27 3493.55 279.676  43
   0  -1  27 3227.36 298.326  42
   0   1  27 3058.14 272.272  43
   0   1  27 2978.78 233.067  49
   0  -1 -27 3434.13 277.637  39
   0   1 -27 3462.62 287.704  39
   0   1 -27 3441.68 280.659  40
   0  -1  28 14093.7 768.070  43
   0   1  28 14150.8 773.932  43
   0  -1 -28 13817.8 765.794  39
   0   1 -28 13592.3 763.614  40
   0   1 -28 14121.9 780.423  39
   0   1  28 12738.2 707.491  49
   0   1  28 13450.5 738.106  45
   0   1  29 5944.63 392.314  45
   0  -1  29 6504.28 423.218  43
   0   1  29 6364.37 425.960  43
   0   1 -29 6865.67 438.892  39
   0  -1 -29 6269.23 416.894  39
   0  -1  30 992.092 132.000  43
   0   1  30 750.939 120.080  43
   0   1 -30 719.108 121.651  39
   0  -1 -30 853.148 120.612  39
   0  -1  31 6831.40 442.055  43
   0   1  31 6980.00 447.133  43
   0   1 -31 7392.14 458.343  39
   0  -1 -31 7455.54 447.602  39
   0   1  32 1053.11 131.559  43
   0  -1  32 1167.10 136.357  43
   0   1  32 1109.55 118.553  29
   0  -1 -32 1116.86 128.685  39
   0   1 -32 1061.49 134.070  39
   0   1  33 22.7298 39.7192  43
   0  -1  33-10.8096 34.7511  43
   0  -1 -33-10.0335 32.2562  39
   0   1 -33 23.3827 39.2572  39
   0  -1  34 201.972 57.9820  48
   0   1  34 209.417 60.4535  48
   0  -1 -34 208.970 50.3291  39
   0   1 -34 304.534 66.0609  39
   0   1  35 25.7251 37.1731  48
   0  -1  35-8.69907 34.7678  48
   0  -1  35-18.8842 22.8321  29
   0  -1 -35-6.49377 24.3804  39
   0   1 -35 8.45430 30.6639  39
   0   1  36 1602.16 123.374  48
   0  -1  36 1541.44 122.773  48
   0   1 -36 1283.78 112.103  39
   0   1  37 4569.44 257.182  48
   0  -1  37 4847.31 261.050  48
   0  -1 -37 4530.82 263.380  41
   0   1 -37 4103.31 243.282  39
   0   1  38 11.0147 17.4488  48
   0  -1  38 3.76207 15.0515  48
   0  -1 -38 43.1127 20.4845  41
   0   2   0 158479. 6762.04   3
   0   2   0 142346. 6664.32  54
   0   2  -1 85787.4 3871.84   3
   0   2   1 86134.9 3879.61   3
   0   2   1 80175.0 3787.01  54
   0   2  -2 21771.0 1079.35   3
   0   2   2 20089.5 1079.02   3
   0   2   2 20862.7 1003.48  54
   0   2   3 4068.40 246.983  54
   0   2   4 3767.21 244.318  54
   0   2   5 137883. 6343.98  54
   0   2   6 2040.65 180.162  54
   0   2   7 159969. 7379.75  54
   0   2   8 106.380 51.2551  54
   0   2   9 3276.31 281.505  54
   0   2  10 3109.80 285.579  54
   0   2  11 15011.1 885.771  54
   0   2  12 24.1252 46.7824  54
   0   2  13 4156.22 384.939  54
   0   2  14 415.451 120.079  54
   0   2  15 7528.60 603.886  54
   0   2  16 3276.71 378.321  54
   0  -2  16 3193.69 204.915  55
   0   2  16 3466.21 211.792  55
   0   2  17 12088.3 863.167  54
   0  -2  17 11298.4 594.395  55
   0   2  17 12006.0 600.205  55
   0   2  18 2622.75 360.974  54
   0  -2  18 2493.94 179.895  55
   0   2  18 2736.84 186.932  55
   0   2  19 281.104 129.212  54
   0  -2  19 311.374 58.6718  55
   0   2  19 315.168 59.7656  55
   0  -2  20 6183.32 351.595  55
   0   2  20 5515.21 347.017  55
   0   2  21 40107.6 2360.75  54
   0   2  21 41299.4 1944.99  55
   0  -2  21 40431.3 1940.04  55
   0   2  22 3036.18 259.278  43
   0  -2  22 3087.85 273.617  42
   0   2  22 3545.81 241.152  55
   0  -2  22 3219.41 233.327  55
   0  -2  22 3876.56 516.765  53
   0   2  22 4298.07 552.882  53
   0   2  23 4486.40 574.271  53
   0  -2  23 5213.63 615.074  53
   0   2  23 4117.19 274.187  49
   0   2  23 3769.90 280.295  45
   0   2 -23 3846.41 289.629  37
   0  -2  23 3860.41 317.305  42
   0   2  23 3709.36 296.756  43
   0  -2  23 3735.99 288.551  43
   0  -2  23 3715.81 265.648  55
   0   2  23 4126.92 275.271  55
   0   2 -23 3901.57 304.574  40
   0  -2 -23 4443.21 301.851  39
   0  -2  24 21900.7 1452.72  53
   0   2  24 20475.6 1432.28  53
   0   2  24 18398.4 907.048  49
   0   2  24 16599.1 913.556  45
   0   2 -24 18055.2 933.335  37
   0   2  24 17835.2 947.391  43
   0  -2  24 15095.4 915.147  43
   0  -2  24 17483.4 972.868  42
   0   2  24 17812.5 907.029  55
   0  -2  24 17329.0 902.957  55
   0  -2 -24 17364.6 928.928  39
   0   2 -24 18521.6 955.875  40
   0   2  25 10290.2 572.253  49
   0   2  25 9795.57 582.653  45
   0   2  25 11043.5 1012.40  53
   0  -2  25 11216.1 1018.81  53
   0  -2  25 10016.5 634.805  42
   0  -2  25 9602.08 594.292  43
   0   2  25 10383.7 613.750  43
   0   2 -25 9707.49 589.820  37
   0  -2 -25 10625.5 601.864  39
   0   2 -25 11412.6 627.670  40
   0   2  26 4029.18 284.208  49
   0   2  26 4065.20 296.466  45
   0  -2  26 4494.01 621.903  53
   0   2  26 4938.65 650.284  53
   0  -2  26 3939.25 337.116  42
   0   2  26 3888.25 317.121  43
   0  -2  26 4340.35 314.904  43
   0   2 -26 4453.59 313.821  37
   0  -2 -26 3946.63 304.193  39
   0   2 -26 4197.52 322.035  40
   0   2  27 15287.8 829.723  49
   0   2  27 15107.3 842.612  45
   0  -2  27 16529.3 1357.44  53
   0   2  27 16260.1 1337.09  53
   0   2  27 16626.7 886.886  43
   0  -2  27 16265.8 872.131  43
   0  -2  27 15648.2 907.149  42
   0   2 -27 16061.2 879.805  40
   0  -2 -27 15570.6 857.888  39
   0   2 -27 17959.5 905.979  39
   0   2 -27 15855.4 857.013  37
   0   2  28 2610.21 219.551  45
   0   2  28 2523.17 207.598  49
   0  -2  28 2637.22 233.830  43
   0  -2  28 2760.41 263.783  42
   0   2  28 2902.24 252.915  43
   0  -2 -28 2722.20 231.492  39
   0   2 -28 2605.75 236.584  40
   0   2 -28 2508.59 242.927  39
   0   2 -28 2669.37 225.596  37
   0   2  29 115.827 48.0649  45
   0  -2  29 223.976 85.1015  42
   0   2  29 107.838 60.0752  43
   0  -2  29 99.7333 53.8721  43
   0  -2 -29 145.322 54.7085  39
   0   2 -29 162.344 72.3982  39
   0   2  29 184.970 56.7118  49
   0   2 -29 163.856 59.8789  40
   0   2  30 264.263 80.4170  43
   0  -2  30 284.776 74.4657  43
   0  -2 -30 445.784 83.4279  39
   0   2 -30 278.528 74.7541  39
   0   2 -30 333.443 81.9635  40
   0   2  30 264.547 60.9227  49
   0  -2 -31 3374.61 249.342  39
   0   2 -31 3551.79 275.319  39
   0  -2  31 3416.74 258.334  43
   0   2  31 3167.86 261.406  43
   0  -2 -32 1152.74 124.583  39
   0   2 -32 1313.44 149.857  39
   0  -2  32 1379.43 142.720  43
   0  -2  33 190.125 64.4305  48
   0   2  33 195.531 56.1058  48
   0   2 -33 142.158 59.0888  39
   0  -2 -33 175.232 47.8274  39
   0  -2  34-9.22014 44.6860  48
   0   2  34 8.95540 35.7910  48
   0  -2 -34 9.83119 34.3592  38
   0   2 -34-10.2857 34.5373  39
   0  -2 -35 446.448 76.2994  41
   0   2  35 347.719 60.9901  48
   0  -2  35 351.120 62.8074  48
   0   2 -35 371.043 64.8190  39
   0  -2 -36 499.250 69.6853  41
   0  -2  36 321.275 44.2175  29
   0   2  36 375.112 56.3196  48
   0  -2  36 500.874 63.8278  48
   0   2 -36 395.225 61.3505  39
   0  -2 -37 79.1398 28.5376  41
   0   2  37 17.5155 22.5434  48
   0  -2  37 31.8964 24.2695  48
   0   2 -37 56.9131 23.9664  39
   0  -2 -38 72.6768 20.1166  41
   0   3   0 6.38867 13.8472  54
   0   3   0-19.3839 46.0235   3
   0   3   1 85.9294 29.1554  54
   0   3  -1 154.184 70.1070   3
   0  -3   2 107258. 4926.00   4
   0   3  -2 110826. 5109.87   3
   0   3   2 102841. 5103.80   3
   0   3   2 112329. 4979.09  54
   0   3   3 74994.6 3370.33  53
   0  -3   3 74688.1 3372.34  53
   0   3  -3 64563.4 3505.78   3
   0   3   3 72264.9 3403.85  54
   0   3  -4 83154.1 4323.31   3
   0   3   4 95201.8 4228.64  54
   0   3   5 1960.06 173.556  54
   0   3   6 6560.31 414.766  54
   0   3   7 100851. 4721.33  54
   0   3   8 7438.90 486.195  54
   0   3   9 46121.3 2284.88  54
   0   3  10 2328.11 249.694  54
   0   3  11 770.644 147.348  54
   0   3  12 23778.5 1331.65  54
   0   3  13 8272.56 614.169  54
   0   3  14 1417.79 225.273  54
   0   3  15 7985.89 640.432  54
   0   3  16 3688.66 419.944  54
   0   3  16 3944.30 237.260  55
   0  -3  16 3908.32 234.598  55
   0   3  17 3492.20 410.983  54
   0   3  17 3587.44 222.728  55
   0  -3  17 3355.04 215.786  55
   0   3  18 312.962 145.215  54
   0  -3  18 477.163 66.9272  55
   0   3  18 465.480 66.1666  55
   0   3  19 6444.27 636.874  54
   0   3  19 6820.75 379.627  55
   0  -3  19 6497.71 374.253  55
   0   3  20 47212.0 2347.51  53
   0  -3  20 45474.5 2311.58  53
   0   3  20 40712.5 2261.69  54
   0  -3  20 37377.7 1823.75  55
   0   3  20 37099.1 1826.14  55
   0   3  21 8823.57 493.852  55
   0  -3  21 8661.93 489.263  55
   0  -3  21 9069.87 557.024  42
   0   3  21 9146.53 538.689  43
   0  -3  21 10109.7 855.446  53
   0   3  21 8096.17 785.598  54
   0   3  21 9943.57 859.626  53
   0   3  22 33816.0 2066.34  54
   0   3  22 36810.2 2123.01  53
   0  -3  22 36600.8 2114.82  53
   0  -3  22 32737.0 1612.78  55
   0   3  22 31386.9 1611.32  55
   0   3  22 31782.7 1635.70  45
   0   3  22 37358.9 1640.27  49
   0   3  22 33038.9 1666.45  43
   0  -3  22 35493.0 1700.38  42
   0  -3  22 33194.7 1648.35  43
   0   3 -22 33129.3 1655.47  37
   0   3 -23 39583.2 1964.76  37
   0   3  23 38532.7 1945.71  45
   0   3  23 43494.6 1944.95  49
   0  -3  23 37467.4 1951.56  43
   0  -3  23 40266.8 2002.84  42
   0   3  23 40625.4 1978.44  43
   0   3  23 42756.2 2446.40  53
   0  -3  23 43577.7 2452.36  53
   0  -3  24 1530.98 369.684  53
   0   3  24 1595.72 369.285  53
   0   3 -24 1951.46 195.043  37
   0   3  24 1930.85 185.022  45
   0   3  24 2104.78 184.150  49
   0  -3  24 2010.53 217.370  42
   0   3  24 1841.71 195.810  43
   0  -3  24 1766.12 183.288  43
   0   3 -24 2115.89 210.389  40
   0  -3  25 27141.6 1782.78  53
   0   3  25 25479.6 1749.25  53
   0   3 -25 25053.4 1285.06  37
   0   3  25 24708.4 1265.91  45
   0   3  25 25622.2 1259.40  49
   0  -3  25 23812.0 1273.66  43
   0   3  25 24762.4 1295.44  43
   0  -3  25 25609.5 1328.87  42
   0   3 -25 25622.4 1305.99  40
   0  -3  26 35338.5 2319.90  53
   0   3  26 40362.3 2378.32  53
   0   3  26 36468.0 1819.09  45
   0   3 -26 37265.4 1837.82  37
   0   3 -26 39912.0 1868.25  40
   0   3  26 37027.0 1811.55  49
   0  -3  26 37265.7 1882.46  42
   0   3  26 36891.8 1852.16  43
   0  -3  26 36382.7 1831.80  43
   0   3  27 879.585 120.323  45
   0   3 -27 801.532 126.171  37
   0   3 -27 1031.08 144.025  40
   0  -3 -27 973.036 124.585  39
   0  -3  27 1189.57 143.488  43
   0   3  27 853.715 136.707  43
   0  -3  27 998.503 157.265  42
   0   3  27 1000.27 125.395  49
   0   3  28 497.235 93.6908  49
   0   3  28 539.920 91.9072  45
   0   3 -28 634.408 123.047  39
   0  -3 -28 632.678 98.8833  39
   0  -3  28 575.760 101.844  43
   0  -3  28 624.089 123.236  42
   0   3  28 789.179 124.432  43
   0   3 -28 705.831 110.702  37
   0   3 -28 539.231 102.112  40
   0   3  29 3267.67 245.498  49
   0   3 -29 3801.97 295.393  39
   0   3 -29 3071.75 268.048  40
   0   3 -29 3397.02 265.285  37
   0   3  29 3693.62 287.643  43
   0  -3  29 3649.11 274.685  43
   0  -3  29 3478.45 298.164  42
   0   3  30 687.380 96.8587  49
   0   3 -30 783.142 117.898  40
   0   3 -30 748.262 120.773  39
   0  -3  30 904.532 140.357  42
   0  -3  30 821.365 113.018  43
   0   3  31 63.1376 42.0143  49
   0   3 -31 63.2111 47.5357  40
   0  -3  31 46.1282 41.9101  43
   0   3 -31 71.1195 60.1572  39
   0   3  32 49.7708 46.4204  48
   0  -3  32 93.3288 47.2906  48
   0   3 -32 116.582 60.3294  39
   0   3  33 879.119 106.615  48
   0  -3  33 1165.30 118.680  48
   0   3 -33 1174.42 130.477  39
   0  -3 -33 1139.58 130.730  41
   0  -3  34 4898.63 290.187  48
   0   3  34 4807.90 286.134  48
   0  -3 -34 4402.46 297.663  38
   0   3 -34 5044.98 311.338  39
   0  -3 -34 4568.10 303.445  41
   0   3  35 1241.75 104.635  48
   0  -3 -35 1217.14 114.964  38
   0   3 -35 1113.96 114.904  39
   0  -3 -35 1295.78 120.098  41
   0   3  36 4.26610 20.6872  48
   0  -3 -36 64.8431 32.6666  41
   0   3 -36 12.8232 26.3763  39
   0  -3 -37 3161.97 179.564  41
   0   3 -37 3161.43 177.539  39
   0   3  37 2728.03 167.259  27
   0   4   0 10327.4 547.120  54
   0   4   0 10625.7 713.616   3
   0   4  -1 7546.08 449.060  54
   0   4   1 9028.25 460.463  54
   0   4   1 8951.14 623.025   3
   0   4  -1 8418.09 603.261   3
   0   4   2 4282.98 268.238  54
   0   4  -2 3708.95 367.200   3
   0   4   2 4148.94 389.542   3
   0   4   3 111580. 4931.03  54
   0   4  -3 103158. 5101.06   3
   0   4   3 96753.0 5098.49   3
   0   4   4 13296.3 645.376  54
   0  -4   4 11179.3 572.431  53
   0   4   4 10959.9 569.625  53
   0   4   4 11404.9 562.028   4
   0  -4   4 12100.5 584.267   4
   0   4  -4 11061.3 766.059   3
   0   4   5 3582.70 251.667  54
   0   4   5 2909.15 205.060  53
   0  -4   5 2865.41 207.404  53
   0   4  -5 2775.09 320.718   3
   0   4   6 12578.3 697.384  54
   0   4   6 12181.2 658.801  53
   0  -4   6 12639.9 667.403  53
   0   4  -6 11017.3 803.373   3
   0   4   7 7260.04 489.468  54
   0  -4   7 7519.23 469.668  53
   0   4   7 8614.64 482.671  53
   0   4  -7 7196.82 591.293   3
   0   4   8 27646.5 1470.35  54
   0  -4   8 30954.9 1461.26  53
   0   4  -8 25605.5 1579.31   3
   0   4   9 40.5415 43.9739  54
   0   4  10 2072.92 241.668  54
   0   4  11 6188.23 481.916  54
   0   4  12 78815.8 3857.35  54
   0   4  13 17869.3 1087.97  54
   0   4  14 6734.91 563.266  54
   0   4  15 948.581 87.8728  55
   0  -4  15 840.785 83.0705  55
   0   4  15 833.202 196.692  54
   0   4  16 1074.82 97.6443  55
   0  -4  16 1133.83 98.7225  55
   0   4  16 722.436 183.135  53
   0   4  16 907.171 200.747  54
   0  -4  16 1160.51 222.932  53
   0   4  17 707.272 83.3285  55
   0  -4  17 962.570 91.8581  55
   0   4  17 724.127 188.582  54
   0   4  17 951.408 215.601  53
   0  -4  18 14.2119 23.9033  55
   0   4  18 51.2702 30.1548  55
   0  -4  18 44.2786 60.7146  53
   0   4  18 46.0746 77.3677  54
   0   4  18 44.7314 86.7291  53
   0   4  19 7359.90 423.198  55
   0  -4  19 7535.28 423.240  55
   0   4  19 8928.34 741.915  53
   0  -4  19 9440.00 759.429  53
   0   4  19 8729.77 745.713  54
   0   4  20 1135.32 257.923  53
   0  -4  20 873.857 226.097  53
   0   4  20 796.536 215.658  54
   0  -4  20 749.530 123.238  42
   0   4  20 888.608 112.551  49
   0   4 -20 840.395 121.096  37
   0  -4  21 25829.5 1632.22  53
   0   4  21 23697.4 1611.19  54
   0   4  21 27718.1 1664.73  53
   0   4 -21 25503.9 1272.85  37
   0   4  21 25021.8 1255.32  45
   0   4  21 26224.6 1246.26  49
   0  -4  21 24727.4 1297.20  42
   0  -4  21 22494.3 1244.21  43
   0   4  22 10857.1 895.647  53
   0  -4  22 9026.34 833.369  53
   0   4 -22 8762.92 543.153  37
   0   4  22 8485.74 524.537  45
   0   4  22 9749.19 528.005  49
   0  -4  22 8885.17 534.026  43
   0  -4  22 8647.59 565.656  42
   0  -4  23 4969.27 613.103  53
   0   4  23 5423.45 637.635  53
   0   4 -23 5518.23 381.491  37
   0   4  23 5358.53 365.534  45
   0   4  23 5894.77 365.079  49
   0  -4  23 5347.77 367.100  43
   0  -4  23 5301.18 401.408  42
   0  -4  24 18697.6 1429.10  53
   0   4  24 19195.2 1435.84  53
   0   4  24 20048.1 1039.39  45
   0   4 -24 21038.2 1066.53  37
   0  -4  24 19535.4 1042.37  43
   0  -4  24 19113.8 1084.59  42
   0   4  24 20589.7 1034.02  49
   0   4 -25 688.036 118.003  37
   0   4  25 644.080 236.120  53
   0  -4  25 849.617 255.726  53
   0   4  25 772.573 115.187  45
   0   4  25 638.103 233.976   4
   0  -4  25 883.571 144.722  42
   0  -4  25 670.779 110.429  43
   0   4  25 823.858 118.611  49
   0   4 -25 844.483 131.801  40
   0   4 -26 2676.81 233.953  37
   0  -4  26 2809.12 231.514  43
   0  -4  26 2582.03 258.136  42
   0   4  26 2243.77 207.820  49
   0   4 -26 2524.90 243.875  40
   0   4 -27 1813.84 188.752  37
   0  -4  27 2040.49 223.317  42
   0  -4  27 1783.80 181.521  43
   0   4  27 1627.21 168.333  49
   0   4 -27 2044.11 205.836  40
   0   4 -28 79.6940 55.7634  40
   0   4 -28 97.8064 65.1986  39
   0  -4  28 37.1493 50.9890  42
   0  -4  28 130.651 53.7904  43
   0   4  28 23.5238 47.0769  49
   0   4 -28 14.1296 45.4965  37
   0   4 -29 869.437 127.883  40
   0   4 -29 809.870 126.359  39
   0  -4  29 764.673 131.140  42
   0  -4  29 847.430 114.269  43
   0   4  29 641.052 98.2163  49
   0   4 -29 664.796 108.550  37
   0  -4 -30 379.858 84.7063  41
   0   4 -30 399.212 88.1608  40
   0   4 -30 380.004 92.3208  39
   0  -4  30 317.281 88.8390  42
   0   4  30 400.666 74.6551  48
   0   4  30 343.910 71.4197  49
   0  -4  30 399.089 80.0541  48
   0   4 -30 414.213 84.4232  37
   0   4  31 2228.42 178.294  48
   0   4  31 2155.89 175.904  49
   0   4 -31 2324.35 202.966  40
   0  -4 -31 2555.71 214.919  41
   0   4 -31 2514.58 215.092  39
   0  -4  31 2255.99 221.834  42
   0  -4 -32 642.850 100.833  41
   0   4  32 664.421 84.4134  48
   0  -4 -32 742.422 108.803  38
   0   4 -32 653.579 104.093  39
   0  -4 -33 10.2318 37.1092  41
   0   4  33-6.53232 27.6000  48
   0   4 -33-21.2629 39.9119  39
   0  -4 -33 82.3791 43.5078  38
   0   4 -34 2284.70 173.896  39
   0  -4 -34 2302.00 170.352  41
   0   4  34 1781.44 133.322  48
   0  -4 -34 2021.03 162.692  38
   0  -4 -35 1672.54 128.977  41
   0   4 -35 1767.94 134.163  39
   0  -4 -35 1959.31 135.585  38
   0  -4 -36 97.2580 28.5129  41
   0   4 -36 89.8931 29.6660  39
   0  -4 -36 80.6776 25.8671  38
   0   4  36 67.1088 20.1127  27
   0   5   0 391.233 130.203   3
   0   5   1 139959. 7135.64   3
   0   5  -1 143959. 7144.86   3
   0   5   1 157979. 6879.72  54
   0   5  -1 146572. 6868.39  54
   0   5   2 21534.0 1379.83   3
   0   5  -2 23095.6 1392.31   3
   0   5  -2 21576.7 1135.64  54
   0   5   2 26194.0 1160.05  54
   0   5  -3 5750.10 504.396   3
   0   5   3 5616.54 325.353  54
   0   5  -4 2869.74 362.393   3
   0   5   4 3257.56 246.132  54
   0   5  -5 18989.8 1247.41   3
   0   5   5 20828.8 1059.94  54
   0   5  -6 2839.03 360.829   3
   0   5   6 2634.00 239.413  54
   0   5  -7 5781.82 553.667   3
   0  -5   7 5580.38 363.966   4
   0   5   7 5904.22 355.607  53
   0   5   7 6190.01 421.429  54
   0  -5   8 2213.86 202.369   4
   0   5  -8 2532.05 345.741   3
   0   5   8 1701.58 175.300  53
   0   5   8 1698.47 205.130  54
   0   5   9 1314.27 127.703   2
   0   5  -9 1096.18 228.077   3
   0   5   9 1129.74 148.459  53
   0   5   9 1461.84 191.526  54
   0   5  10 29207.0 1425.80  53
   0   5  10 27218.0 1463.64  54
   0   5  10 26169.9 1320.39   2
   0   5 -10 25703.2 1626.76   3
   0   5  11 1104.41 164.829  53
   0   5 -11 1294.27 253.424   3
   0   5  11 907.357 109.831   2
   0   5  12 2096.24 274.757  54
   0   5  12 2571.32 278.450  53
   0  -5  12 2779.72 295.440  53
   0   5 -12 2672.36 388.950   3
   0  -5  13 113.312 61.4090  53
   0   5  13-27.5110 37.7285  53
   0   5  13 31.4348 52.7871  54
   0   5 -13 53.1963 72.9304   3
   0   5  14 15759.2 1001.27  53
   0   5  14 15838.4 1031.46  54
   0  -5  14 16428.5 1019.90  53
   0   5 -14 15962.2 1189.27   3
   0  -5  15 9416.95 700.505  53
   0   5  15 8638.43 677.698  53
   0   5  15 8383.87 688.216  54
   0   5 -15 9383.16 843.760   3
   0   5  16 443.931 147.116  54
   0   5  16 258.431 114.129  53
   0   5  17 18930.4 1299.80  54
   0   5  17 22735.2 1336.83  53
   0   5  18 8905.85 754.592  53
   0   5  18 9113.24 771.835  54
   0  -5  18 8963.80 557.991  42
   0  -5  19 545.102 107.606  42
   0   5 -19 487.363 97.7445  37
   0   5  19 545.771 181.809  54
   0   5  19 464.533 176.312  53
   0   5  19 735.937 101.534  49
   0  -5  20 1312.00 166.401  42
   0   5 -20 1053.44 142.007  37
   0   5  20 1155.72 259.630  54
   0   5  20 790.728 235.297  53
   0   5  20 1160.13 132.138  49
   0   5 -21 610.812 109.408  37
   0  -5  21 489.022 91.0571  43
   0  -5  21 513.682 113.624  42
   0  -5  22 1655.67 172.045  43
   0  -5  22 1527.76 188.852  42
   0   5 -22 1575.64 179.236  37
   0   5 -22 1495.37 372.523   3
   0  -5  22 1183.21 307.239   4
   0  -5  23 529.910 97.2222  43
   0  -5  23 634.819 124.025  42
   0   5 -23 647.101 113.796  37
   0   5 -23 797.813 269.339   3
   0  -5 -23 668.209 117.288  41
   0   5 -24 2986.01 249.641  37
   0  -5  24 2552.75 258.717  42
   0  -5  24 2633.10 226.569  43
   0   5 -24 2884.52 510.970   3
   0   5  24 2286.16 212.837  49
   0  -5 -24 2601.71 241.457  41
   0  -5  25 7736.35 485.764  43
   0  -5  25 8567.36 548.444  42
   0  -5 -25 7865.99 511.600  41
   0   5  25 8365.69 487.782  49
   0   5 -25 7755.53 503.450  37
   0   5 -26 687.265 115.231  37
   0  -5  26 691.732 128.903  42
   0  -5  26 779.084 112.819  43
   0   5  26 599.571 104.758  49
   0   5 -26 881.368 135.659  40
   0  -5 -26 638.197 112.806  41
   0  -5  27 6077.53 459.496  42
   0  -5  27 6973.37 424.357  43
   0   5 -27 6237.23 444.507  40
   0  -5 -27 7204.01 452.626  41
   0   5  27 6754.47 420.229  49
   0   5 -27 7385.62 449.901  37
   0   5 -28 1005.82 133.321  37
   0  -5  28 931.564 143.652  42
   0   5  28 855.836 113.015  49
   0   5 -28 797.920 127.899  40
   0  -5 -28 915.133 132.685  41
   0  -5  29 12754.1 714.129  42
   0   5  29 11799.1 649.787  49
   0   5 -29 11543.8 667.635  37
   0  -5 -29 11961.3 680.173  41
   0   5 -29 12716.6 694.279  40
   0  -5  30 5250.47 368.559  42
   0   5  30 4679.80 312.385  49
   0   5 -30 4948.93 333.027  37
   0  -5 -30 5318.36 354.177  38
   0  -5 -30 4955.39 343.166  41
   0   5 -30 5579.47 354.624  40
   0  -5  31 2136.67 200.967  42
   0  -5 -31 2054.82 187.230  38
   0   5 -31 2186.02 185.270  40
   0  -5 -31 1828.61 174.999  41
   0  -5 -32 120.756 49.1569  41
   0   5 -32 151.955 50.7955  40
   0   5  33 857.082 91.4031  27
   0  -5 -33 990.079 106.436  41
   0   5 -33 1134.12 115.902  39
   0   5  34 56.3720 22.9484  27
   0  -5 -34 60.1552 30.5240  41
   0   5 -34 88.2001 37.1312  39
   0  -5 -35 34.2808 18.1450  44
   0   5 -35 16.4249 23.1775  39
   0  -5 -35 41.9912 21.7372  41
   0   6   0 16498.2 1139.63   3
   0   6   1 369.309 148.805   3
   0   6  -1 182.404 99.4315   3
   0   6   2 21160.2 1391.12   3
   0   6  -2 22102.5 1399.71   3
   0   6  -3 46.6285 90.3992   3
   0   6   3 17.1607 26.3153   1
   0   6  -4 4871.08 532.844   3
   0   6   5 2633.05 201.029   2
   0   6  -5 2656.02 381.704   3
   0   6  -6 247.189 117.895   3
   0   6   6 242.083 59.6854   2
   0   6   7 50.9493 40.3296  54
   0   6   7 20.8711 31.9955   2
   0   6  -7-50.7670 49.2142   3
   0   6   8 8784.87 597.624  54
   0   6  -8 7840.80 776.616   3
   0   6   9 26592.9 1466.69  54
   0   6   9 28973.9 1382.62   2
   0   6  -9 26203.3 1724.39   3
   0   6  10 973.547 167.215  54
   0   6  10 1161.38 131.277   2
   0   6 -10 1283.31 280.328   3
   0   6  11 367.135 110.013  54
   0   6 -11 695.271 211.257   3
   0   6  11 518.100 88.5333   2
   0   6  12 3839.94 390.175  54
   0   6  12 4506.03 308.243   2
   0   6 -12 4528.44 558.634   3
   0   6  13 12184.8 823.684  54
   0   6 -13 11342.5 997.270   3
   0   6  14 1567.44 249.841  54
   0   6 -14 1912.51 374.890   3
   0   6  15 36.7027 50.3125  54
   0   6 -15-68.8801 94.4217   3
   0   6  16 39.5083 66.9348  54
   0   6 -16 71.8153 139.512   3
   0  -6  16 337.367 88.5073  42
   0  -6 -16 186.296 67.2193  41
   0   6  16 318.255 66.6163  49
   0   6  17 15592.7 745.073  49
   0   6  17 12554.0 965.854  54
   0  -6  17 13933.7 793.905  42
   0   6  17 13227.2 710.948  34
   0  -6 -17 13074.2 764.011  41
   0   6 -17 13135.3 1187.21   3
   0   6  18 595.550 90.9078  49
   0   6  18 314.114 124.779  54
   0  -6  18 417.807 101.763  42
   0   6  18 488.249 74.1880  34
   0  -6 -18 552.585 100.869  41
   0   6  19 25418.3 1320.24  34
   0  -6 -19 27631.1 1396.16  41
   0  -6  19 27452.4 1422.63  42
   0   6  19 28706.4 1359.94  49
   0   6 -19 28542.3 1398.90  37
   0   6 -19 26208.3 1892.12   3
   0  -6 -20 1063.93 143.051  41
   0   6  20 893.385 118.399  49
   0  -6  20 671.829 130.376  42
   0   6  20 743.185 94.6182  34
   0   6 -20 936.409 136.737  37
   0   6 -20 810.456 263.259   3
   0  -6 -21 32.6840 50.0970  41
   0   6  21-12.4284 41.7383  49
   0  -6  21 13.2940 38.6646  43
   0  -6  21 39.0922 56.8432  42
   0   6 -21 82.0851 112.526   3
   0   6 -21 16.1144 51.8103  37
   0  -6 -22 4171.01 326.328  41
   0  -6  22 4174.82 345.726  42
   0  -6  22 4050.72 299.929  43
   0   6  22 4088.76 297.546  49
   0   6 -22 4380.87 327.530  37
   0   6 -22 3955.36 611.090   3
   0  -6  23 1836.19 187.116  43
   0  -6  23 1940.70 225.467  42
   0   6  23 2296.09 198.973  49
   0   6 -23 2214.41 216.799  37
   0  -6 -23 2418.04 224.346  41
   0  -6  24 2176.99 193.020  43
   0  -6  24 1843.45 213.418  42
   0   6  24 1780.85 179.820  49
   0  -6 -24 1961.55 203.388  41
   0   6 -24 1878.30 201.142  37
   0  -6 -25 2157.22 221.583  41
   0   6 -25 2446.85 230.597  37
   0  -6  25 2713.24 220.182  43
   0  -6  26 963.779 149.016  42
   0  -6 -26 854.688 132.392  38
   0   6 -26 977.935 141.547  40
   0  -6 -26 1035.10 141.620  41
   0   6 -26 965.870 135.135  37
   0   6 -27 4801.28 345.929  40
   0  -6 -27 4385.24 322.824  41
   0   6 -27 4529.11 326.604  37
   0  -6 -27 4310.87 327.215  38
   0  -6  27 4575.37 354.171  42
   0  -6  28 726.927 127.496  42
   0   6 -28 582.921 104.897  39
   0  -6 -28 685.139 114.967  38
   0   6 -28 628.320 104.932  37
   0  -6 -28 646.995 106.545  41
   0   6 -28 671.325 111.690  40
   0   6 -29 487.659 87.3859  37
   0   6  29 346.801 71.8581  49
   0  -6  29 393.655 92.9687  42
   0  -6 -29 451.893 87.8225  38
   0   6 -29 611.779 102.626  39
   0   6  29 616.174 85.1570  27
   0  -6 -29 422.013 82.9378  41
   0   6 -29 565.695 96.9655  40
   0  -6  30 2696.36 226.616  42
   0   6 -30 2335.71 197.463  37
   0  -6 -30 2758.83 214.314  38
   0   6  30 2286.36 181.323  27
   0   6 -30 2602.45 212.253  40
   0  -6 -30 2881.96 211.418  41
   0   6 -30 2610.39 212.559  39
   0  -6  31 1883.11 175.153  42
   0  -6 -31 2038.62 168.157  38
   0  -6 -31 1886.25 158.983  41
   0   6 -31 1855.52 163.432  39
   0   6 -31 1816.38 158.995  40
   0   6  31 1651.17 137.415  27
   0  -6 -32 1297.10 121.871  38
   0   6  32 1135.77 94.9431  27
   0  -6 -32 1436.34 120.745  41
   0   6 -32 1397.24 126.340  39
   0   6 -32 1107.10 111.350  40
   0  -6 -33 10.7612 22.7345  44
   0  -6 -33-5.90113 22.8810  41
   0  -6 -33-13.3533 31.7056  38
   0  -6 -34 18.9791 14.2763  41
   0  -6 -34 19.5398 20.6578  38
   0   7   0 57.4889 96.5294   3
   0   7   0 30.3318 32.5383   1
   0   7   1 17361.8 886.690   1
   0   7  -1 16420.9 1234.63   3
   0   7  -1 17336.9 884.108   1
   0   7   2 611.064 89.2786   1
   0   7  -2 634.353 195.474   3
   0   7  -2 565.902 83.7355   1
   0   7  -3 813.894 231.878   3
   0   7  -3 1306.35 130.183   1
   0   7  -4-58.7807 57.2055   3
   0   7  -4 306.897 61.6570   1
   0   7   5 2054.68 186.714   2
   0   7  -5 2247.03 180.652   1
   0   7  -5 2147.71 382.901   3
   0   7  -6 40.1126 35.0893   1
   0   7   6 83.8747 41.9113   2
   0   7   7 5609.32 356.899   2
   0   7  -7 5209.24 333.279   1
   0   7  -7 5003.13 608.625   3
   0   7   8 14295.1 754.864   2
   0   7  -8 11705.8 1066.90   3
   0   7   9 273.505 66.9223   2
   0   7  -9 452.983 188.643   3
   0   7 -10 66.3952 64.4489   3
   0   7  10 80.4107 45.1310   2
   0   7 -11 16288.6 1269.07   3
   0   7  11 15531.0 845.343   2
   0  -7  12 9634.59 577.792  42
   0   7 -12 8542.49 885.402   3
   0  -7  12 9052.71 573.137  44
   0   7  13 1937.13 164.601  49
   0  -7 -13 1969.53 193.836  41
   0   7 -13 2188.71 415.404   3
   0  -7  13 1906.19 205.332  42
   0  -7  13 1808.75 204.243  44
   0   7 -13 1848.48 168.882  36
   0   7  13 1966.66 166.690  34
   0   7  14 6176.37 380.693  34
   0   7 -14 6073.91 386.505  36
   0   7  14 7047.34 393.395  49
   0  -7 -14 6235.55 418.186  41
   0  -7  14 6951.31 453.691  42
   0  -7 -14 6505.85 418.272  38
   0   7 -14 6030.38 736.468   3
   0  -7  14 5812.97 435.843  44
   0   7  15 9523.25 524.207  49
   0  -7 -15 9527.37 562.779  41
   0  -7  15 9065.54 581.442  42
   0  -7 -15 10175.1 566.578  38
   0   7 -15 9247.88 946.016   3
   0   7 -15 9166.21 524.896  36
   0   7  15 8391.58 508.271  34
   0   7  16 27530.3 1307.51  49
   0  -7 -16 26098.9 1345.17  41
   0  -7  16 25586.8 1372.96  42
   0  -7 -16 28993.5 1358.47  38
   0   7 -16 25977.8 1869.60   3
   0   7  16 24474.5 1288.56  34
   0   7 -16 25894.5 1305.52  36
   0   7  17 4524.81 297.979  49
   0  -7 -17 4022.33 317.598  41
   0  -7  17 4112.32 341.046  42
   0  -7 -17 4199.84 322.335  38
   0   7 -17 3519.17 575.897   3
   0   7  17 4149.98 279.926  34
   0   7  18 15841.0 816.584  49
   0  -7 -18 15181.0 848.111  41
   0  -7  18 15876.3 888.948  42
   0  -7 -18 17531.7 870.040  38
   0   7  18 14141.7 787.219  34
   0   7  19 1397.25 150.626  49
   0  -7 -19 922.681 143.403  41
   0  -7  19 1506.11 189.214  42
   0  -7 -19 1348.08 164.696  38
   0   7 -19 1009.82 310.611   3
   0   7  19 1374.99 132.941  34
   0   7  20 5599.95 369.140  49
   0  -7 -20 5887.25 405.221  41
   0  -7  20 5603.41 425.625  42
   0  -7 -20 6630.49 419.332  38
   0   7  20 5489.70 345.584  34
   0  -7 -21 1835.55 192.481  41
   0  -7 -21 1852.69 195.892  38
   0   7 -21 1646.58 189.520  37
   0  -7  21 1512.54 199.947  42
   0  -7  21 1761.37 173.372  43
   0   7  21 1736.82 151.054  34
   0   7  21 1722.99 171.203  49
   0  -7  22 17145.7 924.696  43
   0  -7  22 18586.4 1003.79  42
   0  -7 -22 19628.4 978.809  38
   0   7 -22 17974.7 969.886  37
   0  -7 -22 18067.0 964.798  41
   0   7  22 16551.1 924.130  49
   0  -7 -23 768.758 120.845  41
   0  -7 -23 904.510 133.176  38
   0  -7  23 596.335 122.320  42
   0   7 -23 666.079 119.533  37
   0   7  23 691.108 111.270  49
   0  -7  24 7511.78 480.156  42
   0   7 -24 6682.52 438.077  37
   0  -7 -24 7017.88 441.297  38
   0  -7 -24 6533.46 431.500  41
   0   7  24 5909.40 399.235  49
   0  -7 -25 265.125 73.5884  41
   0  -7 -25 199.316 69.7914  38
   0  -7  25 373.485 96.5543  42
   0   7 -25 189.115 75.3472  37
   0   7  25 201.581 65.0704  49
   0  -7  26 4847.98 366.636  42
   0  -7 -26 5010.31 343.944  38
   0   7 -26 4896.00 345.709  37
   0   7  26 4545.03 316.504  49
   0  -7 -26 5401.15 348.907  41
   0   7 -26 5811.25 375.142  40
   0  -7  27 2936.18 263.402  42
   0   7 -27 3445.74 255.337  37
   0  -7 -27 3648.23 260.562  38
   0   7  27 2982.58 226.926  49
   0   7 -27 3223.48 260.874  40
   0  -7 -27 3254.08 246.732  41
   0  -7  28 1123.10 139.812  42
   0   7 -28 827.211 115.345  39
   0   7 -28 965.663 121.932  37
   0  -7 -28 997.159 120.451  38
   0   7  28 713.387 93.8657  49
   0  -7 -28 1006.67 116.259  41
   0   7 -28 1163.84 135.095  40
   0  -7  29 1080.32 133.566  42
   0   7 -29 1051.41 120.228  37
   0  -7 -29 1046.00 120.117  38
   0  -7 -29 1281.77 124.912  41
   0   7 -29 1304.90 136.195  40
   0   7 -29 1180.67 128.061  39
   0  -7 -29 1239.46 125.812  44
   0  -7  30 3311.18 245.899  42
   0   7 -30 3438.22 231.138  37
   0  -7 -30 3345.93 230.277  38
   0   7 -30 3523.66 234.077  39
   0   7 -30 3316.63 232.449  40
   0  -7 -30 3253.23 221.894  41
   0  -7 -30 3483.90 225.995  44
   0  -7 -31 175.860 42.0345  44
   0  -7  31 95.7492 45.0845  42
   0  -7 -31 150.790 43.3609  38
   0   7 -31 165.816 41.8153  39
   0   7 -31 120.006 38.6102  40
   0  -7 -31 125.557 37.0460  41
   0  -7 -32 166.896 31.0283  44
   0  -7 -32 201.571 40.9861  38
   0   7 -32 160.356 39.0498  39
   0  -7 -32 163.705 32.7319  41
   0  -7 -33 5861.59 298.004  38
   0   7 -33 5611.22 295.125  39
   0   8   0 8840.67 514.751   1
   0   8   1 816.177 109.737   1
   0   8  -1 646.447 100.245   1
   0   8  -1 560.516 227.516   3
   0   8  -2 10414.3 586.814   1
   0   8  -2 10555.2 978.738   3
   0   8  -3 1903.58 391.629   3
   0   8  -3 2075.23 187.034   1
   0   8  -4 1133.43 295.181   3
   0   8  -4 961.532 121.631   1
   0   8   4 1155.88 137.463   2
   0   8   5 3379.33 251.763  34
   0   8  -5 3732.64 258.338  36
   0   8  -5 3728.52 267.913   1
   0   8  -5 3797.76 559.025   3
   0   8   5 4062.62 290.316   2
   0   8  -6 4856.82 300.401  36
   0   8   6 3876.73 284.931  34
   0   8  -6 4614.48 326.500  33
   0  -8  -6 3969.40 313.879  44
   0  -8   6 4295.88 329.213  44
   0   8   6 4682.16 323.163   2
   0   8  -6 4523.99 304.057   1
   0   8  -6 4189.62 589.937   3
   0   8  -7 14408.1 800.315  33
   0   8  -7 14463.7 766.410  36
   0  -8   7 15194.2 824.262  44
   0  -8  -7 14296.2 802.760  44
   0   8  -7 14222.1 1205.62   3
   0   8   7 14353.8 795.304   2
   0   8  -7 14796.9 777.230   1
   0  -8  -8 3377.52 266.623  41
   0   8   8 3584.32 274.850   2
   0   8  -8 3564.91 258.431   1
   0   8  -8 2881.05 499.581   3
   0   8   8 3354.44 249.238  34
   0   8  -8 3482.06 250.561  36
   0   8  -8 3261.05 283.410  33
   0  -8  -8 3454.96 277.239  44
   0  -8   8 3387.96 287.398  44
   0  -8   9 669.467 119.358  42
   0  -8  -9 363.380 84.2842  41
   0   8   9 744.782 111.815   2
   0   8  -9 677.184 232.106   3
   0   8  -9 666.969 99.3811   1
   0  -8  -9 585.940 104.213  44
   0   8   9 539.525 88.2680  34
   0   8  -9 549.373 92.5057  36
   0  -8   9 702.147 121.383  44
   0  -8 -10 3197.76 260.023  41
   0   8  10 3316.96 264.210   2
   0   8 -10 2976.09 237.791   1
   0   8 -10 3133.74 511.503   3
   0  -8  10 2905.03 271.908  42
   0   8  10 3038.22 232.896  34
   0   8 -10 3467.64 247.679  36
   0  -8 -10 3175.92 265.942  44
   0  -8  10 3007.42 275.543  44
   0  -8 -11 1596.81 169.826  41
   0   8 -11 1639.09 368.700   3
   0   8  11 1197.46 154.708   2
   0   8 -11 1538.07 155.469   1
   0  -8  11 1768.54 197.664  42
   0   8 -11 1247.07 143.655  36
   0   8  11 1514.23 148.597  34
   0  -8  11 1415.22 180.102  44
   0  -8 -11 1470.11 169.085  44
   0   8  12 3870.47 273.779  49
   0  -8 -12 4247.65 316.435  41
   0   8 -12 3653.48 581.362   3
   0   8 -12 4306.00 298.708   1
   0  -8  12 4665.37 349.946  42
   0  -8 -12 4162.67 320.128  44
   0  -8  12 4266.15 341.918  44
   0   8  12 4103.21 286.915  34
   0   8 -12 4246.17 299.661  36
   0   8  13 5715.85 375.787  34
   0   8 -13 6642.14 398.959  36
   0   8  13 6015.35 370.581  49
   0  -8 -13 5706.42 402.081  41
   0  -8  13 6888.05 452.021  42
   0  -8 -13 6007.34 395.343  38
   0   8 -13 5595.88 738.731   3
   0  -8 -13 6358.51 420.964  44
   0  -8  13 5937.05 436.389  44
   0   8  14 5471.47 361.981  34
   0   8 -14 5986.50 382.345  36
   0   8  14 5204.94 354.016  49
   0  -8 -14 6024.04 401.423  41
   0  -8  14 6593.32 440.705  42
   0  -8 -14 5982.79 391.566  38
   0   8 -14 5786.94 746.435   3
   0  -8  14 6185.87 440.051  44
   0  -8 -14 5869.39 406.034  44
   0   8  15 3099.88 234.686  34
   0   8 -15 3042.78 243.898  36
   0   8  15 3211.92 236.473  49
   0  -8 -15 3232.36 266.428  41
   0  -8  15 3087.89 284.145  42
   0  -8 -15 3063.30 255.702  38
   0   8 -15 2845.97 519.346   3
   0  -8 -15 2919.35 264.072  44
   0   8  16 10702.7 617.013  34
   0   8 -16 11077.2 631.817  36
   0   8  16 11157.2 623.137  49
   0  -8 -16 11979.2 668.447  41
   0  -8  16 11674.5 697.223  42
   0  -8 -16 12203.3 664.348  38
   0   8 -16 11515.7 1116.23   3
   0  -8 -16 10980.8 664.460  44
   0   8 -17 5321.52 366.493  37
   0   8  17 4488.25 308.407  34
   0   8 -17 4696.53 324.403  36
   0   8  17 4298.44 310.135  49
   0  -8 -17 4916.28 350.705  41
   0  -8  17 4597.93 371.937  42
   0  -8 -17 5051.30 350.589  38
   0   8 -17 4937.91 689.158   3
   0  -8 -17 4926.36 358.269  44
   0  -8 -18 325.353 85.9473  41
   0  -8 -18 542.367 101.022  38
   0  -8 -18 419.683 99.7150  44
   0  -8  18 469.843 115.580  42
   0   8  18 313.935 74.0035  49
   0   8  18 428.430 79.6620  34
   0   8 -18 540.145 89.6603  36
   0   8 -18 689.115 116.397  37
   0  -8 -19 122.422 59.4984  41
   0  -8 -19 45.0821 48.5143  38
   0  -8  19 174.989 82.2699  42
   0  -8 -19 63.6028 59.8582  44
   0   8  19 128.807 53.4227  49
   0   8 -19 114.264 67.2761  37
   0  -8 -20 18714.3 978.207  41
   0  -8  20 17800.9 1010.68  42
   0  -8 -20 19307.2 981.653  38
   0  -8 -20 18113.3 978.765  44
   0   8  20 17532.9 938.968  49
   0  -8 -21 1275.09 154.001  41
   0  -8  21 1362.32 178.511  42
   0  -8 -21 1544.41 166.344  38
   0  -8 -21 1334.50 161.903  44
   0   8  21 1085.09 131.803  49
   0  -8  22 737.670 128.621  42
   0  -8 -22 716.862 114.531  44
   0  -8 -22 832.983 121.395  38
   0  -8 -22 845.174 121.917  41
   0   8  22 894.508 112.095  49
   0  -8 -23 3725.92 277.269  41
   0  -8  23 3574.94 302.348  42
   0  -8 -23 4064.43 286.465  38
   0  -8 -23 3662.42 280.258  44
   0   8  23 3422.01 253.739  49
   0  -8 -24 18851.8 1017.94  41
   0  -8  24 20704.5 1067.71  42
   0   8 -24 21426.9 1047.96  37
   0  -8 -24 21761.0 1036.01  38
   0  -8 -24 20076.5 1028.72  44
   0   8  24 18011.9 993.821  49
   0  -8 -25 256.373 65.7841  41
   0  -8 -25 582.409 93.2538  38
   0  -8  25 329.549 82.3242  42
   0  -8 -25 356.271 73.0050  44
   0   8  25 277.615 60.1742  49
   0   8 -25 425.231 82.7962  37
   0  -8  26 601.596 107.151  42
   0  -8 -26 658.935 95.4457  44
   0   8 -26 662.970 97.1076  39
   0  -8 -26 725.745 97.0894  38
   0   8 -26 698.353 102.103  37
   0   8 -26 669.299 103.354  40
   0  -8 -26 719.329 96.3814  41
   0  -8  27 3245.79 252.143  42
   0   8 -27 3462.27 242.010  37
   0  -8 -27 3197.80 229.267  38
   0   8 -27 3485.03 237.237  39
   0  -8 -27 3241.13 226.154  41
   0   8 -27 3673.21 253.406  40
   0  -8 -27 2965.89 225.192  44
   0  -8  28 1824.66 166.855  42
   0  -8 -28 1669.45 146.443  38
   0   8 -28 1944.56 159.977  37
   0   8 -28 2065.42 166.283  40
   0  -8 -28 1824.70 145.708  41
   0   8 -28 1946.58 154.726  39
   0  -8 -28 1945.15 151.142  44
   0  -8  29-8.89031 35.5369  42
   0  -8 -29 48.6282 26.3580  44
   0  -8 -29 33.5913 28.3932  38
   0   8 -29 14.8827 30.6093  37
   0   8 -29-7.77400 31.9769  40
   0  -8 -29 11.8525 22.9871  41
   0  -8  30 3006.12 184.660  42
   0  -8 -30 2721.67 164.590  38
   0  -8 -30 2143.25 148.685  44
   0  -8 -30 2291.03 150.199  41
   0   8 -30 2817.10 171.173  40
   0  -8 -31 2523.37 148.797  38
   0  -9   0-16.5298 48.0675  44
   0   9   0 22.0276 38.4921  36
   0   9   0 15.3485 39.3621  33
   0  -9   1 83.4044 60.6144  44
   0  -9  -1 16.4017 52.8615  44
   0   9  -1 30.8938 49.8003  33
   0   9   1 91.3469 51.2575  33
   0   9  -1 77.9566 47.2025  36
   0   9   1 141.512 54.9547  36
   0   9   2 2464.67 229.145   2
   0   9  -2 2097.31 205.880   1
   0  -9  -2 2460.25 234.845  44
   0  -9   2 2424.38 238.591  44
   0   9   2 2597.99 234.626  33
   0   9  -2 2504.55 231.778  33
   0   9   2 2890.68 213.499  36
   0   9  -2 3210.40 251.811  35
   0   9  -2 2470.50 207.941  36
   0   9  -3 3054.75 257.252  33
   0  -9  -3 2542.90 232.368  41
   0  -9  -3 2477.09 241.602  44
   0  -9   3 2670.30 252.112  44
   0   9  -3 3074.84 249.611  35
   0   9   3 2509.68 207.753  36
   0   9  -3 2914.90 225.616  36
   0   9   3 2760.57 243.041   2
   0   9  -3 2899.38 233.704   1
   0  -9  -4 4366.39 330.838  41
   0   9  -4 4898.49 672.888   3
   0   9  -4 4733.11 327.219   1
   0   9   4 4819.77 346.357   2
   0  -9  -4 4654.71 349.403  44
   0  -9   4 4728.50 358.462  44
   0   9  -4 5238.02 360.431  33
   0   9  -4 4609.94 339.855  35
   0   9   4 4747.97 312.099  36
   0   9  -5 95.3740 59.7620  33
   0  -9  -5 57.4195 44.1199  41
   0   9  -5 82.9535 48.8418  36
   0   9  -5 28.4341 39.1120  35
   0   9   5 93.2754 43.9084  36
   0  -9  -5 96.9718 52.0589  44
   0   9  -5 81.9108 79.4629   3
   0   9  -5 103.846 47.1900   1
   0   9   5 45.6855 46.7910   2
   0  -9   5 69.6057 53.4375  44
   0  -9  -6 1024.65 139.304  41
   0   9  -6 1459.79 150.490   1
   0   9   6 888.111 132.502   2
   0   9  -6 900.579 290.598   3
   0  -9  -6 1144.19 151.899  44
   0  -9   6 1216.45 163.751  44
   0   9   6 1022.05 119.241  36
   0   9  -6 1250.69 154.383  33
   0   9  -6 1140.23 142.759  35
   0   9  -6 1183.95 137.163  36
   0  -9  -7 1260.89 154.508  41
   0   9  -7 1618.31 178.172  33
   0   9  -7 1363.04 156.444  35
   0   9  -7 1347.67 149.895  36
   0   9   7 1509.94 141.772  36
   0   9   7 1309.41 160.596   2
   0   9  -7 1156.45 141.133   1
   0   9  -7 906.101 283.624   3
   0  -9   7 1680.22 191.472  44
   0  -9  -7 1647.87 180.643  44
   0  -9  -8 1353.76 158.742  41
   0   9  -8 1291.05 163.205  33
   0   9   8 1265.37 128.253  36
   0   9  -8 1213.35 143.985  35
   0   9  -8 1501.22 156.810  36
   0  -9  -8 1144.45 155.079  44
   0   9  -8 1073.45 304.937   3
   0   9   8 1333.25 162.273   2
   0   9  -8 1304.72 145.369   1
   0  -9   8 1088.23 156.925  44
   0  -9  -9 468.694 92.0044  41
   0  -9   9 275.281 86.4814  42
   0   9  -9 334.312 82.9484  36
   0  -9  -9 257.430 76.1247  44
   0   9   9 327.468 83.9933   2
   0   9  -9 306.355 70.3329   1
   0   9  -9 166.488 140.475   3
   0  -9   9 312.938 93.7927  44
   0  -9 -10 2056.62 202.789  41
   0   9 -10 2279.59 202.234  36
   0  -9  10 2252.70 229.465  42
   0   9 -10 1587.04 399.826   3
   0   9 -10 2149.19 194.047   1
   0   9  10 2242.89 214.099   2
   0  -9  10 1905.87 218.620  44
   0  -9 -10 1982.25 208.554  44
   0  -9  11 204.798 82.9751  42
   0  -9 -11 191.208 67.2109  41
   0   9 -11 118.991 54.7890  36
   0  -9 -11 112.443 66.4035  44
   0   9 -11 177.507 64.2167   1
   0   9 -11 84.2402 141.592   3
   0  -9  11 132.640 80.3445  44
   0  -9 -12 66176.2 3232.64  41
   0   9 -12 68881.4 3226.32  36
   0  -9  12 70130.7 3286.82  42
   0   9 -12 69811.3 3217.75   1
   0   9 -12 60785.9 3824.07   3
   0  -9 -12 67502.1 3250.91  44
   0  -9  12 67815.4 3285.37  44
   0   9  13 2465.02 198.126  49
   0  -9 -13 2285.24 223.413  41
   0   9 -13 3006.04 236.574  36
   0  -9  13 3098.06 274.311  42
   0   9 -13 2711.05 221.730   1
   0  -9  13 2402.89 254.507  44
   0  -9 -13 2574.12 239.667  44
   0   9  14 3340.65 238.528  49
   0  -9 -14 3408.98 272.178  41
   0   9 -14 3352.41 263.546  36
   0  -9  14 3250.87 292.177  42
   0   9 -14 3301.02 253.921   1
   0  -9 -14 3465.35 281.043  44
   0  -9 -15 2326.45 204.545  38
   0   9  15 2036.96 180.143  49
   0  -9 -15 2336.25 213.437  41
   0   9 -15 2620.72 217.421  36
   0  -9  15 2452.96 246.328  42
   0   9 -15 2193.86 195.196   1
   0  -9 -15 2503.57 227.773  44
   0   9  16 1368.30 143.983  49
   0  -9 -16 1659.80 174.993  41
   0   9 -16 1897.44 177.960  36
   0  -9  16 1893.41 207.776  42
   0  -9 -16 1684.60 171.557  38
   0   9 -16 1655.59 183.051  37
   0  -9 -16 1723.48 185.246  44
   0   9  17 3311.15 240.573  49
   0  -9 -17 3376.26 268.112  41
   0   9 -17 2902.90 243.343  36
   0  -9  17 3293.23 293.968  42
   0   9 -17 4094.81 298.054  37
   0  -9 -17 3602.01 264.627  38
   0  -9 -17 3337.08 273.480  44
   0   9  18 2237.31 187.106  49
   0  -9 -18 2439.06 214.292  41
   0   9 -18 2304.46 196.321  36
   0  -9  18 2416.68 240.746  42
   0   9 -18 2579.70 228.514  37
   0  -9 -18 2357.87 206.732  38
   0  -9 -18 2461.74 221.068  44
   0   9  19 3082.96 239.258  49
   0  -9 -19 3555.96 271.033  41
   0   9 -19 3467.64 249.904  36
   0  -9  19 3376.79 296.456  42
   0   9 -19 4073.40 296.104  37
   0  -9 -19 4014.89 275.505  38
   0  -9 -19 3845.73 283.731  44
   0  -9 -20 12.3797 43.2663  41
   0   9 -20-14.1747 51.4095  37
   0  -9  20-16.7162 58.4217  42
   0  -9 -20-13.2831 51.5023  44
   0  -9 -20 58.5443 45.3986  38
   0   9  20 9.64625 34.9860  49
   0  -9 -21 139.897 55.6070  41
   0   9 -21 135.027 57.2907  37
   0  -9 -21 99.7207 50.0922  44
   0  -9  21 158.736 69.0093  42
   0  -9 -21 111.089 47.2279  38
   0   9  21 92.0570 41.2252  49
   0  -9 -22 2209.41 198.055  41
   0   9 -22 2972.97 230.674  37
   0  -9 -22 2698.55 206.578  38
   0  -9  22 2711.07 237.374  42
   0  -9 -22 2792.06 217.374  44
   0  -9 -23 284.751 68.1348  44
   0  -9  23 275.813 76.1087  42
   0  -9 -23 467.244 74.4985  38
   0  -9 -23 381.941 68.3284  41
   0  -9 -24 5205.26 320.012  41
   0  -9 -24 5404.87 321.517  38
   0  -9  24 5545.09 356.925  42
   0  -9 -24 5031.47 324.178  44
   0  -9  25 394.528 77.8103  42
   0  -9 -25 362.536 62.9270  44
   0  -9 -25 377.834 62.1697  38
   0  -9 -25 454.114 68.0420  41
   0   9 -25 413.962 77.0352  40
   0  -9 -26 856.442 85.7903  41
   0   9 -26 1090.74 112.594  40
   0  -9 -26 765.577 84.0798  38
   0  -9  26 749.672 101.606  42
   0  -9 -26 982.365 95.4037  44
   0   9 -27 1979.71 144.300  40
   0  -9 -27 1332.17 109.107  41
   0   9 -27 1822.61 135.920  37
   0  -9 -27 1410.45 114.166  38
   0  -9  27 1557.40 137.974  42
   0  -9 -27 1662.80 120.292  44
   0  -9  28 1477.23 117.277  42
   0   9 -28 1287.08 104.142  37
   0  -9 -28 980.095 82.2657  38
   0   9 -28 1488.45 109.462  40
   0  -9 -28 1033.53 83.4292  44
   0   9  28 1353.16 100.436  25
   0   9 -29 1461.69 100.129  40
   0   9  29 1352.70 93.3581  25
   0  -9  29 1438.17 105.416  42
   0  10   0 3273.38 284.412  33
   0  10   0 4045.65 302.591  35
   0  10   0 3491.94 266.017  36
   0  10   0 4089.66 305.495   2
   0 -10   0 3265.68 295.735  44
   0  10   1 18349.7 981.023  33
   0  10   1 18869.5 986.662  35
   0  10  -1 18471.7 980.120  35
   0  10  -1 17453.6 975.470  33
   0  10  -1 18323.6 949.456  36
   0  10   1 17938.2 944.457  36
   0  10   1 18274.5 980.046   2
   0  10  -1 17963.3 976.506   2
   0 -10  -1 18809.6 1002.68  44
   0 -10   1 17313.9 991.637  44
   0  10   2 2557.70 234.690  33
   0  10  -2 2556.88 232.920  35
   0  10   2 2300.91 204.023  36
   0  10  -2 2432.03 231.902  33
   0  10  -2 2467.17 212.008  36
   0  10   2 2568.90 235.493  35
   0  10   2 2305.42 229.943   2
   0 -10   2 2557.28 249.447  44
   0 -10  -2 2443.85 242.922  44
   0  10   3 2671.00 239.464  33
   0  10  -3 2640.26 243.418  33
   0  10  -3 2220.13 208.644  36
   0  10   3 2792.87 245.802  35
   0  10  -3 2378.09 230.492  35
   0  10   3 2784.84 218.522  36
   0  10   3 2569.77 238.459   2
   0 -10  -3 2918.45 260.174  44
   0 -10   3 2715.26 256.601  44
   0  10   4 7654.10 476.686  33
   0  10   4 6825.46 433.709  36
   0  10  -4 7312.39 478.367  33
   0  10  -4 7530.86 472.528  35
   0  10   4 7973.00 489.170  35
   0  10   4 7315.95 473.683   2
   0 -10   4 6597.44 480.272  44
   0 -10  -4 7681.72 490.777  44
   0  10   5 7229.74 492.861  33
   0  10   5 8522.77 475.342  36
   0  10  -5 8228.21 516.803  33
   0  10  -5 7675.45 493.508  35
   0  10   5 8317.09 511.963   2
   0 -10   5 8081.30 526.980  44
   0 -10  -5 8207.81 520.535  44
   0  10   6 207.908 67.8915  33
   0  10  -6 147.743 73.2650  33
   0  10  -6 183.849 66.5237  36
   0  10  -6 69.7557 52.8556  35
   0  10   6 218.673 60.3729  36
   0  10   6 109.493 57.1748   2
   0  10  -6 180.073 62.7431   1
   0 -10  -6 150.543 71.0313  44
   0 -10   6 218.880 79.3879  44
   0  10  -7 36769.3 1769.13  35
   0  10  -7 35703.2 1764.93  36
   0  10  -7 35897.5 1798.09  33
   0  10   7 36093.2 1736.54  36
   0  10  -7 36052.6 1759.28   1
   0  10   7 36308.3 1790.11   2
   0 -10  -7 36865.9 1804.59  44
   0 -10   7 35866.2 1815.76  44
   0 -10  -7 34326.8 1769.77  41
   0  10  -8 3691.09 270.594  36
   0  10  -8 3134.11 253.765  35
   0  10   8 3745.25 246.800  36
   0  10   8 3001.54 266.395   2
   0  10  -8 3233.34 254.587   1
   0 -10   8 3342.79 295.951  44
   0 -10  -8 3098.61 274.932  44
   0 -10  -8 3270.25 265.406  41
   0  10  -9 2157.70 198.444  36
   0  10   9 1992.11 168.617  36
   0 -10  -9 2046.70 195.472  41
   0  10   9 2087.20 206.752   2
   0  10  -9 2155.71 191.338   1
   0 -10  -9 2019.65 206.649  44
   0 -10   9 1950.59 217.173  44
   0 -10 -10 474.154 97.0722  44
   0  10 -10 392.768 87.0081  36
   0 -10 -10 456.402 92.6906  41
   0 -10  10 579.995 118.681  42
   0  10 -10 604.113 94.9106   1
   0 -10  10 533.689 113.641  44
   0 -10 -11 2835.05 243.511  41
   0 -10  11 3320.16 285.916  44
   0 -10 -11 3124.75 261.584  44
   0 -10  11 2889.50 271.898  42
   0  10 -11 3198.77 250.484  36
   0 -10 -12 6841.07 449.216  41
   0 -10  12 7014.00 490.007  44
   0 -10 -12 7552.73 473.217  44
   0 -10  12 7909.50 502.819  42
   0  10 -12 7626.29 461.780  36
   0 -10 -13 6522.24 426.208  41
   0 -10 -13 7317.74 452.492  44
   0  10 -13 6821.43 431.673  36
   0  10 -13 7014.77 436.364  37
   0 -10  13 6638.82 461.940  42
   0 -10  14 462.551 107.856  42
   0 -10 -14 457.813 88.8617  41
   0  10 -14 600.999 101.398  36
   0  10 -14 574.833 97.4782  37
   0 -10 -14 647.932 109.089  44
   0  10 -15 4323.67 299.060  36
   0 -10  15 4444.75 335.404  42
   0 -10 -15 4215.46 310.111  44
   0 -10 -15 4142.88 295.662  41
   0  10  15 3805.41 279.667  25
   0  10 -15 4515.84 310.321  37
   0 -10 -16 6375.82 424.100  44
   0 -10 -16 6897.93 419.071  41
   0 -10  16 6594.40 451.307  42
   0  10 -16 6791.11 414.975  36
   0  10 -16 7453.55 437.375  37
   0 -10 -17 1705.73 169.041  44
   0 -10 -17 1531.98 152.646  41
   0 -10  17 1653.21 184.721  42
   0  10  17 1899.10 171.593  35
   0  10 -17 1416.47 146.606  36
   0  10 -17 1603.14 163.048  37
   0 -10 -18 1951.47 185.019  44
   0 -10 -18 2017.44 178.755  41
   0 -10  18 2068.70 206.987  42
   0  10 -18 2344.47 182.098  36
   0  10  18 2636.36 200.655  35
   0  10 -18 2140.60 195.567  37
   0 -10 -19 2281.40 193.845  44
   0 -10 -19 2352.49 184.801  41
   0 -10  19 2480.46 217.854  42
   0  10 -19 1821.03 161.834  36
   0  10  19 2511.44 192.251  35
   0  10 -19 2745.97 208.542  37
   0 -10  20-13.1602 49.4055  42
   0 -10 -20 20.4309 34.3020  44
   0 -10 -20-8.90451 25.8945  41
   0  10  20-17.4652 38.7903  25
   0  10 -20 10.9052 39.5518  37
   0 -10 -21 3899.87 255.385  44
   0 -10 -21 3763.74 243.520  41
   0  10  21 3572.33 240.246  25
   0 -10  21 3688.85 273.230  42
   0  10 -21 3845.90 262.222  37
   0 -10  22 11.0201 38.5146  42
   0 -10 -22 32.5644 29.5272  44
   0 -10 -22-6.91350 25.9550  41
   0  10  22 14.3751 32.6786  25
   0  10 -22-18.4869 34.7017  37
   0 -10 -23 1604.45 132.986  44
   0 -10  23 1900.55 161.573  42
   0 -10 -23 1653.64 125.433  41
   0  10  23 1772.62 132.040  25
   0  10 -23 1697.26 145.055  37
   0 -10  24 162.608 47.8044  42
   0  10  24 213.675 39.2131  25
   0 -10 -24 203.179 34.6587  41
   0  10 -24 253.136 53.8726  40
   0 -10 -24 217.869 43.6498  44
   0  10 -24 166.110 42.9808  37
   0 -10  25 193.851 45.5613  42
   0  10  25 174.226 31.3765  25
   0 -10 -25 101.169 26.3209  44
   0  10 -25 157.841 38.2281  37
   0  10 -25 135.347 39.3407  40
   0  10 -26 1580.14 117.686  37
   0 -10  26 1721.94 126.857  42
   0  10 -26 1796.93 124.283  40
   0  11   0 29.2132 49.0499  33
   0  11   0 12.1857 51.4899  36
   0  11   0 29.0759 50.8126  35
   0 -11   0-16.7318 76.0730  44
   0  11   1 18052.9 957.221  33
   0  11  -1 18258.6 938.807  36
   0  11   1 17693.4 932.414  36
   0  11  -1 18527.9 959.691  35
   0  11  -1 17584.4 956.076  33
   0  11   1 19490.2 971.769  35
   0 -11   1 17544.4 975.678  44
   0 -11  -1 17189.1 971.304  44
   0  11   1 18162.4 961.816   2
   0  11  -1 17101.9 954.372   2
   0  11   2 31537.6 1581.62  33
   0  11   2 32309.0 1560.41  36
   0  11   2 33633.2 1597.20  35
   0  11  -2 31316.4 1563.73  36
   0  11  -2 31013.7 1579.33  35
   0  11  -2 31249.7 1587.32  33
   0 -11   2 31148.6 1606.68  44
   0 -11  -2 32070.8 1606.27  44
   0  11  -2 32900.6 1592.76   2
   0  11   2 30497.3 1582.12   2
   0  11   3 3989.99 277.414  36
   0  11  -3 4203.24 288.868  36
   0  11  -3 3804.98 291.183  35
   0  11  -3 3734.13 295.427  33
   0  11   3 3795.87 292.341  33
   0  11   3 4399.24 311.264  35
   0 -11   3 3617.26 306.649  44
   0 -11  -3 3540.96 301.114  44
   0  11   3 3774.44 297.735   2
   0  11  -3 3838.86 301.686   2
   0  11   4 1547.31 169.010  33
   0  11   4 1766.73 160.098  36
   0  11  -4 1379.71 161.699  35
   0  11  -4 1588.92 177.376  33
   0  11   4 1708.76 180.152  35
   0 -11   4 1607.75 189.078  44
   0 -11  -4 1437.57 173.906  44
   0  11   4 1435.96 175.613   2
   0  11  -4 1726.04 183.962   2
   0  11   5 2751.73 230.678  33
   0  11   5 2574.07 232.149   2
   0  11   5 3136.81 250.501  35
   0  11   5 2299.55 199.871  36
   0  11  -5 2502.53 219.760  35
   0 -11   5 2739.14 250.435  44
   0 -11  -5 2914.62 248.883  44
   0  11   6 6189.17 395.790  33
   0  11   6 5463.31 389.733   2
   0  11   6 6019.12 381.104  28
   0  11   6 6104.08 369.083  36
   0  11   6 6583.93 416.594  35
   0  11  -6 6211.60 388.939  35
   0  11  -6 5960.79 386.527  36
   0 -11  -6 6303.07 414.833  44
   0 -11   6 5665.11 412.491  44
   0  11   7 6813.75 410.917  33
   0  11   7 5531.87 397.420   2
   0 -11   7 5953.80 427.116  44
   0 -11  -7 6500.26 424.236  44
   0  11   7 6342.56 394.204  28
   0  11  -7 5897.17 386.575  35
   0  11  -7 6361.91 402.234  36
   0  11   7 7408.16 436.374  35
   0  11   8 5312.07 353.166  28
   0  11   8 5687.78 363.297  33
   0 -11  -8 5273.13 371.843  44
   0 -11   8 5207.21 385.577  44
   0  11  -8 5633.49 363.563  36
   0  11   8 5628.18 377.768  35
   0  11   9 3669.20 264.117  33
   0 -11  -9 3564.65 277.344  44
   0 -11   9 3287.38 283.978  44
   0  11  -9 3318.51 257.482  36
   0  11  10 105.229 48.1853  33
   0 -11 -10 82.8882 50.2015  44
   0 -11  10 16.1749 44.4561  44
   0  11 -10 85.7094 53.1697  36
   0  11  11 1821.58 167.022  33
   0 -11 -11 1602.37 171.878  44
   0  11 -11 1792.83 170.505  36
   0  11  11 1887.51 187.570  35
   0 -11 -12 2015.75 188.509  44
   0 -11  12 1990.02 200.295  42
   0  11 -12 1596.65 167.890  36
   0 -11 -13 2257.30 207.313  44
   0 -11  13 2597.20 234.512  42
   0  11  13 3043.64 231.842  35
   0  11 -13 2727.01 213.994  36
   0 -11 -14 439.495 81.3637  44
   0 -11  14 338.293 85.1063  42
   0  11  14 375.893 81.7842  35
   0  11 -14 463.505 83.7191  36
   0 -11 -15 1141.37 127.299  44
   0 -11  15 1237.19 144.748  42
   0  11 -15 1113.70 121.604  36
   0  11  15 1190.07 132.074  35
   0 -11 -16 495.173 81.2659  44
   0  11  16 621.716 89.5626  35
   0  11 -16 449.538 72.6723  36
   0 -11  16 368.988 81.8520  42
   0 -11 -17 1223.50 128.060  44
   0  11  17 1656.56 140.473  35
   0  11 -17 1374.43 124.460  36
   0 -11  17 1287.37 145.568  42
   0  11 -17 1453.23 132.692  37
   0 -11 -18 42.0343 35.5358  44
   0  11 -18 19.0870 23.9084  36
   0  11 -18 24.3082 29.4063  37
   0 -11  18 11.0415 38.6034  42
   0 -11  19 776.485 101.058  42
   0 -11 -19 607.345 78.0970  44
   0  11 -19 701.899 84.1075  37
   0  11 -20 134.805 39.1788  37
   0 -11 -20 220.716 43.6945  44
   0 -11  20 81.6991 39.8681  42
   0 -11 -21 901.080 83.0187  44
   0 -11  21 1147.00 108.670  42
   0  11 -22 273.732 49.8698  40
   0 -11 -22 189.263 31.0974  44
   0 -11  22 216.624 48.2841  42
   0  11 -23 1280.01 97.5977  40
   0  11  23 1003.69 82.8867  28
   0 -11  23 1103.86 95.0298  42
   0 -11  24 2490.45 152.689  42
   0  11 -24 2730.66 153.823  40
   0  12   0 3399.74 245.862  35
   0  12   0 3170.49 240.704  33
   0  12   0 3003.70 228.131  36
   0  12   0 2990.85 238.691   2
   0 -12   0 3139.88 252.493  44
   0  12   1 2177.58 193.835  33
   0  12  -1 2070.30 189.799  35
   0  12   1 2150.21 184.662  36
   0  12   1 2365.58 199.885  35
   0  12  -1 2387.30 192.311  36
   0  12   1 2473.89 204.953   2
   0  12  -1 2309.02 202.299   2
   0 -12   1 2745.40 228.974  42
   0 -12   1 2582.16 219.840  44
   0 -12  -1 2422.94 213.689  44
   0 -12   2 115.829 64.6728  42
   0  12  -2 222.509 61.3826  35
   0  12   2 201.937 63.4318  35
   0  12  -2 138.553 52.1010  36
   0  12   2 254.944 59.7456  36
   0  12   2 324.335 69.7478  33
   0  12  -2 45.1649 79.2166   2
   0  12   2-11.2037 77.0925   2
   0 -12  -2 118.560 62.9249  44
   0 -12   2 176.786 64.9342  44
   0  12   3 2135.79 190.848  35
   0  12   3 2319.47 186.562  33
   0  12   3 2091.27 170.080  36
   0  12  -3 1997.75 177.013  36
   0  12  -3 2042.47 178.728  35
   0  12  -3 1792.73 177.103   2
   0  12   3 1973.49 182.842   2
   0 -12   3 2043.58 195.568  44
   0 -12  -3 2106.32 193.972  44
   0  12  -4 1245.41 132.248  36
   0  12  -4 1221.62 128.306  35
   0  12   4 1075.45 124.399  33
   0  12   4 1330.34 143.392  35
   0  12  -4 1252.36 137.678   2
   0  12   4 885.053 120.734   2
   0 -12   4 1155.69 146.822  44
   0 -12  -4 1350.94 148.724  44
   0  12   5 970.671 114.640  33
   0  12   5 957.327 119.407  35
   0  12  -5 896.169 116.104   2
   0 -12   5 1081.17 136.890  44
   0 -12  -5 975.913 129.188  44
   0  12   6 16050.6 828.050  35
   0  12   6 15527.9 806.248  33
   0  12  -6 15350.0 814.450   2
   0 -12  -6 15729.2 826.855  44
   0 -12   6 15419.3 838.358  44
   0  12   7 1478.89 151.790  35
   0  12  -7 1322.37 139.688  36
   0  12  -7 1530.11 148.044   2
   0 -12  -7 1346.34 147.003  44
   0 -12   7 1602.70 165.702  44
   0  12   8 818.007 111.304  35
   0  12  -8 703.961 98.6554  36
   0  12  -8 814.212 101.153   2
   0 -12  -8 693.977 102.374  44
   0 -12   8 784.994 114.044  44
   0  12  -9 502.712 83.4616  36
   0  12   9 326.054 76.3622  35
   0  12  -9 451.967 76.3883   2
   0 -12  -9 490.901 83.1876  44
   0  12 -10 12651.3 643.700   2
   0  12 -10 11900.9 641.475  36
   0  12  10 11329.8 613.848  28
   0 -12 -10 12734.8 651.777  44
   0  12 -11 35.7414 37.7585   2
   0  12 -11 9.06401 35.1494  36
   0  12  11 42.1056 31.1785  28
   0 -12 -11-9.58099 40.4861  44
   0  12 -12-8.38659 26.9646   2
   0 -12 -12-8.94437 32.4422  44
   0  12 -12 8.57197 33.2381  36
   0  12  12 37.5481 39.6634  35
   0  12  12 33.9158 30.8421  28
   0 -12  13 3247.62 240.399  42
   0  12 -13 3181.81 218.164   2
   0  12  13 3340.04 208.901  28
   0 -12 -13 3328.98 223.902  44
   0  12 -13 2960.86 213.536  36
   0  12  13 3525.63 229.460  35
   0 -12  14 6964.34 412.266  42
   0  12  14 6930.16 376.627  28
   0 -12 -14 7028.02 390.801  44
   0  12 -14 6958.40 387.023  36
   0  12  14 7176.75 395.972  35
   0 -12  15-9.20823 33.3967  42
   0  12  15-5.53864 22.7773  28
   0 -12 -15-6.59468 30.6564  44
   0  12 -15 6.22385 26.2965  36
   0  12  15 35.5753 32.3484  35
   0 -12  16 5372.88 304.075  42
   0  12  16 4539.95 263.145  28
   0 -12 -16 4557.66 269.040  44
   0  12  16 4975.31 277.993  35
   0  12  17 2198.56 141.927  28
   0 -12 -17 2214.19 144.805  44
   0 -12  18 71.3860 30.3405  42
   0 -12  19 1240.41 101.897  42
   0 -12  20 1214.88 89.9799  42
   0 -13   0-9.73013 42.1790  42
   0 -13   0-25.9635 44.3900  44
   0  13   0 14.9381 31.5577  35
   0  13   0 20.9591 29.5183  36
   0 -13  -1 2188.81 182.305  44
   0 -13   1 2613.91 192.943  44
   0 -13   1 2816.43 204.619  42
   0 -13  -1 2891.33 205.262  42
   0  13   1 2571.59 183.637  35
   0  13  -1 2473.82 177.083  36
   0 -13   2 755.794 96.2676  42
   0 -13  -2 564.887 89.6068  42
   0 -13  -2 582.763 82.5152  44
   0 -13   2 585.433 83.2769  44
   0  13   2 413.745 69.2982  35
   0  13  -2 537.577 73.0265  36
   0 -13  -3 9.42223 37.6572  42
   0 -13   3-19.2013 41.6184  42
   0 -13  -3-16.2314 42.3636  44
   0 -13   3 8.70352 33.7464  44
   0  13   3 7.85165 32.2902  35
   0  13  -3-7.31530 31.7118  36
   0 -13  -4 3840.55 253.542  44
   0 -13   4 3973.20 260.256  44
   0 -13   4 3956.38 267.330  42
   0 -13  -4 4279.57 269.405  42
   0  13   4 4130.44 257.471  35
   0  13  -4 4070.73 253.070  36
   0 -13  -5 12989.5 653.503  44
   0 -13  -5 14110.2 675.727  42
   0  13  -5 11654.5 644.363  36
   0  13   5 12625.6 655.104  35
   0 -13  -6 4863.05 298.716  44
   0 -13  -6 5200.91 316.068  42
   0  13   6 5401.60 307.716  35
   0 -13  -7 1633.25 135.355  44
   0 -13  -7 1888.17 152.335  42
   0  13   7 1796.38 142.755  35
   0 -13  -8 8860.14 480.788  44
   0  13  -8 9497.77 487.390  36
   0  13   8 9578.10 493.296  35
   0 -13  -9 211.623 42.5883  44
   0  13  -9 261.997 49.6344  36
   0  13   9 280.855 51.8314  35
   0 -13 -10 1049.01 90.4248  44
   0  13 -10 1215.25 100.678  36
   0 -13 -11 32.5440 18.5702  44
   0  13 -11 46.8772 27.7033  36
   0  13 -12 1554.24 108.787  36
   0  13  12 1465.62 112.035  35
   0  13  13 1955.16 128.585  35
   0  13  14 1310.33 90.3777  35
   0 -14   0 85.4771 23.5356  42
   0 -14   1 1388.53 96.2749  42
   0 -14  -1 1277.53 93.5801  42
   0 -14   2 69.1301 21.3838  42
   0 -14  -2 97.9532 23.6200  42
   0 -14   3 321.116 39.9184  42
  -1   0  38 77.2142 26.4346  48
   1   0 -38 151.026 29.9870  41
  -1   0  37 12.1886 24.3589  48
  -1   0  37 6.51790 13.0293  29
  -1   0  36 2096.08 163.237  48
  -1   0  36 2180.53 148.573  29
  -1   0  35 18.3292 33.2453  48
   1   0 -35 12.5362 25.0600  39
  -1   0  35 15.3243 24.6419  29
  -1   0  34 189.830 63.2514  48
   1   0 -34 277.630 55.4859  39
  -1   0  34 290.779 61.4133  29
   1   0 -33-9.82037 31.5710  39
  -1   0  33 23.6272 42.8459  48
  -1   0  32 6555.35 402.212  48
   1   0 -32 5659.48 373.125  39
  -1   0  31-13.8774 42.5412  48
   1   0 -31-12.5410 45.4876  39
  -1   0  31-12.4521 43.5227  43
   1   0 -30 13274.9 724.501  39
  -1   0  30 12811.9 717.944  43
   1   0 -29 28.3677 45.5988  39
  -1   0  29-13.9991 42.9105  43
   1   0 -28 481.246 99.2134  39
  -1   0  28 459.945 92.7595  43
  -1   0  27 81.3622 78.8652   4
   1   0 -27-14.7127 40.3368  39
  -1   0  27 80.9671 110.991  53
  -1   0  27-14.4872 39.7186  43
  -1   0  26 80.0682 109.837   4
   1   0 -26 87.5761 53.0996  39
  -1   0  26 79.7346 204.526  53
  -1   0  26 100.523 55.8331  43
  -1   0  25 14.0415 45.1417  43
  -1   0  25 77.4002 150.050  53
  -1   0  25 12.7898 37.1924  16
   1   0 -25-14.2745 36.6083  39
  -1   0  24 59657.3 2924.19  16
  -1   0  24 62539.8 2941.81  43
  -1   0  24 62772.3 2992.43  42
  -1   0  24 68146.1 3583.72  53
  -1   0  23 70.3161 56.6039  42
  -1   0  23 71.3414 97.8478  53
  -1   0  22 7090.74 763.425  53
  -1   0  21-127.837 151.873  53
  -1   0  20 145680. 7207.55  53
  -1   0  19 56.1382 108.860  53
  -1   0  18 209.569 124.516  53
  -1   0  18 110.296 43.8594  55
  -1   0  17 48.5107 115.182  53
  -1   0  17 15.8023 26.5421  55
  -1   0  16 2509.31 355.736  53
  -1   0  16 1873.77 147.588  55
  -1   0  15 329.069 126.960  53
  -1   0  14 60847.8 3132.22  53
  -1   0  13 33.8599 46.4408  53
  -1   0  12 50877.8 2614.82  53
  -1   0  11 26.9256 58.3723  53
  -1   0  10 13269.0 822.424  53
  -1   0   9 20.6526 40.0484  53
  -1   0   8 88042.2 4171.89  53
  -1   0   7 46.5574 45.1777  53
  -1   0   6 285024. 13041.6  53
  -1   0   5 36.1080 33.0386  53
  -1   0   4 2508.18 200.828  53
  -1   0   3 29.4697 28.5963  53
  -1   0   2 240657. 11133.5  53
  -1   0   2 247083. 11129.3  51
  -1   0   1 26.4215 25.6142  53
  -1   0   1-16.5380 22.6746  51
  -1   0   0 694.464 86.7428  56
  -1   0   0 474.831 71.7638  53
  -1   0  -1 233.043 50.6795  56
   1   0   1 95.8928 32.5565  54
   1   0   2 1279.87 115.863  54
   1   0   3 8.52349 20.2411  54
   1   0   4 126899. 5841.51  54
   1   0   5 20.6831 37.5187  54
   1   0   6 382562. 17434.9  54
   1   0   7 52.5579 42.3082  54
   1   0   8 36603.8 1811.82  54
   1   0   9 16.6096 42.6029  54
   1   0  10 47285.3 2331.79  54
   1   0  11 20.7911 40.3171  54
   1   0  12 48824.5 2451.21  54
   1   0  13 25.6367 49.7134  54
   1   0  14 13543.9 868.909  54
   1   0  15-31.3809 52.7044  54
   1   0  16 17843.6 1125.82  54
   1   0  17-38.0120 52.1357  54
   1   0  18 24174.7 1484.94  54
   1   0  19-8.19581 35.5280  55
   1   0  19 45.3351 62.1459  54
   1   0  20 89618.0 4055.82  55
   1   0  20 77072.1 4411.07  54
   1   0  21 27.6981 40.0516  55
   1   0  21 53.4804 73.3273  54
   1   0  22 9495.48 893.406  54
   1   0  22 10060.4 623.910  43
   1   0  22 11649.2 602.635  55
  -1   0 -22 11938.7 653.870  39
   1   0  23 51.8429 51.3081  55
   1   0  23 61.3714 103.066  54
   1   0  23 49.0947 50.2246  42
   1   0  23 72.8930 54.7871  43
  -1   0 -23 31.2939 48.0267  39
  -1   0 -23 78.9919 55.2704  40
   1   0  24 60176.2 3003.97  43
   1   0  24 63450.5 2967.94  55
  -1   0 -24 66780.6 3032.10  39
  -1   0 -24 62034.8 3019.99  40
  -1   0 -25 67.0478 65.0135  39
   1   0  25 15.7185 48.2125  43
   1   0  25 79.6679 57.3496  55
  -1   0 -25 16.7573 48.7603  40
   1   0  26 13574.4 784.352  43
   1   0  26 13962.4 749.037  55
  -1   0 -26 14358.7 801.289  39
   1   0  27 151.717 147.061  53
   1   0  27-16.1602 46.9928  43
   1   0  27-11.9813 56.8948  55
  -1   0 -27 17.0115 54.6891  39
   1   0  28 49328.9 2427.62  43
  -1   0 -28 51328.5 2439.17  39
   1   0  28 49446.9 2387.64  55
  -1   0 -29 64.7165 66.6033  39
   1   0  29 171.289 70.8597  43
   1   0  29 13.5577 50.9856  45
  -1   0 -30 25985.5 1297.46  39
   1   0  30 25106.2 1288.11  43
   1   0  30 24411.3 1262.84  45
   1   0  31-13.9205 42.6853  43
   1   0  31 11.6269 35.6581  45
   1   0  32 522.609 93.5545  43
  -1   0 -32 475.738 91.8201  39
   1   0  33 11.3972 36.6402  43
  -1   0 -33-11.3322 43.9379  39
  -1   0 -34 3004.60 223.386  39
   1   0  34 3224.84 228.635  43
  -1   0 -35 15.8995 31.7803  39
   1   0  35 16.6762 33.3320  43
   1   0  36 11566.3 560.253  48
  -1   0 -36 10166.3 546.475  39
  -1   0 -37 3.93293 15.7184  39
   1   0  37 5.07556 23.5946  48
  -1   0 -37-5.32281 19.3050  41
   1   0  38 1392.41 91.1645  48
   1  -1 -38 490.291 50.5476  41
  -1   1  37 85.3088 33.4381  48
  -1  -1  37 121.741 37.1733  48
   1  -1 -37 175.329 38.7334  41
  -1  -1  37 89.0099 24.6680  29
   1   1 -36 32.2638 22.1171  39
  -1   1  36 7.31107 33.2417  48
  -1  -1  36 59.3608 37.3746  48
  -1  -1  36-6.25860 24.2691  29
  -1   1  36-4.63731 17.4132  29
   1   1 -35 44.3271 30.4702  39
  -1  -1  35 35.5940 34.5793  48
  -1   1  35 43.9686 35.2209  48
  -1  -1  35 89.0145 35.1552  29
  -1   1  35 47.6651 28.0984  29
  -1  -1  34 1007.61 118.062  48
  -1   1  34 1110.63 118.793  48
   1   1 -34 905.207 104.561  39
  -1   1  34 828.007 98.9400  29
   1   1 -33 633.937 93.3513  39
  -1   1  33 636.584 91.2351  29
  -1  -1  33 623.603 100.341  48
  -1   1  33 596.673 97.8734  48
  -1   1  32 5382.58 355.191  29
  -1  -1  32 5457.69 364.112  48
  -1   1  32 5764.47 369.492  48
   1   1 -32 5946.69 367.182  39
   1  -1 -32 5332.39 340.301  39
  -1   1  31 6155.84 386.951  48
  -1  -1  31 5443.92 373.793  48
   1   1 -31 5927.41 379.366  39
   1  -1 -31 5425.18 355.483  39
  -1   1  31 5420.25 367.377  43
   1   1 -30 8808.79 526.420  39
   1  -1 -30 8800.53 511.091  39
  -1  -1  30 8298.16 507.593  43
  -1   1  30 8742.33 521.515  43
   1  -1 -29 78.2391 49.1003  39
   1   1 -29 74.5990 56.1394  39
  -1   1  29 100.608 50.3741  43
  -1  -1  29 80.6785 52.2732  43
  -1  -1  28 4783.41 340.249  43
  -1   1  28 4796.60 346.486  43
   1   1 -28 5449.58 363.155  39
   1  -1 -28 4669.11 335.785  39
  -1  -1  28 4711.64 329.826  16
  -1   1  27-80.3391 174.131   4
  -1  -1  27 80.2801 174.003   4
  -1   1  27-80.4042 190.905  53
  -1  -1  27 159.344 154.453  53
   1   1 -27-15.4317 42.3085  39
   1  -1 -27 13.7395 37.6692  39
  -1   1  27 59.5664 47.8746  43
  -1  -1  27 14.0130 35.9378  43
  -1  -1  27-39.7873 51.0188  42
  -1   1  27-29.7068 49.8751  49
  -1  -1  27 26.1718 42.0697  16
  -1   1  26 37640.0 2348.44  53
  -1  -1  26 36022.8 2322.55  53
  -1   1  26 30304.0 1691.31  49
   1  -1 -26 38136.2 1753.53  39
  -1   1  26 37037.8 1759.81  43
  -1  -1  26 37639.1 1754.17  43
  -1  -1  26 35369.8 1802.01  42
  -1   1  26 41583.4 2426.88   4
  -1  -1  26 39008.4 2368.89   4
  -1  -1  25 3948.62 592.892  53
  -1   1  25 3468.04 557.878  53
  -1   1  25 2792.47 226.163  49
   1  -1 -25 3398.75 261.767  39
  -1  -1  25 3449.67 299.531  42
  -1   1  25 3221.76 263.303  43
  -1  -1  25 3380.47 262.114  43
  -1  -1  25 3688.72 566.284   4
  -1   1  25 2704.78 484.015   4
   1  -1 -24 21188.2 1066.31  39
  -1   1  24 21986.8 1578.01  53
  -1  -1  24 23568.0 1613.52  53
  -1   1  24 18763.3 1025.18  49
  -1  -1  24 22103.5 1127.36  42
  -1  -1  24 20779.3 1067.71  43
  -1   1  24 20797.8 1076.23  43
  -1   1  23 1148.18 137.018  43
  -1  -1  23 899.288 142.326  42
  -1   1  23 1211.77 327.366  53
  -1  -1  23 836.828 274.319  53
  -1   1  22 22560.5 1603.62  53
  -1  -1  22 22707.2 1592.25  53
  -1   1  21 640.709 242.388  53
  -1  -1  21 683.450 242.755  53
  -1  -1  20 19596.3 1393.01  53
  -1   1  20 20187.7 1422.75  53
  -1   1  19-56.4507 134.055  53
  -1  -1  19-54.1852 148.576  53
  -1  -1  18 31334.6 1724.81  53
  -1   1  18 30763.0 1740.23  53
  -1  -1  17 17768.2 929.445  55
  -1   1  17 19117.4 939.890  55
  -1   1  16 111.489 39.4318  55
  -1  -1  16 215.737 49.1513  55
  -1   1  16 181.058 98.3608  53
  -1  -1  16 171.100 101.805  53
  -1   1  15 82171.7 4080.65  53
  -1  -1  15 78932.5 4033.93  53
  -1   1  14 19550.7 1176.00  53
  -1  -1  14 16383.5 1104.38  53
  -1  -1  13 29348.6 1688.74  53
  -1   1  13 31600.5 1721.05  53
  -1   1  12 20382.8 1209.80  53
  -1  -1  12 20120.8 1194.67  53
  -1   1  11 17462.3 1032.25  53
  -1  -1  11 16529.8 1002.57  53
  -1  -1  10 69572.7 3379.56  53
  -1   1  10 69265.6 3392.09  53
  -1   1   9 79326.1 3820.93  53
  -1  -1   9 79846.3 3809.62  53
  -1  -1   8 54448.7 2583.51  53
  -1   1   8 51384.6 2579.82  53
  -1  -1   7 123853. 5613.16  53
  -1   1   7 116863. 5606.33  53
  -1   1   6 364155. 17192.3  53
  -1  -1   6 390732. 17206.2  53
  -1   1   5 116789. 5304.70   4
  -1  -1   5 115574. 5303.07   4
  -1  -1   5 120578. 5309.29  53
  -1   1   5 105261. 5291.82  53
  -1   1   4 771.023 104.148  53
  -1  -1   4 744.923 100.492  53
  -1  -1   4 992.031 115.305   4
  -1   1   4 762.228 102.756   4
  -1   1   4 630.656 86.3079  13
  -1  -1   4 952.956 102.000  13
  -1  -1   3 1464.00 147.635  53
  -1   1   3 1664.67 152.056  53
  -1  -1   3 1841.50 148.223  13
  -1   1   3 1728.92 144.481  13
  -1   1   3 1941.31 162.014   4
  -1  -1   3 1978.95 163.595   4
  -1   1   2 71903.4 3392.35  51
  -1  -1   2 79141.2 3401.48  51
  -1   1   2 73604.9 3403.94  53
  -1  -1   2 69167.1 3399.00  53
  -1   1   2 69739.3 3381.83  13
  -1  -1   2 73176.3 3387.54  13
   1   1  -2 74673.4 3365.56   3
  -1   1   2 72943.3 3378.25   3
  -1   1   1 202.083 47.7251  51
  -1  -1   1 277.339 52.4956  51
  -1   1   1 140.972 44.3168  53
  -1  -1   1 141.018 41.7884  53
  -1   1   1 148.880 38.5270   3
   1   1  -1 217.286 39.2705   3
  -1  -1   0 27573.3 1338.02  53
  -1   1   0 27520.2 1337.02  53
  -1   1   0 26787.4 1318.40   3
  -1  -1   0 27950.0 1340.85  56
  -1   1   0 28262.1 1343.37  56
  -1   1  -1 2056.27 166.525  56
   1  -1   1 1973.98 133.815  54
  -1  -1  -1 2131.52 169.032  56
   1  -1   2 4356.44 248.931  54
   1  -1   3 13285.9 665.929  54
   1  -1   4 80784.1 3733.43  54
   1  -1   5 8.79468 28.2763  54
   1  -1   6 51046.6 2346.44  54
   1   1   6 47300.8 2367.32  54
   1   1   7-14.7063 37.7194  54
   1  -1   7-12.0153 34.9442  54
   1  -1   8 43835.2 2192.62  54
   1   1   8 47161.9 2225.24  54
   1  -1   9 22542.8 1197.28  54
   1   1   9 23479.0 1220.83  54
   1  -1  10 33241.3 1709.06  54
   1   1  10 34286.5 1729.18  54
   1  -1  11 31736.5 1755.19  54
   1   1  11 38092.1 1804.72  54
   1  -1  12 10579.5 691.869  54
   1   1  12 11253.1 716.284  54
   1  -1  13 13597.1 861.420  54
   1   1  13 14462.8 886.926  54
   1  -1  14 19800.6 1166.73  54
   1   1  14 20092.6 1193.29  54
   1  -1  15 6947.34 557.896  54
   1   1  15 6630.86 556.309  54
   1   1  16 31557.1 1776.69  54
   1  -1  16 31825.7 1772.04  54
   1   1  17 2052.56 303.879  54
   1  -1  17 2192.91 314.942  54
   1  -1  18 4359.85 477.904  54
   1   1  18 4372.17 274.118  55
   1  -1  18 4826.92 278.656  55
   1   1  19 1152.64 245.524  54
   1  -1  19 1311.30 267.572  54
   1   1  19 1586.23 134.890  55
   1  -1  19 1439.91 129.357  55
   1  -1  20 541.324 172.684  54
   1   1  20 300.398 129.328  54
   1  -1  20 372.278 65.2221  55
   1   1  20 297.002 64.1189  55
   1  -1  21 12444.5 990.536  54
   1   1  21 12988.3 660.443  55
   1  -1  21 12437.1 655.974  55
   1  -1  22 5948.91 357.428  55
   1   1  22 5810.21 354.937  55
  -1   1 -22 6275.12 408.882  40
  -1   1 -22 5929.23 400.567  39
  -1  -1 -22 5823.61 392.336  39
   1  -1  22 5054.25 371.594  43
   1   1  22 6341.18 666.359  54
   1   1  23 2482.06 412.345  54
   1  -1  23 2172.79 212.671  42
   1  -1  23 1782.66 185.001  43
   1   1  23 1809.71 165.618  55
   1  -1  23 1882.86 167.097  55
  -1   1 -23 1474.41 171.333  37
  -1  -1 -23 2080.22 202.926  39
  -1   1 -23 2107.76 206.284  40
  -1   1 -23 1932.38 202.306  39
   1   1  24 2368.41 190.608  55
   1  -1  24 2131.96 183.871  55
  -1  -1 -24 2010.97 206.718  39
  -1   1 -24 2261.88 224.575  39
  -1   1 -24 2028.93 213.063  40
   1  -1  24 1975.25 202.284  43
   1  -1  24 2140.33 220.657  42
   1  -1  25 12928.8 794.694  42
   1  -1  25 14023.0 786.006  43
   1   1  25 13726.2 746.858  55
   1  -1  25 14073.4 747.666  55
   1   1  25 14679.7 738.430  49
  -1  -1 -25 13528.9 786.589  39
  -1   1 -25 14935.2 811.897  39
  -1   1 -25 14113.2 803.502  40
  -1  -1 -26-48.6322 54.4325  39
  -1   1 -26 35.2002 51.1802  39
   1  -1  26-31.5063 48.2872  43
   1  -1  26 18.0220 46.2188  42
   1   1  26 29.1400 48.9233  45
   1  -1  26-11.6438 50.4750  55
   1   1  26 68.3345 41.2463  49
  -1   1 -26 17.3047 50.3211  40
   1  -1  27 5641.34 412.062  43
   1   1  27 5655.72 416.731  43
   1  -1  27 7603.19 821.622  53
   1   1  27 5696.36 729.834  53
   1   1  27 6213.43 411.807  45
  -1  -1 -27 6251.05 425.667  39
  -1   1 -27 6651.80 442.323  39
  -1   1 -27 5898.16 424.745  40
   1  -1  27 6567.28 395.757  55
   1   1  27 6478.31 376.673  49
   1   1  28 3137.68 264.895  45
  -1  -1 -28 3619.46 291.038  39
  -1   1 -28 3706.90 302.644  39
   1   1  28 3562.58 289.297  43
   1  -1  28 3516.25 285.509  43
   1  -1  28 3596.82 262.767  55
   1   1  28 3321.77 238.242  49
  -1   1 -29 6868.71 458.069  39
  -1  -1 -29 7292.49 452.111  39
   1   1  29 6851.36 450.001  43
   1  -1  29 6616.08 442.134  43
   1   1  29 6374.15 424.014  45
  -1  -1 -30 15869.6 870.244  39
  -1   1 -30 16289.7 886.701  39
   1   1  30 15767.3 852.567  45
   1   1  30 16482.2 882.961  43
   1  -1  30 16255.0 876.363  43
   1  -1  31-23.0798 52.4727  45
   1   1  31 34.4297 36.9053  45
   1   1  31 41.8411 57.3626  43
   1  -1  31 27.3038 52.9386  43
  -1  -1 -31 53.4526 46.7107  39
  -1   1 -31 29.1284 44.6508  39
  -1  -1 -32 2621.66 217.734  39
  -1   1 -32 2915.75 234.464  39
   1   1  32 2724.77 226.876  43
   1  -1  32 2625.14 222.646  43
   1   1  33 488.274 83.9109  43
   1  -1  33 278.977 68.5765  43
  -1   1 -33 326.853 72.4567  39
  -1  -1 -33 367.878 73.8022  39
  -1  -1 -34 4546.08 280.981  39
  -1   1 -34 4090.36 283.305  39
   1  -1  34 4348.24 283.734  43
   1   1  34 4289.86 285.061  43
  -1  -1 -35 194.028 52.0008  41
   1  -1  35 241.009 55.1764  43
  -1  -1 -35 155.568 40.8717  39
  -1   1 -35 200.092 51.1873  39
   1  -1  35 158.453 46.8641  48
   1   1  35 218.772 50.9597  48
  -1  -1 -36 136.401 32.0224  39
  -1   1 -36 104.517 34.7124  39
   1  -1  36 127.667 38.6922  48
   1   1  36 188.817 42.7645  48
  -1  -1 -36 199.847 45.8302  41
  -1   1 -37 230.469 38.0109  39
  -1  -1 -37 185.435 39.3990  41
  -1   1 -37 243.962 40.0048  41
   1   1  37 232.394 38.7586  48
   1  -1  37 221.886 39.3271  48
  -1   2  38 500.952 51.4625  27
  -1  -2  37 5617.34 287.151  48
  -1   2  37 5495.80 282.990  48
   1  -2 -37 5918.88 291.422  41
  -1  -2  37 5133.74 276.429  29
  -1   2  36 632.600 75.5409  48
  -1  -2  36 818.443 83.4636  48
   1  -2 -36 913.330 91.1869  38
   1  -2 -36 829.334 86.0862  41
   1   2 -36 661.534 73.9650  39
  -1  -2  36 651.466 77.3651  29
  -1   2  35 4210.60 253.792  48
  -1  -2  35 4232.71 256.885  48
   1   2 -35 4117.56 253.362  39
  -1   2  35 3503.24 224.229  29
  -1  -2  34 879.359 103.019  48
  -1   2  34 830.418 99.2342  48
   1   2 -34 943.511 107.136  39
  -1   2  34 642.816 82.0099  29
  -1  -2  33 6037.71 377.596  48
  -1   2  33 5962.52 374.683  48
   1   2 -33 6807.73 391.160  39
  -1   2  33 5944.10 363.949  29
  -1  -2  32 1461.70 155.841  48
  -1   2  32 1557.15 155.630  48
   1   2 -32 1420.42 156.235  39
  -1   2  32 1499.31 147.868  29
  -1   2  31 1029.55 129.338  48
  -1  -2  31 899.041 123.827  48
   1   2 -31 1113.67 138.040  39
  -1   2  31 949.273 120.917  29
  -1  -2  30 204.197 71.2814  48
  -1   2  30 202.950 67.1085  48
  -1   2  30 156.891 58.3467  29
   1   2 -30 29.3933 47.5809  39
  -1  -2  30 122.990 48.7932  16
  -1  -2  29 3754.79 278.733  16
  -1   2  29 3672.42 293.635  43
  -1  -2  29 4046.47 330.961  42
  -1  -2  29 4067.94 289.023  43
  -1   2  29 3590.66 287.047  29
   1   2 -29 4277.93 312.599  39
  -1   2  28 451.231 86.5116  49
  -1  -2  28 490.708 113.363  42
  -1  -2  28 645.607 102.435  43
  -1   2  28 496.370 99.4826  43
  -1  -2  27 12447.7 684.059  43
  -1  -2  27 11496.9 727.409  42
  -1   2  27 12876.6 704.430  43
  -1  -2  27 13275.2 1168.45   4
  -1   2  27 11643.5 1113.21   4
  -1   2  27 15325.4 1236.04  53
  -1  -2  27 11196.6 1103.62  53
  -1   2  27 11432.9 655.406  49
  -1  -2  26 489.677 112.224  42
  -1  -2  26 457.344 88.4219  43
  -1   2  26 533.674 100.838  43
  -1  -2  26 76.4378 196.890   4
  -1   2  26 533.692 267.091   4
  -1  -2  26 302.447 180.466  53
  -1   2  26 229.988 182.948  53
  -1   2  26 409.320 80.8270  49
  -1  -2  25 6918.68 476.854  42
  -1  -2  25 7100.35 434.150  43
  -1   2  25 6976.04 446.673  43
  -1   2  25 8128.06 858.367   4
  -1  -2  25 8410.70 860.009   4
  -1   2  25 5847.00 754.548  53
  -1  -2  25 6106.14 763.119  53
  -1   2  25 6252.76 406.320  49
  -1  -2  24 2818.05 268.238  42
  -1  -2  24 3048.75 240.411  43
  -1   2  24 2961.37 250.615  43
  -1  -2  24 3659.67 545.875   4
  -1   2  24 3250.58 507.542   4
  -1   2  24 2751.00 493.850  53
  -1  -2  24 2402.43 463.030  53
  -1   2  24 2800.92 222.907  49
  -1  -2  23-67.5022 185.068  53
  -1   2  23-69.5730 178.426  53
  -1   2  23-21.8473 42.3638  49
  -1  -2  23 17.7526 51.6316  42
  -1   2  23 70.7769 45.5167  43
  -1  -2  23 160.578 59.8725  43
  -1   2  22 463.106 223.857  53
  -1  -2  22 637.691 224.573  53
  -1  -2  22 640.874 115.429  42
  -1   2  21 29108.7 1847.81  53
  -1  -2  21 27137.9 1802.62  53
  -1   2  20 10474.2 922.549  53
  -1  -2  20 11015.3 928.643  53
  -1   2  19 55.2214 107.057  53
  -1  -2  19-52.0481 112.815  53
  -1   2  18 1547.07 313.013  53
  -1  -2  18 1736.45 308.467  53
  -1   2  17 9960.09 825.362  53
  -1  -2  17 9868.49 795.933  53
  -1   2  16 29240.5 1728.33  53
  -1  -2  16 28770.3 1693.79  53
  -1   2  15 109483. 5123.48  53
  -1  -2  15 98502.0 5051.11  53
  -1  -2  14 3108.77 360.764  53
  -1   2  14 2914.33 363.836  53
  -1   2  13 230283. 9759.77  53
  -1  -2  13 214067. 9698.76  53
  -1   2  12 30792.9 1569.02  53
  -1  -2  12 28990.0 1527.61  53
  -1   2  11 4373.12 391.550  54
  -1   2  11 4779.26 419.282  53
  -1  -2  11 4878.95 406.158  53
  -1   2  10 542.677 120.800  53
  -1   2  10 323.372 98.1834  54
  -1  -2  10 687.285 130.750  53
  -1   2   9 12170.6 717.277  53
  -1  -2   9 12773.2 718.456  53
  -1  -2   8-17.9266 30.1086  53
  -1   2   8 32.5149 35.2472  54
  -1   2   7 4533.51 329.568  54
  -1   2   7 4767.88 349.486  53
  -1  -2   7 4810.61 349.573  53
  -1   2   6 29552.6 1381.75   4
  -1  -2   6 24913.6 1366.47   4
  -1   2   6 26413.0 1366.87  53
  -1  -2   6 27497.3 1375.26  53
  -1  -2   5 26433.8 1367.50   4
  -1   2   5 27392.8 1367.55   4
  -1   2   5 26820.3 1366.75  53
  -1  -2   5 28763.7 1377.00  53
  -1   2   4 117395. 5306.37   4
   1   2  -4 113818. 5319.37   3
  -1  -2   4 117495. 5308.21   4
  -1   2   4 110830. 5301.19  53
  -1  -2   4 113161. 5305.10  53
   1   2  -3 174404. 8060.30   3
  -1  -2   3 171848. 8035.88   4
  -1   2   3 171445. 8077.51   3
  -1   2   3 174575. 8038.87   4
  -1   2   3 179973. 8018.32  13
  -1  -2   3 183148. 8021.34  13
  -1  -2   3 173515. 8041.28  53
  -1   2   3 169457. 8037.46  53
  -1   2   2 76112.6 3425.58   3
   1   2  -2 74074.8 3402.55   3
  -1   2   2 71676.0 3372.44  53
  -1  -2   2 72539.5 3372.83  53
  -1  -2   2 70665.7 3353.08  13
  -1   2   2 71424.7 3351.02  13
   1   2  -1 2238.58 195.755   3
  -1   2   1 2733.88 221.225   3
  -1   2   1 2471.00 178.340  53
  -1  -2   1 2269.67 174.618  53
  -1  -2   1 2153.20 167.659  51
  -1   2   1 2181.89 165.038  51
  -1   2   1 2207.15 162.664  13
  -1   2   0 22751.2 1114.76  51
  -1  -2   0 21940.8 1113.14  51
   1   2   0 23320.7 1164.48   3
  -1   2   0 24135.9 1175.48   3
  -1   2  -1 52394.2 2395.30   3
   1   2   1 47406.6 2369.56  54
  -1   2  -1 50306.9 2343.74  56
  -1  -2  -1 48953.7 2340.91  56
   1  -2   2 29826.8 1380.12  54
  -1  -2  -2 29687.2 1452.84  56
   1   2   2 28724.9 1474.76  54
  -1   2  -2 30624.7 1454.82  56
   1   2   3 47141.7 2358.75  54
   1  -2   3 49955.7 2277.06  54
   1  -2   4 156646. 7196.70  54
   1   2   4 159584. 7278.39  54
   1  -2   5 51892.5 2455.48  54
   1   2   5 53189.1 2523.22  54
   1  -2   6 42837.3 2105.68  54
   1   2   6 46598.4 2171.87  54
   1  -2   7 203349. 9654.51  54
   1   2   7 222238. 9723.58  54
   1  -2   8 2645.07 232.853  54
   1   2   8 3200.08 275.051  54
   1  -2   9 46940.0 2397.68  54
   1   2   9 53053.3 2457.26  54
   1  -2  10 3426.38 300.803  54
   1   2  10 4104.18 341.475  54
   1  -2  11 22202.8 1243.23  54
   1   2  11 24289.8 1288.83  54
   1   2  12 903.603 168.359  54
   1  -2  12 780.616 143.985  54
   1  -2  13 1977.60 252.555  54
   1  -2  14 3500.01 354.257  54
   1  -2  15 6213.58 523.819  54
   1  -2  16 1079.16 208.264  54
   1   2  17 14261.5 720.302  55
   1  -2  17 15038.6 722.980  55
   1  -2  18 639.288 80.3556  55
   1   2  18 696.400 85.1804  55
   1  -2  19 256.950 55.7133  55
   1   2  19 381.282 64.4479  55
   1   2  20 7986.74 443.679  55
   1  -2  20 7856.21 441.979  55
   1  -2  21 63.5727 36.3661  55
   1   2  21 36.6807 35.6265  55
   1  -2  22 6001.71 414.164  43
   1  -2  22 6432.93 439.886  42
   1   2  22 6389.57 428.759  43
  -1   2 -22 6549.90 428.340  37
   1  -2  22 6517.34 391.215  55
   1   2  22 7216.33 400.691  55
   1   2  22 6516.56 419.765  45
  -1   2 -22 6623.10 442.012  40
  -1  -2 -22 7248.15 438.851  39
   1   2  23 6057.76 398.037  43
   1  -2  23 5566.64 401.342  42
   1  -2  23 5242.89 377.196  43
  -1   2 -23 5402.52 383.673  37
  -1   2 -23 5621.54 400.897  39
   1  -2  23 6011.73 357.158  55
   1   2  23 5868.18 355.968  55
   1   2  23 5696.02 380.442  45
  -1  -2 -23 5878.05 390.741  39
  -1   2 -23 5261.86 394.132  40
   1  -2  24 8241.30 514.331  43
   1  -2  24 8248.22 535.886  42
   1   2  24 7954.65 506.986  45
  -1   2 -24 8389.43 518.416  37
   1   2  24 8579.57 485.116  55
   1  -2  24 8405.44 482.682  55
  -1   2 -24 8655.42 539.778  39
  -1   2 -24 8100.35 529.817  40
  -1  -2 -24 8413.95 517.718  39
   1  -2  25 12765.0 718.350  43
   1  -2  25 12422.5 735.836  42
   1   2  25 11728.9 699.190  45
   1   2  25 13688.0 682.189  49
  -1   2 -25 12781.9 717.180  37
   1   2  25 12154.0 673.737  55
   1  -2  25 12493.2 677.175  55
  -1  -2 -25 11592.8 703.169  39
  -1   2 -25 12979.5 741.054  39
  -1   2 -25 12499.9 732.056  40
  -1   2 -26 140.826 66.3474  40
  -1   2 -26 258.536 76.8246  37
   1  -2  26 232.385 75.3155  43
   1  -2  26 90.4510 61.0287  42
   1   2  26 215.161 155.562  53
   1  -2  26 72.5226 99.5896  53
   1   2  26 236.319 61.8805  49
   1   2  26 116.579 60.2174  45
  -1  -2 -26 107.312 51.8126  39
  -1   2 -26 35.4686 59.8393  39
   1   2  26 182.348 58.7517  55
   1  -2  26 68.5054 43.2667  55
   1   2  27 7092.53 411.761  49
  -1   2 -27 7178.54 473.164  39
  -1  -2 -27 6675.58 442.315  39
  -1   2 -27 6616.99 458.641  40
   1   2  27 7011.70 441.501  45
   1   2  27 6948.10 417.783  55
   1  -2  27 6253.28 409.347  55
   1  -2  27 6534.89 461.688  42
   1  -2  27 6888.52 449.754  43
   1  -2  28 14224.7 793.853  43
   1  -2  28 13408.7 803.629  42
   1   2  28 14232.5 781.525  45
   1   2  28 14297.5 747.445  49
  -1   2 -28 14498.7 815.468  39
  -1  -2 -28 14316.0 788.687  39
  -1   2 -28 14377.2 808.328  40
   1  -2  29 5808.91 413.165  43
   1   2  29 6338.30 408.770  45
   1   2  29 6591.26 383.787  49
  -1   2 -29 7115.92 447.601  39
  -1  -2 -29 5813.32 406.155  39
  -1   2 -29 6755.42 436.991  40
   1  -2  30 3407.12 280.017  43
   1   2  30 3680.35 272.749  45
  -1  -2 -30 3852.14 281.951  39
  -1   2 -30 3987.73 302.419  39
   1  -2  31 6428.45 404.420  43
   1   2  31 6218.88 383.383  45
  -1  -2 -31 6360.99 400.600  38
  -1   2 -31 6469.40 414.655  39
  -1  -2 -31 5609.20 381.932  39
  -1  -2 -32 1850.82 176.332  38
   1  -2  32 2322.00 193.826  43
  -1   2 -32 2141.09 197.692  39
  -1  -2 -32 1930.60 174.537  39
  -1  -2 -33 322.829 63.2230  39
  -1   2 -33 380.423 79.7401  39
   1  -2  33 338.626 69.7823  43
   1  -2  34 1180.37 120.275  43
  -1   2 -34 1030.65 118.423  39
  -1  -2 -34 1100.59 107.219  39
   1   2  35 195.866 47.2810  48
   1  -2  35 173.611 44.6992  48
  -1  -2 -35 125.962 33.8924  39
  -1   2 -35 156.235 47.0071  39
   1   2  36 276.859 44.9508  48
   1  -2  36 247.152 42.4848  48
  -1   2 -36 211.980 44.9782  39
  -1   2 -37 15353.7 707.269  39
   1   2  37 14027.0 693.506  48
  -1   3  37 1126.30 85.5431  27
  -1  -3  37 897.997 72.5055  29
   1  -3 -37 1074.76 82.0927  38
   1  -3 -37 894.604 71.6174  41
   1   3 -37 912.245 71.4272  39
   1  -3 -36 790.215 84.0993  38
   1  -3 -36 891.560 82.2940  41
   1   3 -36 906.392 84.4888  39
  -1   3  36 747.554 70.3831  48
   1   3 -35 172.136 44.4920  39
   1  -3 -35 90.1312 41.5572  38
  -1   3  35 79.6310 33.9405  48
   1  -3 -35 111.870 37.8797  41
  -1  -3  34 1013.22 105.255  48
  -1   3  34 1058.55 106.150  48
   1   3 -34 1024.54 114.866  39
   1  -3 -34 1018.50 111.114  41
   1   3 -33 14392.0 729.663  39
   1  -3 -33 13400.8 717.211  41
  -1  -3  33 13728.1 707.130  48
  -1   3  33 13075.2 700.371  48
  -1   3  33 13259.8 687.304  29
   1   3 -32 1571.03 161.180  39
  -1   3  32 1634.22 144.452  29
  -1  -3  32 1274.89 139.350  48
  -1   3  32 1559.22 146.257  48
  -1  -3  31 309.160 64.6688  16
  -1   3  31 393.947 78.0374  48
  -1  -3  31 404.778 77.7044  48
   1   3 -31 386.401 86.1074  39
  -1   3  31 320.995 66.7260  29
  -1   3  30 2179.30 194.479  29
   1   3 -30 2073.74 182.199  37
  -1  -3  30 2264.07 194.178  16
  -1  -3  30 2278.28 232.844  42
   1   3 -30 2251.82 213.140  39
  -1  -3  30 2739.95 212.552  48
  -1   3  30 2124.34 195.453  48
  -1  -3  29 52.1380 52.1135  48
  -1   3  29 25.6701 46.5732  48
   1   3 -29 12.8123 35.1565  40
  -1  -3  29 112.761 77.3010  42
  -1   3  29 90.0049 48.2917  29
   1   3 -29 11.6760 32.0440  37
   1   3 -28 3306.99 261.674  40
  -1  -3  28 3021.89 246.938  43
  -1  -3  28 3250.23 295.863  42
  -1   3  28 2922.74 239.970  49
  -1  -3  28 3712.96 270.458  48
  -1   3  28 3862.62 273.828  48
  -1   3  28 3520.72 266.247  29
   1   3 -28 3208.22 251.647  37
   1   3 -27 1089.82 141.947  40
  -1   3  27 1022.19 127.946  49
  -1  -3  27 1111.90 132.381  43
  -1  -3  27 920.863 156.128  42
  -1   3  27 1101.16 139.109  29
   1   3 -27 1185.52 139.418  37
   1   3 -26 464.157 86.0749  37
  -1  -3  26 287.099 209.442  53
  -1   3  26-72.1114 288.724  53
  -1   3  26 331.513 78.1723  49
   1   3 -26 440.850 89.5174  40
  -1  -3  26 291.127 158.709   4
  -1   3  26 357.304 184.091   4
  -1   3  26 579.379 102.152  29
  -1  -3  26 351.951 100.010  42
  -1   3  26 375.676 88.8848  43
  -1  -3  26 397.551 81.4790  43
  -1   3  25 22554.6 1162.36  43
  -1  -3  25 23331.0 1202.62  42
  -1  -3  25 22653.2 1135.52  43
  -1   3  25 24198.5 1650.56   4
  -1  -3  25 22348.2 1610.51   4
  -1  -3  25 20778.3 1582.46  53
  -1   3  25 22336.4 1622.95  53
  -1   3  25 21445.1 1126.22  49
   1   3 -25 22239.1 1153.90  40
  -1   3  25 21068.5 1141.62  29
   1   3 -25 22103.5 1138.23  37
  -1  -3  24 19385.4 1050.54  43
  -1   3  24 20401.7 1081.96  43
  -1  -3  24 21233.5 1120.74  42
  -1  -3  24 22596.7 1555.31   4
  -1   3  24 21472.9 1536.56   4
  -1   3  24 20301.0 1504.96  53
  -1  -3  24 20185.5 1493.26  53
  -1   3  24 20255.0 1052.55  49
   1   3 -24 20983.7 1081.10  40
   1   3 -24 21920.6 1072.65  37
  -1   3  24 19642.9 1064.46  29
  -1   3  23 8441.28 509.208  49
  -1   3  23 8978.09 883.560  53
  -1  -3  23 10605.1 942.955  53
  -1  -3  23 8784.42 561.634  42
  -1  -3  23 8512.36 510.336  43
  -1   3  23 8783.10 537.561  43
  -1  -3  23 7985.66 840.077   4
  -1   3  23 9490.90 886.507   4
   1   3 -23 9117.64 526.257  37
  -1   3  22 6817.96 423.350  49
  -1   3  22 7313.58 772.287  53
  -1  -3  22 6676.39 722.706  53
  -1  -3  22 6658.25 463.332  42
  -1   3  22 6704.54 443.661  43
  -1   3  22 7303.57 758.530   4
  -1  -3  22 6835.11 733.671   4
   1   3 -22 7479.68 440.515  37
  -1   3  21 27.5728 37.8148  43
  -1   3  21 60.1494 164.911  53
  -1  -3  21 58.0886 178.059  53
  -1   3  21-59.7331 129.473   4
  -1   3  21 22.8303 42.8694  49
  -1  -3  20 4953.23 585.095  53
  -1   3  20 4935.95 591.149  53
  -1   3  19 4083.17 516.319  53
  -1  -3  19 4716.91 536.954  53
  -1  -3  18 1734.28 311.575  53
  -1   3  18 2423.67 370.194  53
  -1  -3  17 20555.8 1360.42  53
  -1   3  17 22807.4 1410.65  53
  -1  -3  16 9671.88 787.949  53
  -1   3  16 11476.0 842.720  53
  -1  -3  15 3830.44 420.990  53
  -1   3  15 4857.13 479.709  53
  -1   3  14 496.898 147.980  54
  -1  -3  14 500.031 135.436  53
  -1   3  14 634.540 154.744  53
  -1   3  13 4949.93 466.709  54
  -1   3  13 5817.04 498.709  53
  -1  -3  13 5347.63 471.638  53
  -1   3  12 7821.24 592.922  53
  -1   3  12 7787.22 594.155  54
  -1  -3  12 8154.32 593.044  53
  -1   3  11 992.287 177.625  54
  -1  -3  11 1029.88 176.704  53
  -1   3  10 5082.82 425.676  54
  -1   3  10 5726.63 441.208  53
  -1  -3  10 5724.27 439.727  53
  -1   3   9 1750.18 206.969   4
  -1   3   9 1591.44 198.310  54
  -1   3   9 1720.13 209.115  53
  -1  -3   9 1456.11 196.798  53
  -1   3   8 661.993 118.737   4
  -1  -3   8 632.130 122.024   4
  -1   3   8 685.854 122.310  53
  -1  -3   8 739.453 128.957  53
  -1   3   8 431.184 98.4816  54
   1   3  -7 25268.1 1377.03   3
  -1  -3   7 29408.7 1351.18   4
  -1   3   7 27440.4 1330.80   4
  -1   3   7 25025.9 1319.19  53
  -1  -3   7 26887.5 1334.76  53
   1   3  -6 23596.1 1254.92   3
  -1   3   6 24186.2 1188.73   4
  -1  -3   6 24804.3 1204.31   4
  -1   3   6 22182.6 1179.30  53
  -1  -3   6 24064.7 1197.32  53
  -1   3   6 19982.3 1142.69  54
   1   3  -5 13427.9 791.187   3
  -1  -3   5 12205.2 722.291   4
  -1   3   5 13570.2 728.887   4
  -1   3   5 13639.5 731.614  53
  -1  -3   5 13100.5 727.205  53
   1   3  -4 15671.7 864.882   3
  -1  -3   4 14320.1 778.352   4
  -1  -3   4 14514.6 782.223  53
  -1   3   4 14751.0 782.676  53
  -1   3   3 126697. 5620.64   3
   1   3  -3 119413. 5586.98   3
  -1   3   3 119678. 5486.36  53
  -1  -3   3 114613. 5482.66  53
   1   3  -2 105283. 5013.87   3
  -1   3   2 111296. 5046.65   3
  -1   3   2 95367.6 4898.22  53
  -1  -3   2 100698. 4906.66  53
  -1  -3   1 22858.9 1165.02  13
  -1   3   1 25089.1 1168.48  13
  -1   3   1 25468.8 1310.48   3
   1   3  -1 25224.5 1292.07   3
  -1   3   0 9303.13 524.310  13
  -1   3   0 11083.5 659.460   3
   1   3   0 11389.8 657.207   3
  -1  -3   0 10871.1 540.469  51
  -1   3   0 10279.6 534.905  51
  -1   3  -1 84288.9 3715.08   3
   1   3   1 81860.6 3706.23   3
  -1  -3  -1 74729.1 3561.83  51
  -1   3  -1 75825.1 3563.07  51
   1   3   1 75639.6 3634.30  54
  -1   3  -2 118101. 5587.66   3
  -1  -3  -2 119422. 5464.64  56
   1   3   2 114394. 5518.65  54
  -1   3  -2 120672. 5468.83  56
  -1   3  -3 35851.9 1984.74   3
  -1  -3  -3 41163.7 1903.69  56
  -1   3  -3 40055.1 1902.18  56
   1   3   3 39075.2 1943.89  54
   1   3   4 3156.12 266.764  54
   1   3   5 27243.6 1403.31  54
   1   3   6 12590.8 736.412  54
   1   3   7-18.5893 36.0475  54
   1   3   8 48414.3 2397.86  54
   1   3   9 972.945 156.006  54
   1   3  10 117.532 60.5175  54
   1   3  11 1480.77 213.354  54
   1   3  12 1385.91 212.316  54
   1   3  13 1393.85 220.988  54
   1   3  14 26274.2 1511.28  54
   1  -3  15 15506.6 764.537  55
   1   3  15 15592.6 1023.20  54
   1   3  16 12236.5 625.243  55
   1  -3  16 12333.1 624.526  55
   1   3  16 12969.2 903.162  54
   1  -3  17 1782.11 140.056  55
   1   3  17 1968.27 145.435  55
   1   3  18 553.917 73.8193  55
   1  -3  18 551.411 71.9374  55
   1   3  19 2689.01 194.372  55
   1  -3  19 2808.64 196.809  55
   1   3  19 2900.59 403.958  54
   1   3  20 623.759 84.6151  55
   1  -3  20 617.141 82.1976  55
   1   3  20 581.030 193.598  54
   1   3  21 790.902 227.486  54
   1   3  21 768.029 109.439  45
  -1   3 -21 628.614 106.847  37
  -1  -3 -21 511.725 93.7127  39
   1  -3  21 586.185 84.3581  55
   1   3  21 639.992 87.8693  55
   1  -3  21 475.688 101.109  42
   1   3  21 732.645 113.118  43
   1  -3  21 621.707 103.577  43
  -1   3 -22 118.569 56.9270  40
   1   3  22 60.0656 100.873  54
   1   3  22 55.0420 51.7150  45
  -1   3 -22 30.3656 44.2164  37
   1   3  22 30.0570 43.7684  43
   1  -3  22 84.5136 47.3580  43
   1  -3  22 49.7477 48.2813  42
  -1  -3 -22 27.7882 42.6569  39
   1  -3  22 47.4627 39.1119  55
   1   3  22 66.7507 40.3622  55
  -1   3 -23 7422.61 490.314  37
   1   3  23 7763.27 484.617  45
   1   3  23 7539.10 786.487  54
   1   3  23 7534.34 491.529  43
   1  -3  23 7176.22 479.881  43
   1  -3  23 7382.83 502.263  42
   1   3  23 7938.63 452.307  55
   1  -3  23 7988.82 452.193  55
  -1  -3 -23 8368.49 494.217  39
  -1   3 -23 8834.64 527.287  40
  -1   3 -24 7312.38 472.333  37
   1   3  24 7345.64 779.771  54
   1   3  24 7136.25 458.250  45
   1  -3  24 6818.31 457.406  43
   1  -3  24 6884.02 477.968  42
   1   3  24 7624.58 479.326  43
   1  -3  24 7218.52 426.985  55
   1   3  24 7162.11 426.143  55
  -1   3 -24 7121.37 482.876  40
  -1  -3 -24 7512.07 463.332  39
  -1   3 -25 7169.88 479.822  37
   1   3  25 5666.13 720.101  54
   1   3  25 7986.62 816.017  53
   1  -3  25 9319.13 881.732  53
   1   3  25 7427.94 474.297  45
   1   3  25 8385.97 459.317  49
   1  -3  25 7306.28 498.369  42
   1  -3  25 7241.05 477.884  43
   1   3  25 7415.61 488.660  43
   1   3  25 6975.37 436.649  55
   1  -3  25 7731.21 446.371  55
  -1  -3 -25 7761.47 477.936  39
  -1   3 -25 7966.95 508.977  40
  -1   3 -26 2085.57 219.161  37
   1   3  26 2630.88 227.937  45
   1   3  26 2813.33 215.970  49
   1  -3  26 2346.34 241.773  42
   1  -3  26 2802.05 239.930  43
   1   3  26 2249.69 230.506  43
   1   3  26 2296.38 198.261  55
   1  -3  26 2642.08 207.035  55
  -1  -3 -26 2476.75 225.044  39
  -1   3 -26 2871.05 256.969  40
   1  -3  27 4670.39 362.565  42
   1   3  27 4978.06 359.884  43
   1  -3  27 4513.25 343.064  43
   1   3  27 4660.85 339.500  45
  -1   3 -27 5164.46 372.200  40
  -1  -3 -27 4404.67 331.719  39
  -1   3 -27 4735.45 345.815  37
   1   3  27 5251.96 326.415  49
   1   3  28 8845.61 529.436  45
  -1  -3 -28 8681.00 527.326  39
  -1   3 -28 9079.32 558.376  40
  -1   3 -28 8333.62 547.768  39
   1  -3  28 8540.60 537.281  43
   1   3  28 8977.65 550.338  43
   1  -3  28 9116.39 563.931  42
   1   3  28 9235.41 509.850  49
   1   3  29 7100.19 443.872  45
  -1   3 -29 7210.68 471.452  39
  -1  -3 -29 6970.91 441.727  39
  -1   3 -29 7038.61 468.259  40
   1  -3  29 7770.23 483.806  42
   1  -3  29 7250.49 458.584  43
   1   3  29 7183.33 424.300  49
   1  -3  30 1303.94 151.778  43
   1   3  30 1345.14 146.060  45
  -1  -3 -30 1315.01 159.731  38
   1   3  30 1383.36 133.459  49
  -1   3 -30 1367.06 162.909  39
  -1   3 -30 1564.21 172.357  40
  -1  -3 -30 1364.01 145.358  39
   1  -3  31 1038.65 128.286  43
  -1   3 -31 855.802 125.570  39
  -1  -3 -31 1068.60 134.141  38
  -1  -3 -31 883.258 109.951  39
  -1  -3 -31 886.937 130.478  41
   1  -3  32 1811.67 168.814  43
  -1  -3 -32 2062.38 180.695  38
  -1  -3 -32 1634.75 169.670  41
  -1   3 -32 2145.81 188.807  39
  -1  -3 -32 1815.09 156.730  39
   1  -3  33 267.062 59.7948  43
  -1   3 -33 315.508 70.2747  39
  -1  -3 -33 239.629 50.8332  39
  -1  -3 -33 275.236 63.0037  38
  -1  -3 -33 328.771 71.5645  41
  -1  -3 -34 4038.71 261.062  41
  -1   3 -34 3974.49 259.245  39
  -1  -3 -34 3554.13 219.387  39
   1   3  34 3908.59 234.855  48
  -1   3 -35 1606.60 130.785  39
  -1  -3 -35 1647.30 133.382  41
   1   3  35 1255.24 105.380  48
  -1   3 -36 3074.40 176.746  39
  -1  -3 -36 2842.41 174.380  41
  -1   3 -37 577.540 53.3860  39
   1  -4 -36 3718.64 215.804  41
  -1   4  36 4050.31 229.279  27
   1  -4 -35 2716.46 181.849  41
   1   4 -35 3145.37 198.645  39
  -1   4  35 2865.67 190.346  27
   1   4 -34 1497.48 134.576  39
   1  -4 -34 1449.91 125.500  41
  -1   4  34 1298.83 105.230  48
   1  -4 -33 92.1085 39.2402  41
   1   4 -33 136.820 51.2551  39
  -1   4  33 114.373 35.4763  48
   1  -4 -32 266.456 64.1943  41
  -1   4  32 241.534 55.6342  48
  -1  -4  32 318.384 59.2054  16
   1   4 -32 372.256 78.3140  39
  -1  -4  31 369.349 70.8449  16
   1   4 -31 706.908 108.895  39
  -1   4  31 525.270 82.4341  48
  -1  -4  31 541.395 111.371  42
   1   4 -31 419.112 73.8290  40
   1  -4 -31 489.000 85.4887  41
  -1   4  31 562.365 77.9614  29
   1   4 -30 2527.47 201.459  37
   1   4 -30 2721.33 229.349  39
  -1  -4  30 2141.61 187.422  48
  -1   4  30 2438.69 191.810  48
  -1  -4  30 2357.45 232.601  42
   1   4 -30 1950.17 187.246  40
   1  -4 -30 2678.56 217.529  41
  -1   4  30 2272.69 188.890  29
   1   4 -29 5821.34 359.993  37
  -1   4  29 5198.33 338.853  48
  -1  -4  29 5637.21 348.627  48
  -1  -4  29 4922.76 386.352  42
   1   4 -29 4794.40 348.322  40
  -1   4  29 5527.38 347.750  29
  -1   4  28 456.917 88.2213  29
  -1  -4  28 683.017 136.701  42
  -1  -4  28 667.694 99.8916  48
  -1   4  28 581.428 92.9476  48
  -1   4  28 649.516 100.327  49
   1   4 -28 578.056 100.028  37
   1   4 -28 799.215 117.014  40
  -1   4  27 26.0744 39.9933  29
  -1  -4  27 116.545 67.9041  42
  -1  -4  27 36.8969 44.6344  48
  -1   4  27-12.4039 48.1190  49
  -1   4  27 36.1958 48.2457  48
   1   4 -27 44.5029 45.4982  40
   1   4 -27 68.6400 48.0041  37
   1   4 -26 2491.37 228.438  40
  -1   4  26 2387.97 215.499  29
  -1  -4  26 2839.96 269.441  42
   1   4 -26 2449.20 220.799  37
  -1   4  26 2198.05 205.366  49
  -1   4  26 2777.91 217.550  48
  -1  -4  26 2318.18 207.500  48
  -1   4  25 3989.48 284.592  49
  -1  -4  25 2870.92 486.728   4
  -1   4  25 3547.39 515.670   4
  -1   4  25 3601.90 280.040  29
  -1  -4  25 3645.44 318.440  42
  -1  -4  25 2694.92 462.838  53
  -1   4  25 4452.31 574.095  53
   1   4 -25 3810.08 290.182  37
  -1   4  24 2827.94 240.287  49
  -1   4  24 4311.73 543.032   4
  -1  -4  24 2807.88 459.811   4
  -1   4  24 3176.35 253.816  29
  -1  -4  24 3012.15 281.601  42
  -1   4  24 2568.06 461.258  53
  -1  -4  24 3732.02 539.840  53
   1   4 -24 3084.93 254.196  37
  -1   4  23 1403.42 158.235  49
  -1   4  23 1170.93 287.800   4
  -1  -4  23 1262.94 300.822   4
   1   4 -23 1621.57 168.718  37
  -1  -4  23 1495.68 184.956  42
  -1   4  23 1374.66 157.673  29
  -1  -4  23 1801.89 362.324  53
  -1   4  23 1559.96 343.117  53
  -1   4  22-59.2685 81.2619   4
  -1  -4  22 60.5005 101.587   4
  -1  -4  22-59.5700 173.233  53
  -1   4  22-59.9564 174.357  53
  -1   4  22 76.1570 50.7534  49
  -1   4  22 40.0336 40.9358  29
   1   4 -22 55.8649 50.6787  37
  -1  -4  21 10736.1 916.388   4
  -1   4  21 10341.4 900.805   4
  -1   4  21 10408.1 906.985  53
  -1  -4  21 10290.8 899.518  53
  -1   4  21 10577.9 592.949  49
  -1   4  21 9616.91 587.871  29
   1   4 -21 11000.0 608.093  37
  -1  -4  20 1385.90 126.501  23
  -1   4  20 1677.77 316.398  53
  -1  -4  20 1013.78 244.859  53
  -1   4  20 1423.70 149.473  49
  -1  -4  20 1462.20 298.673   4
  -1   4  20 1067.86 275.868   4
  -1   4  19 50.1527 97.2442   4
  -1  -4  19-50.7695 98.4397   4
  -1   4  19-50.8011 139.289  53
  -1  -4  19-50.0321 118.806  53
  -1  -4  18 10601.2 851.265   4
  -1   4  18 11468.1 869.987   4
  -1  -4  18 9556.07 812.757  53
  -1   4  18 10008.9 832.554  53
  -1  -4  17 615.156 177.233   4
  -1   4  17 434.288 147.778   4
  -1   4  17 660.494 182.659  53
  -1  -4  17 476.143 153.162  53
  -1   4  16 7412.82 642.690   4
  -1  -4  16 7071.75 637.252   4
  -1   4  16 7885.32 658.850  53
  -1  -4  16 7768.26 651.694  53
  -1   4  15 8495.06 657.776   4
  -1  -4  15 7232.64 626.096   4
  -1   4  15 7762.29 635.695  53
  -1  -4  15 6978.80 614.487  53
  -1  -4  14 57591.9 3053.97   4
  -1   4  14 64248.0 3082.42   4
  -1   4  14 59623.0 3060.77  53
  -1  -4  14 58852.9 3053.15  53
  -1   4  13 30.5327 41.8916   4
  -1  -4  13 31.6315 43.3965   4
  -1   4  13 32.9182 45.1589  54
  -1   4  13 123.974 73.6093  53
  -1  -4  13 31.1604 42.7512  53
  -1  -4  12 1304.55 203.401   4
  -1   4  12 1133.58 188.805   4
  -1   4  12 758.690 162.396  53
  -1   4  12 1042.50 187.707  54
  -1  -4  12 771.448 160.215  53
  -1   4  11 1474.05 204.500   4
   1   4 -11 1396.26 234.780   3
  -1  -4  11 1590.38 214.524   4
  -1  -4  11 757.003 159.751  53
  -1   4  11 1332.36 202.832  54
  -1   4  11 1267.73 195.307  53
  -1   4  10 9784.82 614.766   4
  -1  -4  10 8515.43 607.090   4
   1   4 -10 9360.99 694.689   3
  -1  -4  10 9134.82 621.069  53
  -1   4  10 8227.56 600.654  54
  -1   4  10 8911.64 604.681  53
   1   4  -9 1891.03 276.299   3
  -1  -4   9 1995.95 228.878   4
  -1   4   9 1958.00 222.339   4
  -1   4   9 2051.88 230.373  54
  -1   4   9 1706.96 211.303  53
  -1  -4   9 2435.32 250.276  53
   1   4  -8 36629.9 1946.44   3
  -1  -4   8 39001.4 1846.28   4
  -1   4   8 36416.4 1813.99   4
  -1   4   8 35487.3 1816.83  53
  -1   4   8 32212.0 1790.68  54
  -1  -4   8 38019.0 1841.46  53
  -1   4   7 2316.48 221.354   4
   1   4  -7 1990.37 270.661   3
  -1  -4   7 3009.65 251.617   4
  -1  -4   7 2277.18 228.669  53
  -1   4   7 2637.42 237.631  53
  -1   4   7 2142.68 207.349  54
   1   4  -6 12544.7 807.322   3
  -1  -4   6 12622.1 688.390   4
  -1  -4   6 11741.7 679.167  53
  -1   4   6 11141.5 670.787  53
   1   4  -5 30886.0 1672.20   3
  -1   4   5 30117.8 1506.07  53
  -1  -4   5 30970.4 1513.98  53
   1   4  -4 73989.0 3457.36   3
  -1   4   4 74817.7 3487.46   3
  -1   4   4 67880.7 3252.88  53
  -1  -4   4 68717.0 3260.41  53
   1   4  -3 13713.0 866.948   3
  -1   4   3 14506.3 900.933   3
  -1  -4   3 13679.4 699.230  53
  -1   4   3 13432.6 692.452  53
   1   4  -2 75103.6 3629.43   3
  -1   4   2 72979.1 3643.38   3
   1   4  -1 8348.28 616.184   3
  -1   4   1 9108.28 639.566   3
   1   4   0 17942.9 1043.41   3
  -1   4   0 17975.1 1048.48   3
   1   4   0 16524.2 938.881  54
   1   4   1 99288.7 4599.23   3
  -1   4  -1 97661.9 4604.14   3
   1   4   1 92706.4 4469.62  54
  -1   4  -1 96755.4 4342.84  13
  -1  -4  -1 92428.2 4349.45  13
  -1   4  -2 2475.51 171.785  51
  -1  -4  -2 2509.24 170.862  51
   1   4   2 2826.32 248.464  54
  -1   4  -2 2348.59 287.040   3
   1   4   3 13103.0 721.543  54
  -1   4  -3 11515.1 635.215  56
   1   4   4 11851.2 669.417  54
  -1  -4  -4 11474.7 598.727  56
  -1   4  -5 1138.49 137.925  56
  -1  -4  -5 974.680 127.525  56
   1   4   5 1150.16 159.116  54
   1   4   6 116.818 59.9128  54
   1   4   7 61.8558 52.9515  54
   1   4   8 38445.3 1965.48  54
   1   4   9 50737.4 2544.11  54
   1   4  10 845.873 159.812  54
   1   4  11 304.324 104.769  54
   1   4  12 12885.9 849.332  54
   1   4  13 20058.3 1209.13  54
   1   4  14 17059.7 827.958  55
   1   4  14 16798.6 1084.33  54
   1   4  15 113.633 89.9444  54
   1  -4  15 62.9772 25.4701  55
   1   4  15 11.8161 19.8881  55
   1   4  16 16435.9 1130.93  54
   1   4  16 17495.8 848.757  55
   1  -4  16 17162.9 846.531  55
   1   4  17 308.490 129.477  54
   1   4  17 504.700 66.0457  55
   1  -4  17 356.266 56.8163  55
   1   4  18 2653.34 386.762  54
   1  -4  18 2985.67 202.806  55
   1   4  18 3145.84 205.673  55
   1   4  19 10717.6 620.824  43
  -1   4 -19 11330.9 629.809  37
   1   4  19 10581.7 568.380  55
   1  -4  19 10749.3 568.656  55
   1   4  19 12022.9 920.569  54
   1   4  20 1243.54 271.086  54
   1   4  20 943.338 127.436  45
   1  -4  20 1039.10 141.724  42
   1   4  20 1017.88 134.557  43
  -1   4 -20 1100.42 142.412  37
   1  -4  20 967.361 105.211  55
   1   4  20 1046.79 106.844  55
  -1  -4 -20 929.419 124.036  39
   1   4  21 15302.0 1107.38  54
   1   4  21 13135.1 729.114  45
  -1  -4 -21 12996.6 723.444  39
  -1   4 -21 14107.9 749.297  37
   1   4  21 13325.8 682.712  55
   1  -4  21 12786.1 679.403  55
   1   4  21 12694.2 734.513  43
   1  -4  21 12876.0 750.231  42
   1  -4  21 12386.1 723.900  43
   1   4  22 543.002 195.011  54
   1   4  22 443.287 91.0202  45
  -1   4 -22 567.227 106.634  37
  -1  -4 -22 419.755 85.4302  39
   1   4  22 406.416 71.1132  55
   1  -4  22 413.689 73.0129  55
   1  -4  22 465.447 100.897  42
   1   4  22 370.919 88.3948  43
   1  -4  22 584.548 101.192  43
   1  -4  23 16230.3 959.016  42
   1   4  23 18680.4 963.933  43
   1  -4  23 17057.5 939.945  43
   1   4  23 16886.0 935.944  45
   1   4  23 16553.7 1302.58  54
   1   4  23 17654.6 1307.28  53
   1  -4  23 21151.2 1390.96  53
  -1   4 -23 16926.8 953.670  37
   1   4  23 17850.0 894.344  55
   1  -4  23 17528.7 894.043  55
  -1   4 -23 18418.0 980.734  40
  -1  -4 -23 18138.2 938.028  39
   1  -4  24 2140.80 222.918  42
   1  -4  24 2061.71 208.035  43
   1   4  24 1759.44 201.919  43
   1   4  24 1753.90 363.113  54
   1   4  24 2398.01 402.109  53
   1  -4  24 2455.77 420.224  53
  -1   4 -24 2462.53 236.965  40
  -1  -4 -24 2259.51 205.968  39
   1   4  24 2489.17 217.763  45
   1  -4  24 1865.42 169.999  55
   1   4  24 2147.48 175.580  55
  -1   4 -24 1888.65 202.672  37
   1   4  25 2955.65 246.868  45
  -1  -4 -25 2899.54 240.841  39
  -1   4 -25 3164.52 277.116  40
   1  -4  25 2982.03 254.470  43
   1   4  25 2680.16 249.486  43
   1  -4  25 3036.64 272.435  42
  -1   4 -25 2467.85 242.861  37
  -1   4 -25 2979.64 263.378  39
   1   4  25 2986.79 232.838  49
   1   4  26 3911.96 283.390  45
  -1  -4 -26 3284.40 261.823  39
  -1   4 -26 3384.38 296.387  40
  -1   4 -26 3940.61 304.614  39
   1  -4  26 3342.34 278.581  43
   1  -4  26 3232.19 292.354  42
   1   4  26 3500.94 287.293  43
  -1   4 -26 3446.76 284.674  37
   1   4  26 3317.99 253.987  49
   1   4  27 17048.7 918.037  45
   1  -4  27 16836.0 950.405  42
   1  -4  27 18044.9 934.600  43
   1   4  27 17646.8 944.434  43
   1   4  27 17973.0 902.978  49
  -1   4 -27 16901.0 931.899  37
  -1   4 -27 17653.3 951.887  39
  -1  -4 -27 16322.1 903.246  39
  -1   4 -27 17323.0 953.424  40
  -1   4 -28 33.2499 48.3533  40
  -1  -4 -28-15.7377 52.8522  41
   1   4  28 11.0613 38.6692  49
   1  -4  28 50.3802 58.6986  42
   1  -4  28-42.4535 49.4657  43
  -1  -4 -28 49.3232 57.4674  38
  -1  -4 -28 83.1042 47.4565  39
  -1   4 -28 73.1630 56.7418  37
   1  -4  29 1325.10 168.717  42
   1  -4  29 1628.79 169.701  43
  -1   4 -29 1451.44 173.934  40
  -1  -4 -29 1643.01 176.810  41
  -1  -4 -29 1595.33 154.185  39
   1   4  29 1560.21 148.160  49
  -1  -4 -29 1557.08 178.523  38
   1  -4  30 73.8195 44.6256  43
   1  -4  30 14.4808 42.1131  42
  -1   4 -30-14.3531 52.0596  40
  -1  -4 -30-13.9336 46.7897  41
   1   4  30-9.57076 38.2547  49
  -1  -4 -30 14.1179 45.3904  38
  -1  -4 -30 57.5640 39.4590  39
   1  -4  31 563.129 90.3135  43
   1   4  31 466.028 72.6016  49
  -1  -4 -31 428.967 86.6654  38
  -1  -4 -31 369.546 83.9170  41
  -1   4 -31 682.899 103.811  40
   1   4  32 85.0196 34.4557  48
  -1  -4 -32 43.7763 45.0969  38
  -1  -4 -32 45.5114 42.8088  41
   1   4  33 114.627 32.2504  48
  -1  -4 -33 73.2178 44.5997  38
  -1  -4 -33 108.450 42.9902  41
   1   4  34 462.349 53.3950  48
  -1  -4 -34 647.622 82.3973  41
  -1  -4 -34 653.894 79.7164  38
  -1  -4 -35 842.386 86.1505  41
  -1  -4 -36 51.7371 21.0704  41
  -1   4 -36 68.9593 22.2715  39
   1  -5 -36 429.157 43.5490  38
   1   5 -35 5993.88 309.522  39
  -1   5  35 5246.13 290.847  27
   1  -5 -35 5642.26 306.287  38
   1  -5 -34 669.321 66.8743  41
   1   5 -34 696.191 81.3246  39
   1  -5 -34 418.396 48.3812  44
   1  -5 -34 621.397 78.3828  38
  -1   5  34 499.626 65.3127  27
   1  -5 -33 105.382 43.6941  38
   1   5 -33 191.892 56.2431  39
  -1   5  33 118.897 42.3812  27
   1  -5 -33 78.6703 35.0237  41
  -1  -5  32 252.900 49.6826  16
   1  -5 -32 248.369 61.4197  38
   1   5 -32 300.137 70.0004  39
   1  -5 -32 298.726 61.4526  41
  -1  -5  31 841.134 123.169  42
   1   5 -31 619.470 87.7388  37
   1   5 -31 596.283 98.2345  39
   1   5 -31 526.007 81.1558  40
   1  -5 -31 572.611 88.4212  41
  -1  -5  30 63.9748 72.7331  42
   1   5 -30 10.9171 36.6937  37
   1  -5 -30 45.9191 41.6670  41
   1   5 -30 33.1913 35.6055  40
   1   5 -30 67.2956 55.3737  39
  -1  -5  29 5159.64 381.143  42
   1   5 -29 5258.29 343.647  37
   1   5 -29 5281.46 347.791  40
   1  -5 -29 4878.43 339.901  41
  -1  -5  28 218.961 85.8847  42
   1   5 -28 357.151 79.1460  37
   1   5 -28 306.752 78.7986  40
   1  -5 -28 294.933 73.5930  41
  -1  -5  27 12052.4 704.823  42
   1   5 -27 11524.7 663.358  40
   1  -5 -27 11576.6 655.750  41
  -1   5  27 12013.9 637.389  29
  -1   5  27 10225.4 625.766  49
   1   5 -27 11790.3 657.082  37
  -1  -5  26 11106.1 671.230  42
   1   5 -26 11219.9 640.674  40
   1  -5 -26 10935.5 626.554  41
  -1   5  26 10805.5 605.480  29
  -1  -5  26 10808.1 590.500  48
  -1   5  26 9833.96 599.908  49
   1   5 -26 10518.9 623.442  37
  -1  -5  25 5350.05 406.832  42
   1  -5 -25 5485.44 375.112  41
  -1   5  25 5741.67 367.815  29
  -1  -5  25 5271.21 342.709  48
  -1   5  25 5002.19 355.701  49
   1   5 -25 5554.82 379.340  37
  -1  -5  24 4166.63 343.967  42
   1  -5 -24 3671.38 299.662  41
  -1   5  24 3986.98 297.847  29
   1   5 -24 4521.81 323.038  37
  -1  -5  24 4090.65 282.223  48
  -1   5  24 4054.38 297.555  49
  -1  -5  23 31169.6 1573.17  48
   1   5 -23 34226.9 1629.71  37
  -1   5  23 32463.4 1603.96  29
   1   5 -23 30165.8 2089.14   3
   1  -5 -23 32527.1 1614.24  41
   1   5 -22 1867.74 190.413  37
   1   5 -22 1164.99 307.768   3
  -1  -5  22 1479.00 315.133   4
  -1   5  22 1489.72 164.674  29
   1   5 -21 41274.8 2564.74   3
  -1  -5  21 43573.7 2455.60   4
  -1   5  21 42323.9 2059.86  29
  -1   5  20 16801.3 1168.47  53
  -1  -5  20 14551.5 1129.53   4
   1   5 -20 16235.2 1286.19   3
  -1   5  20 15771.6 850.097  29
  -1   5  20 15961.4 844.896  49
   1   5 -19 55566.6 3137.03   3
  -1  -5  19 53562.6 2956.27   4
  -1   5  19 59637.5 2614.93  49
  -1   5  19 54991.6 2947.33  53
  -1  -5  19 50456.4 2561.11  23
  -1   5  19 56983.1 2616.81  29
  -1  -5  18 18826.1 983.197  23
  -1   5  18 18601.4 1281.98  53
  -1  -5  18 22166.4 1356.57   4
   1   5 -18 19854.1 1452.56   3
  -1   5  18 21599.8 1030.79  49
  -1   5  17 3453.41 410.299  53
   1   5 -17 2840.74 450.638   3
  -1  -5  17 3098.52 402.115   4
  -1   5  16 8304.99 674.704  53
  -1  -5  16 8281.22 680.963  53
  -1  -5  16 7586.86 668.648   4
   1   5 -16 7869.65 767.150   3
  -1   5  15 26266.3 1584.57  53
  -1  -5  15 29969.9 1636.63  53
   1   5 -15 30073.3 1803.02   3
  -1  -5  15 26675.0 1605.80   4
  -1   5  14 5363.04 484.552  53
  -1  -5  14 5078.43 485.863  53
  -1  -5  14 5279.52 492.948   4
   1   5 -14 5543.09 596.485   3
  -1  -5  13 246.986 108.636  53
  -1   5  13 234.574 90.7620  53
  -1  -5  13 378.467 119.074   4
   1   5 -13 300.573 129.093   3
  -1   5  12 7062.58 552.767  53
  -1  -5  12 7258.92 566.373  53
  -1   5  12 7746.86 449.367   2
   1   5 -12 7003.37 670.034   3
  -1  -5  12 7760.63 579.689   4
  -1  -5  11 8434.01 610.379  53
  -1   5  11 8594.83 603.619  53
  -1   5  11 9150.96 507.297   2
  -1  -5  11 8649.66 617.317   4
   1   5 -11 8647.34 738.554   3
  -1   5  10 4167.22 366.535  53
  -1  -5  10 4759.89 390.839   4
  -1   5  10 4584.09 302.918   2
   1   5 -10 5319.88 529.755   3
  -1   5   9 54011.9 2800.83  53
  -1  -5   9 58035.9 2825.77   4
  -1   5   9 60340.7 2732.28   2
   1   5  -9 57396.1 3037.91   3
  -1   5   8 1642.95 182.854  53
   1   5  -8 1708.76 281.564   3
  -1   5   8 1811.56 158.154   2
  -1   5   7 38.9181 28.1730  53
   1   5  -7 39.5103 66.3571   3
   1   5  -6 1729.26 274.762   3
   1   5  -5 19480.5 1227.73   3
   1   5  -4 126826. 6124.90   3
   1   5  -3 15857.5 1051.33   3
  -1   5   3 16557.7 1077.95   3
   1   5  -2 45672.5 2300.42  54
   1   5  -2 46843.8 2463.28   3
  -1   5   2 48096.7 2485.67   3
   1   5  -1 17597.7 1009.54  54
  -1   5   1 20325.2 1192.93   3
   1   5  -1 18327.8 1158.36   3
   1   5   0 18.3317 81.4441  54
   1   5   0 35.9985 78.0412   3
  -1   5   0 73.0198 70.7971   3
   1   5   1 94959.3 4385.30  54
  -1   5  -1 90303.1 4551.07   3
   1   5   1 89647.2 4540.42   3
   1   5   2 21268.6 1150.16  54
   1   5   3 75.9036 52.1380  54
   1   5   4 33849.9 1730.59  54
   1   5   5 114468. 5395.06  54
   1   5   6 22705.0 1237.08  54
   1   5   7 2074.27 234.023  54
  -1  -5  -7 1641.86 176.979  56
   1   5   8 5632.64 450.440  54
  -1  -5  -8 5568.69 402.946  56
   1   5   9 29121.3 1548.44  54
  -1   5  -9 27271.8 1706.02   3
   1   5  10 11153.4 739.495  54
  -1   5 -10 10309.0 859.304   3
   1   5  11 10575.7 717.601  54
  -1   5 -11 8933.96 804.080   3
   1   5  12 25987.1 1413.28  54
  -1   5 -12 21059.2 1517.38   3
   1   5  13 29386.7 1670.53  54
   1   5  14 296.857 114.532  54
   1   5  15 956.382 205.319  54
   1   5  16 170.925 117.408  54
   1   5  17 5392.81 558.531  54
   1   5  17 5456.23 311.033  55
   1  -5  18 18843.2 1023.68  42
   1   5  18 18661.9 1003.53  43
   1   5  18 18997.8 1002.09  45
   1   5  18 19304.6 940.921  55
  -1  -5 -18 20006.6 1027.11  41
   1   5  18 18836.7 1291.54  54
   1   5  19 18112.4 1268.14  54
   1   5  19 17986.6 966.497  43
   1  -5  19 18104.0 987.082  42
  -1  -5 -19 18825.4 989.265  41
  -1   5 -19 18143.4 971.970  37
   1   5  19 18079.4 900.427  55
   1   5  19 18224.7 963.484  45
  -1  -5 -20 1145.28 156.895  41
   1   5  20 1305.93 280.181  54
   1   5  20 1421.44 279.071  53
   1   5  20 1428.94 164.273  43
   1  -5  20 1119.70 159.423  42
   1   5  20 1391.87 125.468  34
  -1   5 -20 1274.00 159.770  37
   1   5  20 1216.58 117.918  55
   1   5  20 1387.14 156.607  45
  -1  -5 -21 34221.7 1657.57  41
   1   5  21 34936.7 2039.88  54
   1  -5  21 33636.9 1663.26  42
   1   5  21 33076.9 1565.43  34
  -1   5 -21 33735.3 1643.42  37
   1   5  21 30502.9 1557.48  55
   1   5  21 32150.2 1624.79  45
  -1  -5 -22 3133.21 267.788  41
   1   5  22 2516.41 234.860  45
  -1   5 -22 2802.64 253.609  37
   1  -5  22 2931.32 268.858  42
   1  -5  22 2960.47 251.477  43
   1   5  22 2485.08 409.398  54
  -1   5 -23 2607.48 256.237  37
  -1  -5 -23 3286.33 280.218  41
   1   5  23 3404.17 480.918  54
   1  -5  23 3084.03 261.731  43
   1  -5  23 3438.17 290.761  42
  -1   5 -24 499.662 109.233  40
  -1  -5 -24 344.039 90.1817  41
   1  -5  24 621.991 120.407  42
   1  -5  24 393.044 89.8767  43
  -1   5 -24 326.003 89.9268  37
  -1   5 -25 26680.6 1323.94  39
  -1   5 -25 24398.0 1307.88  37
  -1  -5 -25 26054.9 1327.02  41
  -1   5 -25 24371.7 1325.93  40
   1  -5  25 24567.7 1296.51  43
   1  -5  25 24217.0 1325.22  42
   1   5  25 27142.0 1279.72  49
   1   5  26 947.008 123.185  49
  -1   5 -26 972.873 143.359  39
  -1  -5 -26 739.985 135.849  41
  -1   5 -26 954.074 147.207  40
   1  -5  26 758.607 131.240  42
   1  -5  26 777.867 122.800  43
  -1   5 -26 750.981 125.267  37
   1   5  27-11.2662 42.2949  49
  -1   5 -27 15.4105 51.7455  39
  -1   5 -27 135.224 65.5371  40
  -1  -5 -27 15.7760 61.1673  41
   1  -5  27-16.9156 51.8504  42
   1  -5  27 27.5093 42.1614  43
  -1   5 -27-59.8580 64.8696  37
   1   5  28 42.5629 41.3826  49
  -1   5 -28 102.456 58.5847  39
  -1   5 -28 14.0476 52.8351  37
  -1   5 -28 159.183 67.3340  40
  -1  -5 -28 74.5811 57.9236  41
   1  -5  28 77.2497 51.5566  43
   1  -5  28 127.323 65.5303  42
   1  -5  29 13156.3 731.511  42
   1  -5  29 12384.2 698.119  43
   1   5  29 12773.2 682.221  49
  -1   5 -29 13535.4 733.301  40
  -1  -5 -29 13310.3 725.102  41
  -1   5 -29 12665.1 718.462  39
   1  -5  30 13.1592 46.0096  42
   1  -5  30 21.0640 35.3897  43
  -1   5 -30 37.3759 48.3238  39
   1   5  30 62.2767 43.1391  49
  -1  -5 -30 25.3542 42.5882  41
  -1   5 -30 39.8710 48.2204  40
  -1  -5 -31 788.009 102.918  38
  -1   5 -31 699.360 100.456  39
   1   5  31 480.023 74.5628  49
  -1  -5 -31 735.950 103.467  41
  -1   5 -31 642.845 100.351  40
  -1  -5 -32 3406.06 229.243  38
   1   5  32 2811.63 194.889  49
  -1  -5 -32 3094.58 226.003  41
  -1   5 -32 3292.05 227.615  39
  -1  -5 -33 499.038 72.5026  41
  -1  -5 -33 435.769 65.8353  38
  -1   5 -33 335.912 61.9482  39
  -1  -5 -34 401.875 56.8773  41
  -1  -5 -34 282.918 49.7245  38
  -1   5 -34 393.254 56.7298  39
  -1  -5 -35 516.910 54.9039  41
  -1   5 -35 460.193 52.5984  39
  -1  -5 -35 587.590 56.6176  44
  -1  -5 -35 464.038 48.9933  38
   1  -6 -34 752.395 70.9979  38
   1   6 -34 750.878 74.2003  39
   1  -6 -33 2444.53 159.426  38
   1   6 -33 2544.39 164.889  39
  -1   6  33 2106.60 138.873  27
   1  -6 -32 45.7410 23.7695  44
   1  -6 -32 102.475 32.1093  41
   1  -6 -32 113.950 42.5661  38
   1   6 -32 43.2483 42.0021  39
  -1  -6  32 36.9526 23.0318  16
  -1   6  32 53.6022 29.1618  27
   1  -6 -31 1050.38 105.133  41
   1   6 -31 1041.89 106.284  40
   1   6 -31 1151.12 123.148  39
   1  -6 -31 913.469 97.1321  44
  -1  -6  31 1056.34 130.154  42
  -1   6  31 973.440 104.776  27
   1   6 -31 999.305 105.989  37
   1  -6 -31 1248.54 123.629  38
   1   6 -30 81.2587 50.3899  39
   1  -6 -30 43.8082 47.5489  38
  -1  -6  30 13.9712 55.8988  42
  -1   6  30 58.5464 39.0863  27
   1   6 -30 49.4675 39.6276  37
   1   6 -30 87.5455 40.0894  40
   1  -6 -30 55.2392 40.9795  41
  -1  -6  29 5232.31 371.438  42
  -1   6  29 5133.45 336.032  27
   1   6 -29 5035.76 337.826  40
   1  -6 -29 5075.69 330.068  41
   1  -6 -29 5812.87 355.948  38
   1   6 -29 5283.54 340.927  37
  -1  -6  28 201.435 76.7967  42
  -1   6  28 377.194 76.9124  27
   1  -6 -28 151.234 53.5790  41
   1   6 -28 104.931 49.9791  40
   1   6 -28 262.995 72.3250  37
   1   6 -27 1710.00 186.809  40
   1  -6 -27 2164.69 191.533  41
   1   6 -27 2023.41 193.759  37
  -1  -6  27 2232.85 224.792  42
   1  -6 -26 13.3525 40.9382  41
   1   6 -26 28.7701 46.2542  37
  -1  -6  26 18.7086 54.4105  42
   1  -6 -25 22650.0 1167.94  41
   1   6 -25 23584.3 1184.75  37
  -1  -6  25 21687.7 1212.15  42
   1   6 -24 4636.84 336.582  37
   1  -6 -24 4589.55 327.269  41
  -1   6  24 4120.79 308.790  49
   1  -6 -23 918.099 125.735  41
  -1   6  23 600.529 106.449  49
   1   6 -23 919.420 136.801  37
   1   6 -22 2421.27 454.105   3
   1   6 -22 2572.06 237.077  37
   1  -6 -22 2415.50 222.740  41
  -1   6  22 2354.08 214.566  49
  -1   6  22 2601.75 221.604  29
  -1   6  21 2499.47 214.466  49
   1  -6 -21 2446.19 222.643  41
  -1   6  21 2203.72 208.101  29
  -1   6  20 3844.99 283.809  49
   1  -6 -20 3733.10 292.115  41
  -1   6  20 3822.90 288.204  29
   1   6 -20 3984.97 585.767   3
  -1   6  19 15349.6 807.380  49
   1  -6 -19 14674.1 817.723  41
  -1   6  19 14971.1 813.619  29
   1   6 -19 15294.1 1265.12   3
  -1   6  18 60.8753 44.1743  49
   1   6 -18-72.0353 120.946   3
   1  -6 -18 13.6785 37.5217  41
  -1   6  18 53.1557 44.6387  29
  -1   6  17 671.324 100.329  49
  -1  -6  17 662.839 119.912  42
  -1  -6  17 695.225 92.0964  23
   1  -6 -17 543.302 95.8749  41
  -1   6  17 795.846 113.038  29
  -1  -6  16 33.5779 48.8464  42
   1   6 -16 67.2187 130.321   3
  -1   6  16 44.9627 42.2282  49
  -1  -6  16 25.8294 35.4421  23
   1   6 -15 1098.07 291.185   3
   1   6 -14 10970.8 961.756   3
   1   6 -13 3392.04 497.515   3
  -1   6  13 4043.26 297.386   2
   1   6 -12 21512.2 1489.59   3
  -1   6  12 22302.8 1141.08   2
   1   6 -11 7450.59 743.007   3
  -1   6  11 8375.97 496.336   2
   1   6 -10 53.3733 73.1882   3
  -1   6  10 37.8260 36.7119   2
   1   6  -9 3991.02 500.209   3
  -1   6   9 4402.00 304.183   2
  -1   6   8 18346.7 923.922   2
   1   6  -8 15219.8 1185.52   3
   1   6  -7 10690.4 880.698   3
  -1   6   7 11161.1 614.321   2
  -1   6   6 10259.6 572.827   2
   1   6  -6 10388.3 842.724   3
   1   6  -5 15931.1 1117.14   3
  -1   6   5 15287.8 795.752   1
   1   6  -4 23209.8 1323.65  54
   1   6  -4 25539.9 1556.24   3
  -1   6   4 25411.0 1224.10   1
   1   6  -3 5638.49 452.923  54
   1   6  -3 5802.25 599.832   3
  -1   6   3 7154.09 391.504   1
  -1   6   3 6497.48 628.935   3
   1   6  -2 797.786 144.420  54
  -1   6   2 474.041 167.697   3
  -1   6   2 575.544 83.3546   1
   1   6  -2 414.810 143.645   3
   1   6  -1 23215.4 1333.80  54
   1   6  -1 25583.9 1571.91   3
  -1   6   1 26505.0 1251.62   1
  -1   6   1 26414.2 1594.39   3
   1   6   0 12856.2 749.110  54
  -1   6   0 11748.2 925.178   3
  -1   6   0 12590.5 653.610   1
   1   6   0 11159.9 909.148   3
   1   6   1 23306.8 1265.75  54
  -1   6  -1 24081.3 1172.27   1
   1   6   2 2410.47 247.021  54
  -1   6  -2 2441.72 187.252   1
   1   6   3 22585.7 1219.21  54
   1   6   4 17685.3 1001.74  54
   1   6   5 29043.8 1484.61  54
   1   6   5 27437.0 1353.84   2
   1   6   6 495.798 118.601  54
   1   6   6 949.256 102.950   2
   1   6   7 3156.68 312.542  54
   1   6   7 3146.99 225.034   2
   1   6   8 8591.35 578.018  54
   1   6   8 7303.07 432.637   2
  -1   6  -8 6732.11 698.354   3
   1   6   9 19268.4 1058.91  54
   1   6   9 16639.5 880.522   2
  -1   6  -9 16820.0 1248.26   3
   1   6  10 58.3512 56.6722  54
  -1   6 -10 59.3894 81.4894   3
   1   6  10 96.2419 44.1202   2
   1   6  11 44715.9 2256.73  54
  -1   6 -11 38952.5 2466.89   3
   1   6  12 66.7638 64.7823  54
  -1   6 -12 64.0062 62.1122   3
   1   6  13 3641.07 410.381  54
  -1   6 -13 4393.09 574.844   3
  -1   6 -14 8870.63 892.524   3
   1   6  14 9612.10 744.519  54
   1  -6  15 6239.37 431.898  42
  -1   6 -15 4974.04 667.652   3
  -1   6 -15 6323.90 410.322  37
  -1  -6 -15 7186.70 435.373  38
  -1  -6 -15 6610.27 429.814  41
   1   6  15 5859.08 577.343  54
   1   6  16 19041.2 1246.80  54
   1  -6  16 19331.3 1025.87  42
   1   6  16 18428.2 946.197  34
  -1  -6 -16 19867.0 1014.31  38
  -1   6 -16 18923.2 995.825  37
  -1  -6 -16 18397.1 1008.16  41
  -1   6 -16 17892.1 1428.43   3
   1   6  17-45.8174 44.5649  54
   1  -6  17 155.204 62.6536  42
  -1   6 -17 101.353 54.4815  37
   1   6  17 101.379 43.0025  34
  -1  -6 -17 111.176 59.7383  38
  -1  -6 -17 147.582 61.6710  41
  -1   6 -17 155.038 150.325   3
   1   6  18 193.074 115.270  54
   1  -6  18 283.859 88.5541  42
   1   6  18 278.671 60.9925  34
  -1   6 -18 376.338 83.4633  37
  -1  -6 -18 213.241 77.2488  38
  -1  -6 -18 253.347 82.7862  41
  -1   6 -18 319.756 173.704   3
   1   6  19 23812.8 1580.95  54
   1  -6  19 25137.8 1320.43  42
   1   6  19 24206.0 1232.64  34
  -1  -6 -19 27107.8 1321.18  38
  -1  -6 -19 25896.4 1317.37  41
  -1   6 -19 23780.0 1792.86   3
   1   6  20 7308.94 718.507  54
   1  -6  20 7705.12 519.305  42
   1   6  20 7581.12 440.106  34
  -1  -6 -20 8386.81 517.932  38
  -1  -6 -20 7936.31 513.702  41
  -1   6 -20 7438.65 872.148   3
  -1  -6 -21 424.189 104.630  41
   1   6  21 379.336 149.848  54
  -1   6 -21 422.829 201.732   3
   1   6  21 486.449 92.6347  49
  -1  -6 -21 502.447 107.993  38
   1   6  21 382.228 69.9598  34
   1  -6  21 448.655 107.446  42
  -1  -6 -22 8331.95 535.836  41
   1   6  22 8756.63 495.803  49
  -1   6 -22 8029.38 520.004  37
  -1  -6 -22 9207.47 546.479  38
   1   6  22 7741.10 454.837  34
   1  -6  22 7968.90 536.580  42
  -1  -6 -23 19468.1 1010.94  41
   1   6  23 19702.3 960.833  49
  -1  -6 -23 19682.0 1011.13  38
  -1   6 -23 18102.0 989.078  37
   1   6  23 16601.5 907.262  34
   1  -6  23 19103.9 1017.09  42
   1  -6  23 17859.5 973.720  43
  -1  -6 -24 2947.89 255.880  38
  -1   6 -24 2238.36 227.378  37
   1   6  24 2598.98 216.106  49
   1  -6  24 2761.05 236.054  43
   1  -6  24 2382.80 244.458  42
  -1  -6 -24 2724.89 249.933  41
  -1   6 -25 3122.38 278.202  37
  -1  -6 -25 3533.44 292.698  38
  -1   6 -25 3848.27 294.201  39
   1  -6  25 3514.58 300.839  42
   1  -6  25 3286.82 270.402  43
  -1  -6 -25 3976.20 303.320  41
  -1   6 -25 4160.13 317.539  40
  -1   6 -26 12046.3 724.628  37
  -1  -6 -26 14461.7 753.468  38
   1  -6  26 12711.2 748.361  42
   1  -6  26 13096.2 717.383  43
  -1  -6 -26 12912.5 738.149  41
  -1   6 -26 13287.9 736.183  39
  -1   6 -26 13038.5 751.431  40
  -1  -6 -27 2829.84 239.721  38
  -1   6 -27 2793.15 234.238  37
   1  -6  27 2942.30 250.384  42
   1  -6  27 2539.73 216.420  43
  -1   6 -27 2944.83 250.633  40
  -1  -6 -27 2973.05 245.644  41
  -1   6 -27 2333.02 221.239  39
  -1  -6 -28-13.4765 50.5929  38
  -1   6 -28 12.8174 46.4872  39
   1  -6  28 14.3700 50.2223  42
   1  -6  28-10.8138 37.7939  43
  -1   6 -28-25.7508 54.4008  37
  -1   6 -28 101.641 61.3502  40
  -1  -6 -28 40.1375 51.8749  41
  -1  -6 -29 1778.65 172.535  38
  -1   6 -29 1921.82 176.367  39
  -1  -6 -29 1939.03 179.305  41
  -1   6 -29 1874.69 181.437  40
   1  -6  29 1824.21 178.114  42
   1   6  29 1662.48 149.564  49
  -1  -6 -30 5818.49 358.768  38
  -1   6 -30 6300.23 372.203  40
  -1  -6 -30 5578.31 355.005  41
  -1   6 -30 5710.93 352.956  39
   1   6  30 5012.50 322.413  49
   1  -6  30 5995.86 363.465  42
   1   6  31 6387.83 375.424  49
  -1   6 -31 7421.80 413.638  40
  -1  -6 -31 7084.76 405.140  41
  -1   6 -31 7412.11 405.988  39
  -1  -6 -32 2773.46 190.592  41
  -1   6 -32 2628.96 185.482  39
  -1  -6 -33 105.012 32.7461  41
  -1  -6 -33 96.9299 35.6283  44
  -1   6 -33 76.3796 29.2573  39
  -1   6 -34 365.442 40.5793  39
  -1  -6 -34 397.514 44.7443  41
  -1  -6 -34 359.652 41.4274  44
   1  -7 -33 155.865 26.1491  38
   1  -7 -32 1505.14 112.721  38
  -1  -7  31 353.477 49.4109  16
   1  -7 -31 324.125 56.3193  38
   1   7 -31 280.507 44.5133  40
   1  -7 -31 277.917 38.8194  41
  -1  -7  31 267.880 61.4864  42
  -1   7  31 265.643 40.5745  27
   1  -7 -30 5885.41 329.712  38
   1   7 -30 5459.24 322.675  37
  -1   7  30 5691.26 308.629  27
   1  -7 -30 4845.90 299.591  41
   1   7 -30 5504.30 319.565  40
  -1  -7  30 6013.62 358.407  42
   1  -7 -30 5160.79 297.827  44
   1  -7 -29 2582.59 189.446  38
   1   7 -29 2264.68 180.605  37
  -1   7  29 2188.60 168.262  27
   1   7 -29 2253.49 180.639  40
   1  -7 -29 2194.14 165.948  41
  -1  -7  29 1900.29 192.324  42
   1  -7 -29 2277.10 166.878  44
   1  -7 -28 2031.27 173.231  38
   1   7 -28 2049.42 175.800  37
  -1   7  28 1911.83 160.289  27
   1  -7 -28 1979.87 160.210  41
   1   7 -28 1806.14 169.287  40
  -1  -7  28 1814.84 189.130  42
   1  -7 -28 1730.98 154.170  44
   1  -7 -27 6690.10 392.796  38
   1   7 -27 6205.24 389.828  37
  -1   7  27 6040.29 371.520  27
   1  -7 -27 5657.89 365.617  41
   1   7 -27 6262.16 394.821  40
  -1  -7  27 6278.15 419.255  42
   1  -7 -27 5945.53 369.156  44
   1   7 -26 39.4992 57.1353  37
   1  -7 -26 55.7912 43.3429  41
  -1  -7  26 16.8117 65.2361  42
   1  -7 -26 25.3072 47.5758  38
  -1   7  26 148.148 54.1790  27
   1   7 -25 13335.1 741.600  37
   1  -7 -25 14488.9 747.065  38
   1  -7 -25 12772.9 718.601  41
  -1   7  25 13105.0 723.452  27
   1  -7 -24 1166.14 136.504  41
  -1   7  24 1031.61 132.283  27
   1   7 -24 1172.35 146.701  37
   1  -7 -24 1132.30 142.645  38
  -1   7  24 867.560 118.992  49
  -1   7  23 438.276 88.4624  49
   1  -7 -23 589.726 99.1849  41
   1  -7 -23 557.776 104.140  38
  -1   7  23 641.134 106.717  27
   1  -7 -22 1783.64 178.229  41
  -1   7  22 1772.73 182.351  27
   1   7 -22 1765.64 191.529  37
  -1   7  22 1380.43 156.771  49
  -1   7  21 75.6252 54.8472  49
   1   7 -21 162.127 66.8455  37
   1  -7 -21 56.3666 47.5585  41
  -1   7  21 200.754 69.6623  27
  -1   7  20 2413.92 207.307  49
  -1   7  20 2415.39 218.852  27
   1  -7 -20 2074.55 203.666  41
  -1   7  19 1599.12 166.965  49
   1   7 -19 2022.32 412.836   3
  -1   7  19 1590.35 173.599  27
   1  -7 -19 1717.71 176.491  41
  -1   7  18 1083.37 136.846  49
   1   7 -18 1236.39 323.231   3
  -1   7  18 1520.40 165.124  27
   1  -7 -18 1435.36 158.343  41
  -1   7  17 2044.49 184.992  49
   1   7 -17 2513.40 458.509   3
  -1  -7  17 2480.28 242.391  42
  -1   7  17 2036.66 198.948  27
   1  -7 -17 1774.08 186.386  41
  -1   7  16 4518.44 300.018  49
   1   7 -16 4550.24 621.722   3
  -1  -7  16 4472.39 347.361  42
  -1  -7  16 3992.97 272.655  23
   1  -7 -16 3979.43 304.285  41
  -1   7  16 4205.83 311.007  27
  -1  -7  15 17.9898 60.4311  42
   1  -7 -15 159.232 56.0917  41
  -1   7  15 44.8691 42.1472  49
   1   7 -15 72.7206 99.7015   3
   1   7 -15 61.5796 44.5244  36
  -1   7  15 21.6855 36.4495  18
  -1  -7  15 17.9905 33.8145  23
  -1   7  15 27.1677 39.5395  27
  -1  -7  14 576.641 111.010  42
  -1   7  14 604.928 89.9102  18
   1   7 -14 670.527 92.7685  36
  -1   7  14 775.862 103.808  49
  -1   7  14 596.384 97.9499  27
  -1  -7  14 602.950 84.8020  23
   1   7 -13 2108.75 174.201  36
  -1   7  13 1916.55 169.900  49
  -1  -7  13 2062.68 212.719  42
  -1  -7  13 1734.73 151.501  23
  -1   7  13 2226.55 180.476  18
   1  -7 -13 1908.84 188.331  44
   1   7 -13 1995.59 387.671   3
  -1  -7  12 24320.4 1245.59  42
  -1   7  12 25118.7 1239.69   2
   1   7 -12 22787.8 1642.15   3
  -1  -7  12 23024.3 1155.47  23
  -1   7  11 16835.8 912.213   2
   1   7 -11 16892.3 1294.62   3
  -1   7  10 22614.5 1167.86   2
   1   7 -10 21989.4 1551.01   3
  -1   7   9 3226.61 260.788   2
   1   7  -9 3178.68 471.100   3
   1   7  -8 61.2911 84.0921   3
  -1   7   8 82.1843 44.1749   2
   1   7  -7 241.599 155.390   3
  -1   7   7 279.679 72.9293   2
  -1   7   6 46265.8 2186.59   2
   1   7  -6 41119.0 2565.87   3
   1   7  -5 8127.28 795.164   3
  -1   7   5 8541.28 504.954   2
  -1   7   4 6711.01 413.150   1
   1   7  -4 6960.37 710.431   3
  -1   7   3 17625.2 922.119   1
   1   7  -3 19152.1 1320.92   3
   1   7  -2 11197.2 585.434   1
   1   7  -2 10874.2 930.710   3
  -1   7   2 10553.1 601.644   1
  -1   7   1 14979.8 777.219   1
   1   7  -1 14540.4 754.298   1
  -1   7   1 13676.5 1111.30   3
  -1   7   0 32697.6 1582.45   1
  -1   7   0 30772.9 1978.46   3
  -1   7  -1 625.063 93.9243   1
  -1   7  -2 6133.10 379.579   1
   1   7   3 404.448 74.3636   2
  -1   7  -3 331.767 71.4257   1
  -1   7  -4 16013.2 816.909   1
   1   7   4 14963.7 803.637   2
  -1   7  -5 158.301 55.5697   1
   1   7   5 258.650 61.6044   2
   1   7   6 132.163 45.6856   2
   1   7   7 8401.38 487.772   2
  -1   7  -8 15678.1 1263.81   3
   1   7   8 16993.9 878.647   2
   1   7   9 2250.70 194.504   2
  -1   7  -9 1911.72 381.610   3
   1   7  10 6934.64 424.688   2
  -1   7 -10 6235.81 733.559   3
  -1   7 -11 144.090 120.961   3
  -1  -7 -11 14.8742 45.6053  41
   1  -7  11 65.0229 49.8391  42
   1   7  11 9.51074 31.9531  34
  -1  -7 -12 16005.2 867.242  41
  -1   7 -12 14425.2 821.226  36
   1   7  12 16308.2 815.899  34
  -1  -7 -12 17008.7 861.570  38
   1  -7  12 14899.8 868.524  44
  -1   7 -12 15708.0 1284.31   3
   1  -7  12 16375.6 883.276  42
  -1  -7 -13 2926.76 245.376  41
   1   7  13 2397.45 192.479  34
  -1   7 -13 2314.27 203.719  36
  -1  -7 -13 2379.28 220.251  38
   1  -7  13 2173.35 228.947  44
   1  -7  13 2741.95 250.478  42
  -1   7 -14 3766.62 580.764   3
  -1  -7 -14 4225.91 319.928  38
  -1   7 -14 4765.03 322.983  37
  -1  -7 -14 3933.62 319.646  41
   1   7  14 4217.29 283.066  34
  -1   7 -14 3863.49 290.331  36
   1  -7  14 4655.34 346.749  42
  -1   7 -15 7493.48 907.742   3
  -1   7 -15 9637.56 564.007  37
  -1  -7 -15 9691.92 572.302  38
  -1  -7 -15 9784.52 581.957  41
   1   7  15 10021.2 528.794  34
  -1   7 -15 8079.26 524.964  36
   1  -7  15 9423.78 588.008  42
  -1   7 -16 1898.00 429.742   3
  -1   7 -16 1889.63 188.504  37
  -1  -7 -16 1787.34 189.678  38
  -1  -7 -16 1718.33 193.249  41
   1   7  16 1441.01 147.147  34
  -1   7 -16 1441.66 156.395  36
   1  -7  16 1890.71 206.319  42
  -1   7 -17 168.330 141.449   3
  -1   7 -17 98.1685 49.4571  36
  -1   7 -17 230.873 70.2684  37
   1   7  17 154.490 52.2671  34
  -1  -7 -17 165.091 66.2886  38
  -1  -7 -17 173.465 69.6206  41
   1  -7  17 74.8582 60.5030  42
   1   7  18 2202.66 181.403  49
  -1   7 -18 1024.53 330.507   3
   1   7  18 1962.53 165.928  34
  -1   7 -18 1734.72 188.974  37
  -1  -7 -18 1780.70 197.107  38
  -1  -7 -18 1634.87 193.831  41
   1  -7  18 1458.43 191.934  42
   1   7  19 16581.9 837.428  49
   1   7  19 15252.3 812.227  34
   1  -7  19 16092.8 900.286  42
  -1   7 -19 14836.8 863.378  37
  -1  -7 -19 16421.8 885.831  38
  -1  -7 -19 16423.9 890.670  41
  -1  -7 -20 19468.3 1026.68  41
   1   7  20 19605.4 970.577  49
   1   7  20 17660.5 942.295  34
  -1  -7 -20 19270.8 1017.88  38
  -1   7 -20 18299.6 1006.40  37
   1  -7  20 18463.7 1029.69  42
  -1  -7 -21 22659.6 1142.34  41
   1   7  21 21452.4 1081.51  49
   1   7  21 19512.5 1048.31  34
  -1  -7 -21 23009.6 1138.89  38
   1  -7  21 20942.5 1145.13  42
  -1  -7 -22 203.342 77.4833  41
   1   7  22 255.983 70.0156  49
   1   7  22 170.595 50.6753  34
  -1  -7 -22 164.216 73.4112  38
   1  -7  22 147.249 76.1448  42
   1  -7  22 168.578 61.4561  43
   1  -7  23 53.3943 66.9899  42
   1  -7  23 120.701 53.8154  43
   1   7  23 125.837 54.5364  49
  -1  -7 -23 190.489 73.9502  38
  -1  -7 -23 65.2953 52.6994  41
   1  -7  24 12349.8 675.588  43
   1  -7  24 11823.4 708.822  42
   1   7  24 11920.9 659.405  49
  -1   7 -24 12389.2 686.863  39
  -1  -7 -24 12275.6 697.193  38
  -1  -7 -24 12232.6 700.084  41
   1  -7  25 1865.84 177.436  43
   1  -7  25 1986.31 206.067  42
   1   7  25 1957.88 172.633  49
  -1  -7 -25 1872.69 193.923  38
  -1   7 -25 2171.39 203.471  37
  -1   7 -25 1937.75 202.629  40
  -1  -7 -25 2215.46 205.818  41
  -1   7 -25 2128.74 195.253  39
  -1  -7 -26 471.584 92.4759  41
  -1   7 -26 465.626 98.2327  40
   1   7  26 374.007 74.4364  49
  -1   7 -26 654.527 106.919  37
  -1  -7 -26 517.684 97.3372  38
  -1   7 -26 643.634 99.4552  39
   1  -7  26 622.211 112.699  42
  -1   7 -27 233.083 69.8283  40
  -1  -7 -27 220.915 62.6763  41
   1   7  27 180.805 54.2980  49
  -1   7 -27 282.003 73.9900  37
  -1   7 -27 329.110 73.6986  39
  -1  -7 -27 242.909 69.4223  38
   1  -7  27 161.203 70.8820  42
   1  -7  28 7244.57 434.211  42
  -1   7 -28 6704.36 421.958  37
  -1  -7 -28 6926.41 421.901  38
  -1   7 -28 7604.53 423.317  39
  -1   7 -28 7620.76 443.227  40
  -1  -7 -28 7643.99 431.992  41
   1   7  28 6364.41 393.278  49
  -1   7 -29 2662.05 215.527  40
  -1  -7 -29 2840.79 210.369  41
  -1   7 -29 2947.03 207.087  39
  -1  -7 -29 2808.94 213.287  44
   1  -7  29 2784.60 214.228  42
  -1  -7 -29 2971.03 214.447  38
  -1  -7 -30 581.847 78.1977  41
  -1   7 -30 447.962 74.3154  40
  -1  -7 -30 627.200 81.1112  44
   1  -7  30 387.486 66.5529  42
  -1  -7 -30 422.132 69.7568  38
  -1   7 -31 91.8839 34.0493  40
  -1  -7 -31 194.198 44.2947  41
  -1  -7 -31 97.1092 36.5016  44
  -1  -7 -31 158.060 41.2757  38
  -1  -7 -32 1090.77 89.0545  44
  -1  -7 -32 1176.34 92.3699  38
  -1  -7 -32 1021.83 86.4272  41
   1   8 -31 37.3179 20.5084  39
  -1   8  31 4.58411 17.2266  25
   1  -8 -30 453.574 52.2438  38
  -1  -8  30 411.748 65.9889  42
   1   8 -30 394.158 47.2094  40
   1   8 -30 499.111 61.1449  39
   1   8 -30 342.425 53.3918  37
   1   8 -29 14.5363 29.8932  39
  -1  -8  29-9.26896 37.0468  42
   1   8 -29 25.7936 25.0060  40
   1   8 -29 7.02999 27.2607  37
  -1  -8  28 1899.53 166.227  42
   1  -8 -28 1722.45 138.341  38
   1   8 -28 2018.46 155.597  39
   1   8 -28 1712.88 144.463  37
   1  -8 -28 1604.58 121.171  44
   1   8 -28 1613.12 141.165  40
   1  -8 -28 1470.83 116.174  41
   1  -8 -27 62.4744 33.1235  44
   1   8 -27 50.4471 39.2543  40
   1  -8 -27 65.9904 29.4928  41
   1  -8 -27 83.6089 39.0030  38
  -1   8  27 87.9727 32.9618  27
   1   8 -27 87.7599 47.3712  37
   1   8 -26 87.7731 46.7277  37
   1  -8 -26 158.357 46.7800  44
  -1  -8  26 134.369 41.9804   7
   1  -8 -26 75.4116 43.2582  38
   1  -8 -26 174.291 43.1581  41
  -1   8  26 144.839 42.8523  27
  -1   8  25 176.049 49.7229  27
   1   8 -25 204.676 61.2145  37
   1  -8 -25 154.020 48.0263  41
   1  -8 -25 210.587 56.2950  44
   1  -8 -25 197.385 56.6871  38
  -1   8  24 147.607 48.0546  27
   1  -8 -24 110.639 50.0602  41
   1   8 -24 143.632 60.9848  37
   1  -8 -24 168.805 55.9327  38
   1  -8 -24 96.2792 46.7458  44
   1  -8 -23 8675.23 494.206  38
   1   8 -23 9418.24 523.302  37
  -1   8  23 8458.55 480.755  27
   1  -8 -23 8206.05 486.388  44
   1  -8 -23 7357.21 470.577  41
   1   8 -22 4132.69 298.832  37
   1  -8 -22 3985.19 279.172  38
  -1   8  22 3552.65 261.606  27
   1  -8 -22 3336.29 264.544  44
   1  -8 -22 3310.31 257.742  41
   1  -8 -21 3400.48 255.783  38
   1   8 -21 3601.88 278.311  37
  -1   8  21 3332.29 248.904  27
   1  -8 -21 3019.27 248.546  44
   1  -8 -21 2657.14 232.046  41
   1  -8 -20 1239.48 148.622  38
  -1   8  20 1027.74 131.383  49
   1  -8 -20 1556.91 157.627  41
   1   8 -20 1629.32 177.406  37
  -1   8  20 1435.85 152.499  27
   1  -8 -20 1468.36 160.772  44
   1  -8 -19 996.449 131.034  38
  -1   8  19 560.776 98.2938  49
   1  -8 -19 693.365 109.267  41
  -1   8  19 927.528 119.649  35
  -1   8  19 853.749 115.896  27
   1  -8 -19 1016.33 129.141  44
  -1   8  18 1661.80 162.384  49
   1  -8 -18 1752.21 174.600  41
  -1   8  18 1512.09 164.600  27
   1  -8 -18 1882.46 181.193  38
  -1  -8  18 1547.41 195.814  42
   1  -8 -18 1624.22 179.028  44
   1  -8 -17 6494.76 394.949  38
   1   8 -17 5447.45 359.408  36
  -1   8  17 5104.02 358.005  49
   1  -8 -17 5877.61 393.344  44
  -1   8  17 5935.45 385.947  27
   1  -8 -17 5968.43 385.190  41
  -1  -8  17 6280.13 437.525  42
   1  -8 -16 266.669 68.0511  41
  -1   8  16 375.940 78.3645  49
   1   8 -16 551.972 229.927   3
   1   8 -16 452.801 80.9242  36
  -1   8  16 462.151 81.8009  18
  -1   8  16 331.320 77.8702  27
  -1  -8  16 403.077 103.308  42
   1  -8 -16 378.354 86.3176  44
   1   8 -15 597.109 93.5122  36
   1   8 -15 313.017 187.323   3
  -1   8  15 378.361 78.4407  49
   1  -8 -15 696.616 110.651  44
  -1   8  15 619.422 90.9388  18
  -1  -8  15 607.513 120.217  42
   1  -8 -15 463.286 91.1330  41
   1   8 -14 1048.08 122.161  36
  -1   8  14 723.353 103.714  49
   1   8 -14 698.637 252.223   3
   1  -8 -14 722.498 117.037  44
  -1  -8  14 898.060 142.878  42
  -1   8  14 765.765 105.398  18
   1   8 -13 16020.6 770.502  36
  -1   8  13 12868.2 736.180  49
   1   8 -13 13915.2 1225.66   3
  -1  -8  13 15573.0 832.783  42
  -1  -8  13 12898.6 721.520  23
   1  -8 -13 14513.9 784.244  44
  -1   8  13 14792.8 759.444  18
  -1   8  12 1128.89 126.991  18
   1   8 -12 1093.49 125.234  36
  -1   8  12 1008.73 114.364  49
   1  -8 -12 778.515 117.817  44
  -1  -8  12 974.486 147.382  42
  -1  -8  12 1002.25 106.912  23
  -1   8  12 761.713 129.519   2
   1   8 -11 7200.77 822.652   3
  -1   8  11 7223.42 477.776   2
  -1  -8  11 7650.00 497.318  42
  -1  -8  11 6794.63 409.274  23
   1  -8 -11 7337.80 465.307  44
  -1   8  11 7541.54 444.952  18
   1   8 -11 7218.99 475.362  33
   1   8 -11 8577.91 456.592  36
  -1   8  10 79.4294 46.7222  18
   1   8 -10 87.5607 43.8048  36
   1   8 -10 122.868 59.5942  33
   1  -8 -10 13.9143 35.7599  44
  -1  -8  10 62.2935 35.4786  23
  -1  -8  10 34.6838 50.4829  42
  -1  -8  10 53.4652 54.6773  44
  -1   8  10 15.9791 51.4230   2
   1   8 -10 73.0604 70.8566   3
   1   8  -9 6588.28 756.668   3
  -1   8   9 6696.43 436.307   2
  -1  -8   9 6031.46 435.266  42
  -1  -8   9 5593.98 356.510  23
   1  -8  -9 6261.18 414.722  44
  -1  -8   9 6045.10 438.039  44
  -1   8   9 6951.22 404.769  18
   1   8  -9 6816.74 433.831  33
   1   8  -9 7926.34 411.923  36
  -1   8   8 17594.8 906.342   2
   1   8  -8 16015.4 1301.21   3
  -1  -8   8 16914.2 911.566  42
  -1  -8   8 15036.2 810.599  23
   1   8  -8 16982.5 892.429  33
   1   8  -8 17893.9 857.399  36
  -1   8   8 16244.9 854.073  18
  -1  -8   8 15777.1 902.937  44
   1  -8  -8 16331.9 878.580  44
   1   8  -7 358.299 71.4040  36
  -1  -8   7 198.587 70.4685  44
  -1   8   7 120.939 62.7842   2
   1   8  -7 213.362 154.399   3
   1   8  -7 233.973 72.8057  33
  -1   8   7 167.271 55.8088  18
   1  -8  -7 149.856 55.1475  44
   1   8  -6 11267.5 663.917  33
   1   8  -6 12213.5 632.273  36
  -1  -8   6 11426.7 678.627  44
  -1   8   6 11650.2 671.647   2
   1   8  -6 10771.0 1016.14   3
   1   8  -5 6633.59 437.743  33
   1   8  -5 7482.24 411.010  36
  -1  -8   5 6517.67 447.947  44
   1   8  -5 6724.97 762.190   3
  -1   8   5 6547.25 437.612   2
   1   8  -4 43957.2 2151.65  33
  -1  -8   4 40029.7 2152.35  44
  -1   8   4 42928.8 2153.74   2
   1   8  -4 41501.5 2621.27   3
   1   8  -4 49390.3 2119.34  36
  -1   8   3 667.436 106.263   1
  -1   8   2 21167.0 1093.07   1
  -1   8   1 8700.09 518.869   1
  -1   8   0 10434.3 1029.76   3
  -1   8   0 13144.0 705.710   1
  -1   8  -1 2679.22 226.815   1
  -1   8  -2 19507.3 1009.79   1
   1   8   2 19240.2 1001.58   2
  -1  -8  -3 8456.22 521.340  44
  -1   8  -3 8054.81 501.976   1
   1   8   3 8456.80 500.309   2
  -1   8  -3 8710.02 493.296  36
   1   8   4 26024.1 1313.22   2
  -1   8  -4 25731.1 1318.00   1
  -1  -8  -4 26634.2 1342.07  44
  -1  -8  -4 25976.9 1329.93  41
   1   8   4 26598.2 1291.47  34
   1   8   5 8674.15 505.854   2
  -1   8  -5 8249.19 505.530   1
  -1  -8  -5 8424.42 525.658  44
  -1  -8  -5 8837.63 524.858  41
  -1   8  -5 8514.22 515.455  35
  -1   8  -5 9006.84 523.037  33
   1   8   5 8379.68 481.049  34
  -1   8  -5 8057.43 490.943  36
   1   8   6 1737.18 167.133   2
  -1   8  -6 1742.59 171.788   1
   1  -8   6 1479.14 173.619  44
  -1  -8  -6 1594.84 177.741  44
  -1  -8  -6 1507.73 169.720  41
  -1   8  -6 1426.67 159.601  35
  -1   8  -6 1446.39 163.560  33
  -1   8  -6 1464.07 153.776  36
   1   8   6 1453.17 144.306  34
   1   8   7 22769.4 1203.57   2
  -1   8  -7 20987.0 1650.15   3
  -1   8  -7 24989.5 1218.66   1
   1  -8   7 22590.0 1232.21  44
  -1  -8  -7 24467.4 1243.39  44
  -1  -8  -7 23825.7 1229.64  41
  -1   8  -7 21633.6 1190.40  36
  -1   8  -7 23657.8 1224.04  33
   1   8   7 26711.5 1176.76  36
   1   8   7 23432.1 1182.98  34
  -1   8  -7 23814.5 1216.52  35
   1   8   8 1158.00 141.539   2
  -1   8  -8 1303.57 150.399   1
  -1   8  -8 1155.78 313.217   3
  -1   8  -8 993.937 129.834  36
   1   8   8 1640.87 135.482  36
   1   8   8 1246.33 133.977  34
  -1   8  -8 1198.50 143.122  35
  -1  -8  -8 1514.11 167.660  41
  -1  -8  -8 1416.64 166.001  44
   1  -8   8 1053.05 148.656  44
  -1  -8  -9 7998.06 493.167  44
   1  -8   9 7387.04 489.451  44
  -1   8  -9 6981.62 821.126   3
   1   8   9 7748.85 465.380   2
  -1   8  -9 7584.34 466.627   1
   1  -8   9 7496.63 491.365  42
  -1   8  -9 7040.81 450.085  36
  -1   8  -9 7095.91 457.145  35
  -1  -8  -9 7448.55 458.572  38
  -1  -8  -9 7502.10 478.800  41
   1  -8  10 9151.87 599.429  44
  -1  -8 -10 11069.6 617.835  44
  -1   8 -10 9231.27 975.193   3
   1  -8  10 10298.5 617.755  42
  -1   8 -10 9656.30 569.646  36
  -1   8 -10 10167.8 577.363  35
  -1  -8 -10 9102.89 569.157  38
  -1  -8 -10 10613.4 606.533  41
   1  -8  11 3556.75 306.232  44
  -1  -8 -11 3822.19 305.539  44
  -1   8 -11 3404.71 570.148   3
   1  -8  11 3820.85 312.322  42
  -1   8 -11 3688.56 278.802  36
   1   8  11 3848.56 268.160  34
  -1  -8 -11 3828.90 290.896  38
  -1  -8 -11 3679.18 301.313  41
  -1  -8 -12 978.059 132.486  38
   1  -8  12 728.016 131.351  44
  -1   8 -12 986.954 279.767   3
  -1  -8 -12 1048.91 147.994  44
   1   8  12 961.621 118.753  34
  -1   8 -12 1057.40 134.193  37
  -1   8 -12 948.885 130.147  36
   1   8  12 1095.03 115.835  49
   1  -8  12 1029.98 155.213  42
  -1  -8 -12 1076.05 149.940  41
  -1   8 -13 18195.2 953.003  37
  -1  -8 -13 16970.4 948.018  38
  -1  -8 -13 17066.1 968.342  44
  -1   8 -13 15979.2 1413.03   3
   1  -8  13 17675.8 983.832  42
  -1   8 -13 16805.3 933.327  36
   1   8  13 17310.7 918.188  34
   1   8  13 19232.9 915.375  49
  -1  -8 -13 19527.2 984.226  41
  -1  -8 -14 9638.98 574.283  38
  -1   8 -14 9422.04 568.234  37
  -1  -8 -14 8726.93 579.005  44
  -1   8 -14 8152.93 949.573   3
   1  -8  14 9805.45 605.084  42
   1   8  14 9382.69 537.713  34
  -1   8 -14 8789.53 549.137  36
   1   8  14 10910.8 543.734  49
  -1  -8 -14 9064.92 580.496  41
  -1   8 -15 23981.3 1246.06  37
  -1  -8 -15 24709.3 1254.57  38
  -1  -8 -15 25015.5 1275.16  44
   1  -8  15 24209.6 1280.67  42
  -1   8 -15 20109.9 1715.16   3
  -1   8 -15 23020.8 1224.47  36
   1   8  15 23566.9 1207.03  34
   1   8  15 25182.2 1207.41  49
  -1  -8 -15 24568.8 1267.63  41
  -1   8 -16 1636.49 175.656  37
  -1  -8 -16 1220.60 158.956  38
  -1  -8 -16 1157.22 164.303  44
  -1   8 -16 1036.35 318.462   3
   1   8  16 1481.63 144.162  49
  -1  -8 -16 1314.28 167.986  41
   1  -8  16 1397.88 181.147  42
   1   8  16 1381.64 140.974  34
  -1   8 -16 892.345 129.652  36
  -1  -8 -17 874.830 142.568  44
   1  -8  17 981.963 150.791  42
  -1  -8 -17 836.839 135.448  41
  -1  -8 -17 1103.45 145.235  38
   1   8  17 937.674 114.795  49
  -1   8 -17 958.009 124.447  36
   1   8  17 725.204 103.464  34
  -1   8 -17 873.252 131.887  37
   1  -8  18 225.005 79.7109  42
  -1  -8 -18 208.016 79.3020  44
  -1  -8 -18 101.752 57.6208  41
  -1  -8 -18 207.789 73.2013  38
   1   8  18 222.043 66.0489  49
   1   8  18 256.573 61.9344  34
  -1   8 -18 172.697 70.2909  37
  -1   8 -18 197.326 63.8668  36
  -1  -8 -19 1106.86 157.024  44
   1  -8  19 1107.89 158.153  42
  -1  -8 -19 1084.70 152.507  41
  -1  -8 -19 1280.52 158.526  38
   1   8  19 970.286 120.935  49
   1   8  19 1330.24 132.192  34
  -1   8 -19 1060.88 127.303  36
  -1   8 -19 1128.50 148.245  37
  -1  -8 -20 381.009 102.038  44
   1  -8  20 252.114 84.2996  42
  -1  -8 -20 211.261 80.9310  41
  -1  -8 -20 108.212 64.3433  38
   1   8  20 220.204 63.9132  49
   1   8  20 273.870 61.5130  34
  -1   8 -20 186.075 71.1935  37
   1   8  21 2392.68 191.358  34
  -1  -8 -21 2885.37 247.483  44
  -1   8 -21 2915.54 245.531  37
  -1  -8 -21 2643.51 236.848  38
   1   8  21 2544.76 206.173  49
   1  -8  21 2507.74 245.222  42
  -1  -8 -21 2675.02 237.715  41
  -1  -8 -22 15296.3 831.893  44
  -1  -8 -22 15633.8 826.747  38
  -1   8 -22 15504.9 829.117  37
   1   8  22 14259.7 781.864  49
   1  -8  22 15152.8 798.525  43
   1  -8  22 14962.0 841.504  42
  -1  -8 -22 14766.9 824.907  41
  -1  -8 -23 1753.06 180.749  44
  -1  -8 -23 1611.78 171.168  38
  -1   8 -23 1716.48 177.626  37
   1   8  23 1611.10 150.012  49
   1  -8  23 1844.09 190.571  42
  -1  -8 -23 1450.61 166.941  41
  -1  -8 -24 2626.24 223.745  44
  -1  -8 -24 2669.56 218.099  38
   1   8  24 2425.79 192.197  49
   1  -8  24 2280.92 219.579  42
  -1  -8 -24 2600.07 219.391  41
  -1  -8 -25 148.429 54.9029  38
   1   8  25 183.746 53.6665  49
  -1  -8 -25 240.671 70.5174  44
   1  -8  25 158.856 60.8036  42
  -1   8 -25 204.238 73.9899  40
  -1  -8 -25 247.246 65.1338  41
  -1  -8 -26 2116.32 184.386  44
  -1  -8 -26 2363.49 188.488  38
   1   8  26 2200.38 169.135  49
   1  -8  26 2409.48 200.608  42
  -1  -8 -26 2249.17 186.394  41
  -1   8 -26 2109.16 194.365  40
  -1  -8 -27 36.2612 33.0930  38
   1   8  27 56.2965 36.2896  49
  -1   8 -27 129.602 53.5126  40
  -1  -8 -27 138.532 47.5190  41
   1  -8  27 71.9095 44.6902  42
  -1  -8 -27 160.846 52.0164  44
  -1   8 -28 341.392 66.0719  40
  -1  -8 -28 228.228 52.3904  41
  -1  -8 -28 241.947 54.1960  44
   1  -8  28 239.835 54.9666  42
  -1  -8 -28 225.706 50.7284  38
  -1   8 -29 90.4932 39.6203  40
  -1  -8 -29 76.8096 33.1376  41
  -1  -8 -29 111.587 37.9093  44
   1  -8  29 93.0982 36.1699  42
  -1  -8 -29 134.809 39.1191  38
  -1  -8 -30 12782.9 621.899  38
  -1  -8 -30 12687.5 621.650  44
  -1  -8 -30 11891.1 617.428  41
  -1   8 -30 13266.3 631.664  40
  -1  -8 -31-6.21495 13.4735  38
  -1   9  29 3945.21 229.094  25
  -1   9  29 4589.11 234.073  50
   1   9 -28 2680.53 168.642  37
   1   9 -28 2405.43 157.881  40
  -1   9  28 2629.98 168.189  25
   1   9 -27 800.628 87.6555  37
   1  -9 -27 621.961 60.1073  38
  -1   9  27 1110.45 98.5617  25
   1   9 -27 958.830 91.4418  40
   1   9 -26 73.1806 37.8339  37
   1  -9 -26 24.4311 22.2745  38
   1   9 -26 33.2572 37.8357  40
   1   9 -25 12361.5 621.671  37
   1  -9 -25 11212.8 580.565  38
   1  -9 -25 11020.1 580.186  44
  -1  -9  25 11843.2 589.929   7
   1  -9 -24 444.829 67.6319  44
   1   9 -24 531.259 87.6429  37
   1  -9 -24 449.103 66.4941  38
   1   9 -23 1117.20 130.419  37
   1  -9 -23 1103.78 109.779  38
   1  -9 -23 1014.58 108.961  44
   1  -9 -22 3427.38 229.499  38
   1  -9 -22 3330.93 235.820  44
   1  -9 -22 3198.99 223.282  41
   1  -9 -21 268.476 60.0233  38
   1  -9 -21 278.939 58.2170  41
   1  -9 -21 234.200 62.1838  44
   1  -9 -20 2372.43 195.755  41
   1  -9 -20 2871.41 218.447  44
   1  -9 -19 5598.84 354.288  41
   1  -9 -19 5762.03 369.528  44
   1  -9 -18 246.356 61.5943  41
   1  -9 -18 229.495 68.7274  44
  -1  -9  18 374.405 101.468  42
   1   9 -18 223.309 58.5908  36
  -1   9  18 333.208 73.7300  35
   1  -9 -17 34.7966 33.7910  41
   1   9 -17 65.6866 39.7586  36
  -1   9  17 66.0672 44.4153  35
  -1  -9  17 91.0728 66.0929  42
   1  -9 -17 13.2283 36.3249  44
  -1   9  16 1788.64 179.476  35
   1   9 -16 1756.12 164.309  36
   1  -9 -16 1529.25 167.921  44
  -1  -9  16 1404.09 186.035  42
  -1  -9  15 484.339 110.229  42
   1  -9 -15 445.991 92.8741  44
   1   9 -15 407.170 84.5586  36
  -1   9  15 481.024 95.8990  35
  -1  -9  14 4338.02 351.816  42
  -1  -9  14 4320.86 358.997  44
   1  -9 -14 4002.80 316.769  44
   1   9 -14 4487.84 311.381  36
  -1  -9  13 21703.3 1147.14  42
   1  -9 -13 19936.2 1095.31  44
  -1  -9  13 19392.8 1135.65  44
  -1   9  13 23489.2 1127.40  35
   1   9 -13 21310.6 1083.93  36
   1   9 -12 1428.55 150.807  36
   1   9 -12 1679.19 376.777   3
  -1  -9  12 1564.68 188.183  42
   1  -9 -12 1185.18 152.388  44
  -1  -9  12 1270.64 177.905  44
  -1  -9  11 36.9873 50.8276  42
   1   9 -11 121.918 58.0037  36
  -1   9  11 83.8717 56.4372   2
   1   9 -11 80.1277 109.898   3
   1  -9 -11 145.269 64.6260  44
  -1  -9  11 18.9792 63.8277  44
   1   9 -10 159.696 134.365   3
  -1   9  10 116.930 61.2626   2
   1   9 -10 292.410 85.2839  33
  -1  -9  10 202.131 78.1702  42
   1   9 -10 353.641 75.3094  36
   1  -9 -10 219.800 70.1753  44
  -1  -9  10 112.476 68.5946  44
  -1   9   9 598.481 110.961   2
   1   9  -9 480.065 206.086   3
   1   9  -9 286.845 74.8459  36
   1   9  -9 355.149 90.5692  33
  -1  -9   9 474.551 104.926  42
  -1   9   9 357.508 81.1486  25
   1  -9  -9 543.993 98.5400  44
  -1  -9   9 592.337 119.208  44
  -1  -9   8 20803.7 1116.10  42
  -1   9   8 20188.0 1068.52  25
  -1   9   8 21372.1 1106.19   2
  -1   9   8 19483.9 1036.98  36
  -1   9   8 22493.8 1110.04  35
   1   9  -8 22504.5 1063.84  36
   1   9  -8 21040.9 1098.61  33
  -1  -9   8 20562.9 1115.47  44
   1  -9  -8 19231.3 1075.38  44
  -1   9   7 13333.4 725.860  33
  -1   9   7 13048.6 752.631   2
   1   9  -7 10361.8 1090.29   3
  -1  -9   7 13009.7 765.182  42
   1   9  -7 13109.9 750.914  33
   1   9  -7 14119.0 717.558  36
  -1   9   7 14461.2 764.050  35
  -1   9   7 12620.5 698.979  36
  -1  -9   7 12696.6 762.878  44
   1  -9  -7 12605.8 735.650  44
  -1   9   6 9448.86 552.708  33
  -1   9   6 9022.08 531.050  36
   1   9  -6 9548.14 576.640  33
   1   9  -6 9321.04 534.726  36
  -1  -9   6 9697.91 593.567  44
   1  -9  -6 9345.61 565.488  44
  -1   9   6 9496.31 578.026   2
  -1   9   5 12301.6 672.069  33
   1   9  -5 11334.4 682.624  33
   1   9  -5 12625.1 653.682  36
  -1   9   5 11517.5 645.286  36
   1   9  -5 12366.5 671.514  35
  -1  -9   5 11140.0 694.165  44
   1  -9  -5 11482.2 679.431  44
  -1   9   5 11614.1 690.241   2
  -1   9   4 13.7017 32.5416  33
  -1   9   4 11.7179 37.6793  36
   1   9  -4 13.7789 48.1623  35
  -1   9   4 78.9461 50.7659  35
  -1  -9   4 17.5296 61.2693  44
  -1   9   4-16.1875 56.5791   2
  -1   9   3 2294.55 205.274  33
  -1   9   3 1677.22 171.263  36
  -1   9   3 2077.60 208.101  35
  -1  -9   3 2035.24 215.074  44
   1  -9  -3 1835.14 198.797  44
  -1   9   3 2321.89 216.795   2
  -1   9   2 2426.30 224.084  33
  -1   9   2 3021.77 251.557  35
   1   9  -2 2853.19 213.936  36
  -1   9   2 2489.90 212.828  36
  -1  -9   2 2281.33 236.726  44
   1  -9  -2 2645.21 240.641  44
  -1   9   1 43.0653 46.3344  28
  -1   9   1 100.154 55.6283  33
  -1   9   1 177.554 65.8539   1
  -1   9   1 36.5779 41.1488  36
  -1   9   1 125.605 61.0154  35
   1   9  -1 225.139 65.0290  36
  -1  -9   1 137.426 68.7786  44
   1  -9  -1 47.5739 55.5762  44
  -1   9   0 14.0250 35.9908  28
  -1   9   0 86.9825 57.9529  33
   1   9   0-68.3836 73.8229   2
  -1   9   0 58.9912 53.5031   1
   1  -9   0 48.1644 56.1246  44
  -1  -9   0 34.1999 57.4324  44
   1   9   0 42.5347 43.7491  36
  -1   9   0 47.1423 50.5346  35
  -1   9   0 24.7097 37.8922  36
  -1   9  -1 21529.6 1124.57   1
   1   9   1 21643.7 1117.00   2
  -1   9  -1 21678.2 1115.55  28
  -1   9  -1 21595.7 1125.57  33
  -1   9  -1 21269.9 1132.20  35
  -1   9  -1 19580.6 1093.41  36
   1   9   1 23208.6 1093.70  36
  -1  -9  -1 21746.4 1147.95  44
   1  -9   1 22122.2 1143.86  44
  -1   9  -2 12078.9 718.163   1
   1   9   2 12938.0 717.686   2
  -1  -9  -2 12636.8 733.546  41
  -1   9  -2 13104.2 728.726  33
   1   9   2 14292.7 699.621  36
  -1   9  -2 12972.9 734.976  35
  -1   9  -2 12166.0 703.171  36
   1   9   2 12267.4 689.202  34
   1  -9   2 13821.4 753.138  44
  -1  -9  -2 12706.5 745.159  44
  -1   9  -3 302.605 79.8467  33
  -1  -9  -3 285.057 83.4950  41
  -1   9  -3 296.520 78.0235  35
   1   9   3 225.356 59.9777  34
  -1   9  -3 155.408 58.7126  36
   1   9   3 340.077 72.2965  36
  -1  -9  -3 290.220 88.3468  44
   1  -9   3 349.894 90.6845  44
   1   9   3 248.873 76.7171   2
  -1   9  -3 233.350 73.0341   1
  -1  -9  -4 10730.0 617.408  41
   1   9   4 10547.6 564.641  36
  -1   9  -4 10458.6 608.182  33
  -1   9  -4 10058.4 605.211  35
   1   9   4 9918.47 568.237  34
  -1  -9  -4 9809.41 615.680  44
   1  -9   4 9537.42 611.293  44
   1   9   4 10826.5 598.682   2
  -1   9  -4 9544.26 589.960   1
  -1  -9  -5 8010.07 520.464  41
   1   9   5 8670.71 512.432   2
  -1   9  -5 7990.49 507.356   1
   1   9   5 8431.05 478.289  36
  -1   9  -5 8560.43 523.871  33
  -1   9  -5 8319.97 520.374  35
   1   9   5 8087.83 485.534  34
   1  -9   5 8246.67 532.141  44
  -1  -9  -5 8986.75 545.227  44
  -1   9  -6 205.691 70.3757  33
  -1  -9  -6 64.2185 49.3448  41
   1   9   6 57.9359 42.1812  34
  -1   9  -6 94.5164 49.1051  36
  -1   9  -6 90.7406 52.9794  35
   1   9   6 97.4254 44.4427  36
  -1   9  -6 115.675 59.5738   1
   1   9   6 126.058 60.8247   2
   1  -9   6 190.879 69.4459  44
  -1  -9  -6-17.1320 55.1962  44
  -1  -9  -7 7253.19 491.364  41
   1   9   7 7489.63 461.442  34
  -1   9  -7 7907.46 482.028  36
   1   9   7 8747.47 456.457  36
  -1   9  -7 7635.19 487.946  35
  -1  -9  -7 7603.70 505.408  44
   1  -9   7 7183.22 502.700  44
  -1   9  -7 7834.27 486.148   1
   1   9   7 8062.69 484.726   2
  -1   9  -7 7866.73 896.255   3
  -1  -9  -8 5316.80 382.057  41
   1   9   8 5362.45 350.197  34
  -1   9  -8 5281.73 368.743  35
   1   9   8 5820.50 337.537  36
  -1   9  -8 4743.19 353.851  36
  -1   9  -8 5160.38 367.629   1
   1   9   8 5572.60 369.893   2
  -1   9  -8 5255.29 714.916   3
  -1  -9  -8 5479.56 391.556  44
   1  -9   8 5397.07 398.428  44
   1  -9   8 5431.00 396.574  42
  -1  -9  -9 5298.28 374.010  41
  -1   9  -9 4523.38 342.348  35
  -1   9  -9 4861.26 349.796  36
   1   9   9 5331.14 319.020  36
  -1   9  -9 5563.92 350.975  37
   1   9   9 4690.99 329.864  34
  -1   9  -9 5708.13 366.645   1
  -1   9  -9 4268.69 655.493   3
   1  -9   9 4824.08 377.601  42
   1  -9   9 5041.29 383.340  44
  -1  -9  -9 5377.88 383.471  44
   1  -9  10 6268.79 444.013  44
  -1  -9 -10 6537.49 440.537  44
  -1   9 -10 6392.55 417.168   1
  -1   9 -10 5728.49 758.589   3
  -1   9 -10 6411.98 407.025  37
  -1  -9 -10 5531.18 392.165  38
  -1   9 -10 6550.28 417.059  36
  -1  -9 -10 6089.16 426.428  41
   1  -9  10 7109.17 459.044  42
  -1  -9 -11 1374.32 168.756  44
   1  -9  11 1282.64 171.884  44
  -1   9 -11 1264.84 152.443   1
  -1   9 -11 1376.16 358.269   3
  -1   9 -11 1273.46 148.846  37
  -1  -9 -11 1222.99 145.526  38
  -1   9 -11 1113.08 143.060  36
  -1  -9 -11 1208.25 158.235  41
   1  -9  11 1422.24 181.445  42
   1  -9  12 6241.63 450.479  44
  -1  -9 -12 6415.07 441.606  44
  -1   9 -12 6371.10 417.146   1
  -1   9 -12 6718.50 418.491  37
  -1  -9 -12 6088.18 407.675  38
   1   9  12 6139.32 396.332  34
  -1   9 -12 6522.81 421.412  36
  -1  -9 -12 6557.52 435.766  41
   1  -9  12 6392.14 447.566  42
  -1  -9 -13 23234.9 1206.24  41
  -1  -9 -13 23409.7 1216.38  44
  -1   9 -13 24230.8 1189.36  37
  -1  -9 -13 22292.0 1177.29  38
   1   9  13 21500.7 1155.58  34
  -1   9 -13 22698.0 1183.29  36
   1  -9  13 22761.8 1223.00  42
  -1   9 -13 22461.4 1180.62   1
   1   9  13 24259.5 1141.74  49
   1  -9  14 18.1834 49.8567  42
  -1  -9 -14-16.1975 49.6539  41
  -1   9 -14 14.0375 40.8260   1
  -1  -9 -14 13.9584 40.5957  38
   1   9  14 81.6726 49.3015  34
  -1   9 -14 14.2477 43.6779  37
  -1   9 -14 14.0967 38.6540  36
   1   9  14 9.64875 32.4057  49
  -1  -9 -14 16.9329 46.4288  44
  -1  -9 -15 2262.85 218.540  41
  -1  -9 -15 2176.01 219.093  44
  -1  -9 -15 2442.55 211.162  38
  -1   9 -15 1893.21 195.515  37
   1   9  15 1824.93 177.227  34
  -1   9 -15 2360.37 209.214  36
   1  -9  15 2018.58 220.027  42
  -1   9 -15 2136.63 201.155   1
   1   9  15 2044.39 173.948  49
  -1  -9 -16 632.199 113.542  41
  -1   9 -16 537.303 96.6088   1
  -1  -9 -16 840.510 118.163  38
   1   9  16 508.417 87.6847  34
  -1   9 -16 705.293 108.022  36
  -1   9 -16 604.746 105.859  37
   1   9  16 534.874 85.5823  49
  -1  -9 -16 459.190 102.676  44
   1  -9  16 532.765 109.304  42
  -1  -9 -17 7542.14 484.879  41
  -1  -9 -17 7760.72 495.656  44
  -1   9 -17 7910.84 470.334   1
  -1   9 -17 7817.05 480.477  37
  -1  -9 -17 7330.55 468.837  38
  -1   9 -17 7190.24 457.764  36
   1   9  17 7292.10 443.539  34
   1   9  17 7951.71 443.066  49
   1  -9  17 8083.17 509.300  42
  -1  -9 -18 2639.53 238.235  41
  -1  -9 -18 3049.94 253.516  44
  -1   9 -18 2834.58 238.030  37
  -1  -9 -18 2751.40 231.658  38
  -1   9 -18 2413.08 210.683  36
   1   9  18 2867.78 212.019  34
   1  -9  18 2741.51 251.140  42
  -1   9 -18 2501.76 218.509   1
   1   9  18 2842.51 208.290  49
  -1  -9 -19 328.912 80.7334  41
  -1   9 -19 291.983 71.0441   1
  -1  -9 -19 419.151 85.2639  38
  -1   9 -19 193.137 68.1720  37
  -1   9 -19 281.456 63.6933  36
   1   9  19 253.912 62.5801  34
   1  -9  19 455.495 96.8344  42
  -1  -9 -19 326.375 86.1074  44
   1   9  19 266.426 60.5381  49
  -1  -9 -20 1349.98 156.992  44
  -1   9 -20 1334.82 151.890  37
  -1  -9 -20 1286.24 144.708  38
   1  -9  20 1407.80 165.113  42
  -1  -9 -20 1491.17 159.935  41
  -1   9 -20 1302.51 138.777   1
   1   9  20 1263.69 127.193  49
  -1  -9 -21 254.688 70.5601  41
  -1   9 -21 237.961 60.8717   1
  -1  -9 -21 211.453 66.1957  38
  -1   9 -21 204.169 67.3780  37
  -1  -9 -21 158.531 62.2466  44
   1  -9  21 334.154 81.5328  42
   1   9  21 219.026 55.3161  49
  -1  -9 -22 20600.1 1001.60  44
  -1   9 -22 18671.2 958.100   1
  -1  -9 -22 18461.6 984.769  41
   1   9  22 18114.4 949.118  49
  -1   9 -22 20721.4 1000.82  37
  -1  -9 -22 20022.9 985.016  38
   1  -9  22 19026.8 1004.37  42
   1  -9  23 1710.31 170.100  42
  -1  -9 -23 1836.13 163.828  41
   1   9  23 1507.10 135.930  49
  -1  -9 -23 2012.91 172.522  44
  -1   9 -23 1785.54 166.798  37
  -1  -9 -23 1757.60 156.583  38
   1  -9  24 772.154 107.276  42
  -1  -9 -24 961.716 106.165  41
  -1   9 -24 774.836 108.510  40
   1   9  24 622.703 79.3818  49
  -1   9 -24 843.127 107.670  37
  -1  -9 -24 737.486 94.1238  38
  -1  -9 -24 849.183 106.080  44
  -1  -9 -25 93.3630 36.4176  38
  -1   9 -25 173.499 56.1231  40
  -1  -9 -25 50.0155 37.2718  41
  -1   9 -25 90.3200 45.6903  37
   1  -9  25 115.390 51.2293  42
  -1  -9 -25 96.2928 40.9161  44
  -1  -9 -26 19.7918 26.3725  38
  -1   9 -26 8.76409 32.9063  40
  -1  -9 -26 21.1910 30.6255  41
  -1   9 -26 7.79417 32.0580  37
   1  -9  26 8.09486 28.2964  42
  -1  -9 -26 7.47590 28.0711  44
  -1  -9 -27 170.384 37.7364  41
  -1   9 -27 245.663 49.6360  40
  -1  -9 -27 127.722 36.9337  38
   1  -9  27 133.955 38.4026  42
  -1  -9 -27 231.470 44.8608  44
  -1  -9 -28 4220.24 239.518  38
   1  -9  28 4172.05 242.781  42
  -1  -9 -28 4820.14 250.664  44
  -1   9 -28 5113.14 263.297  40
  -1  -9 -28 4404.45 242.710  41
  -1   9 -29 1820.83 115.261  40
   1  10 -27 10684.4 517.752  37
   1  10 -26 1306.97 97.8347  37
  -1  10  26 1031.66 82.3054  25
   1  10 -26 1291.91 93.6078  40
  -1  10  25 2405.16 156.223  25
   1  10 -25 2490.60 165.732  40
  -1  10  24 6.14230 26.6316  25
  -1 -10  24 15.4482 21.1834   7
  -1  10  23 1877.88 144.994  25
  -1  10  22 583.510 80.0015  25
   1 -10 -22 558.098 68.0853  44
  -1  10  21 5718.96 332.197  25
   1  10 -21 5026.65 332.631  37
   1 -10 -21 5386.85 312.392  44
   1  10 -20 556.259 89.8295  37
  -1  10  20 524.465 80.0426  25
   1 -10 -20 405.967 67.7962  44
   1 -10 -19 1168.42 118.633  44
   1  10 -19 996.031 103.511  36
  -1  10  19 1090.06 122.290  25
   1  10 -19 1397.80 142.105  37
  -1 -10  19 1139.37 146.209  42
   1  10 -18 430.570 86.2187  37
   1  10 -18 382.860 67.3850  36
   1 -10 -18 403.937 72.8451  44
  -1 -10  18 312.277 80.9748  42
  -1  10  18 470.970 82.1505  25
   1 -10 -17 3836.81 271.554  44
  -1  10  17 3936.24 276.312  35
   1  10 -17 3521.23 257.448  36
  -1  10  17 4204.08 282.582  25
   1  10 -17 4324.08 296.579  37
  -1 -10  17 4111.05 312.821  42
  -1  10  16 35.3903 39.6111  25
  -1  10  16 24.4384 37.4548  35
   1  10 -16 10.4418 36.4931  36
   1 -10 -16-46.1731 52.4812  44
  -1 -10  16 16.1665 51.9726  42
  -1 -10  15 3065.32 268.913  42
   1 -10 -15 3092.59 243.709  44
  -1  10  15 3115.39 243.578  25
   1  10 -15 3105.51 237.227  36
  -1  10  15 3438.19 257.267  35
  -1 -10  14 204.736 81.7135  42
   1 -10 -14 241.253 64.8321  44
  -1  10  14 275.165 75.0098  35
   1  10 -14 232.889 66.6686  36
  -1  10  14 220.793 63.8081  25
  -1 -10  13 3094.99 270.550  42
  -1  10  13 2975.02 244.872  35
   1  10 -13 2842.05 226.641  36
  -1  10  13 2663.00 225.158  25
  -1 -10  13 2533.94 252.474  44
   1 -10 -13 2797.32 232.774  44
  -1 -10  12 2187.38 226.136  42
   1  10 -12 2218.89 196.999  36
  -1  10  12 2543.24 223.938  35
  -1  10  12 2187.19 196.205  25
  -1 -10  12 1782.69 210.814  44
   1 -10 -12 2134.32 199.489  44
  -1  10  11 106.871 61.7435  35
   1  10 -11 196.301 65.8183  36
  -1  10  11 273.076 73.7925  25
  -1 -10  11 275.087 80.0574  44
   1 -10 -11 179.851 63.6043  44
  -1 -10  11 338.691 93.5275  42
  -1  10  10 323.614 89.9587   2
  -1  10  10 332.103 74.2153  33
  -1 -10  10 323.420 93.3491  42
   1  10 -10 236.622 72.9461  36
  -1  10  10 389.146 87.9394  35
  -1  10  10 332.934 72.2562  25
   1 -10 -10 298.298 78.0881  44
  -1 -10  10 478.961 102.097  44
  -1 -10   9 1536.76 187.179  42
  -1  10   9 1684.90 185.051   2
  -1  10   9 1357.15 149.342  33
   1 -10  -9 1446.29 164.690  44
  -1 -10   9 1514.24 190.694  44
  -1  10   9 1341.42 166.507  35
   1  10  -9 1421.45 152.554  36
  -1  10   8 104.344 41.8708  36
   1  10  -8 62.0655 45.1769  36
  -1  10   8 47.7858 59.9161  35
  -1  10   8 87.8834 50.3167  33
   1  10  -8 48.5044 56.6310  33
  -1  10   8 132.020 64.0946   2
  -1 -10   8 72.6120 55.7700  42
   1 -10  -8 118.280 57.4484  44
  -1 -10   8 73.9379 56.7838  44
  -1 -10   7 1784.38 202.480  42
  -1  10   7 1628.32 186.824   2
  -1  10   7 1775.60 173.841  33
  -1 -10   7 1793.63 205.943  44
   1 -10  -7 1755.23 184.454  44
   1  10  -7 1575.90 186.092  33
  -1  10   7 1653.63 160.015  36
   1  10  -7 1881.98 175.919  36
  -1  10   6 564.640 92.3920  36
   1  10  -6 622.558 102.282  36
   1  10  -6 640.688 101.444  35
  -1  10   6 696.786 106.568  33
  -1  10   6 601.287 114.544   2
  -1 -10   6 748.458 133.075  42
  -1 -10   6 462.140 111.173  44
   1 -10  -6 734.223 116.412  44
  -1  10   5 2121.13 192.338  33
  -1 -10   5 2010.58 216.256  42
  -1  10   5 2281.50 218.452   2
   1 -10  -5 1901.30 199.263  44
  -1 -10   5 1829.03 211.497  44
  -1  10   5 1932.69 202.285  35
   1  10  -5 1919.01 186.547  35
   1  10  -5 1845.88 177.264  36
  -1  10   5 1774.58 172.112  36
  -1  10   5 1738.84 190.172  28
  -1  10   4 4309.34 326.494  28
  -1  10   4 4596.56 322.238  33
  -1  10   4 4495.72 342.950   2
  -1  10   4 4560.63 338.796  35
   1  10  -4 4962.18 329.940  35
  -1  10   4 3772.20 294.315  36
  -1 -10   4 4558.80 358.006  44
   1 -10  -4 4381.15 333.523  44
   1  10  -3 1749.10 191.780   2
  -1  10   3 2229.50 225.399   2
  -1 -10   3 2027.65 223.167  44
   1 -10  -3 1953.20 207.883  44
  -1  10   3 2183.20 214.750  35
  -1  10   3 2520.75 205.170  36
  -1  10   3 2035.15 200.280  33
   1  10  -3 2336.28 211.931  35
  -1  10   3 2210.82 209.293  28
  -1  10   2 10843.9 653.008   2
   1  10  -2 10689.6 628.440   2
  -1 -10   2 11868.9 679.462  44
   1 -10  -2 10966.3 649.187  44
  -1  10   2 10181.6 622.718  33
  -1  10   2 11194.8 653.944  35
  -1  10   2 10377.0 612.399  36
   1  10  -2 11820.7 646.663  35
   1  10  -2 11386.0 614.887  36
  -1  10   2 10462.9 628.958  28
  -1  10   1 7538.37 480.016  28
   1  10  -1 7495.33 498.314  33
  -1  10   1 6881.68 471.562  33
  -1  10   1 8035.46 504.004  35
  -1  10   1 6552.04 455.616  36
   1  10  -1 8540.44 471.951  36
   1  10  -1 9180.17 510.378  35
   1 -10  -1 7639.71 499.166  44
  -1 -10   1 8092.75 522.006  44
   1  10  -1 7675.25 481.574   2
  -1  10   1 8550.31 517.955   2
   1  10   0 14559.7 832.013  33
  -1  10   0 15343.7 813.329  28
   1  10   0 15625.3 795.115  36
  -1  10   0 15414.1 838.878  35
  -1  10   0 14602.9 816.146  33
  -1  10   0 14243.8 799.171  36
  -1 -10   0 14818.5 852.363  44
   1 -10   0 15288.3 839.036  44
  -1  10   0 15587.6 845.891   2
   1  10   0 13650.8 803.441   2
   1  10   1 3007.41 264.783  33
  -1  10  -1 2605.88 234.079  28
  -1  10  -1 3069.14 262.822  35
  -1  10  -1 2796.59 236.983  36
   1  10   1 3380.98 238.286  36
  -1  10  -1 3054.65 254.099  33
   1 -10   1 2801.27 260.387  44
  -1 -10  -1 3146.82 281.918  44
   1  10   1 2819.84 248.692   2
   1  10   2 2161.26 220.530  33
  -1  10  -2 2303.78 226.044  35
  -1  10  -2 2300.49 218.381  33
  -1  10  -2 2111.55 203.359  36
   1  10   2 2483.19 201.518  36
   1 -10   2 2441.70 236.529  44
  -1 -10  -2 2398.11 242.612  44
   1  10   2 2568.14 228.028   2
  -1  10  -2 2255.53 215.226   1
   1  10   3 22681.9 1188.69  33
  -1  10  -3 22273.3 1180.64  35
  -1  10  -3 22362.3 1175.43  33
   1  10   3 23784.4 1140.85  36
  -1  10  -3 22039.1 1156.55  36
   1 -10   3 22194.5 1193.20  44
  -1 -10  -3 23806.3 1211.64  44
  -1  10  -3 22228.6 1169.24   1
   1  10   3 21742.9 1157.96   2
  -1  10  -4 622.313 107.976  33
  -1 -10  -4 646.560 119.920  44
   1 -10   4 743.231 126.096  44
   1  10   4 588.443 105.218   2
  -1  10  -4 752.512 121.048   1
  -1  10  -4 567.630 108.265  35
  -1  10  -4 429.489 93.1555  36
   1  10   4 610.319 91.8863  36
   1 -10   5 34.8581 47.8480  44
  -1 -10  -5 17.7667 48.7725  44
  -1  10  -5 46.4962 47.5717  35
   1  10   5 116.584 48.2496  36
  -1  10  -5 43.8939 51.1948   1
   1  10   5 69.8671 54.2349   2
  -1 -10  -6 473.887 107.789  44
   1 -10   6 403.928 97.9974  44
   1 -10   6 545.078 118.142  42
  -1 -10  -6 482.143 99.2068  41
  -1  10  -6 484.132 99.3357  35
  -1  10  -6 697.812 110.225  36
   1  10   6 583.825 87.2843  36
  -1  10  -6 566.059 103.512   1
   1  10   6 793.102 115.556   2
   1 -10   7 7210.44 476.670  44
  -1 -10  -7 7540.34 483.519  44
  -1  10  -7 6779.09 444.679   1
  -1 -10  -7 6873.39 457.089  41
   1  10   7 7275.69 415.904  36
  -1  10  -7 6373.58 440.952  35
  -1  10  -7 6811.08 444.829  36
   1 -10   7 7391.74 484.262  42
   1 -10   8 1260.51 165.865  44
  -1  10  -8 1222.19 147.007   1
   1 -10   8 1214.97 165.923  42
  -1 -10  -8 1296.75 157.978  41
  -1  10  -8 1062.95 140.745  36
   1  10   8 986.586 114.541  36
  -1 -10  -8 1098.31 156.507  44
   1 -10   9 284.502 89.9266  44
  -1  10  -9 238.180 76.0487   1
  -1 -10  -9 125.039 64.7882  41
   1 -10   9 194.679 77.1480  42
  -1  10  -9 202.352 57.2008  37
  -1  10  -9 98.7833 53.5968  36
   1  10   9 190.264 52.5870  36
  -1 -10  -9 203.639 74.0096  44
   1 -10  10 12409.6 731.225  44
  -1 -10 -10 12678.8 724.444  44
  -1  10 -10 12624.5 698.289   1
  -1  10 -10 12280.9 675.466  37
  -1  10 -10 12155.3 699.309  36
   1 -10  10 12465.3 730.467  42
  -1 -10 -10 12506.9 712.716  41
  -1  10 -11 13.5119 43.4410   1
  -1  10 -11 46.9197 39.3892  37
  -1  10 -11-14.2004 43.5297  36
  -1 -10 -11-16.3989 57.3144  44
   1 -10  11-17.2734 62.6492  42
  -1 -10 -11 121.503 62.4608  41
  -1  10 -12 224.252 69.6495   1
   1 -10  12 238.007 76.2383  42
  -1 -10 -12 179.018 67.0883  41
  -1  10 -12 249.872 66.0788  37
  -1  10 -12 291.820 74.5165  36
  -1 -10 -12 209.169 86.0632  44
  -1 -10 -13 17823.5 929.434  44
  -1  10 -13 17161.3 897.832   1
  -1 -10 -13 16709.8 911.586  41
  -1 -10 -13 16686.0 877.536  38
  -1  10 -13 17160.5 888.579  37
  -1  10 -13 16267.7 899.920  36
   1 -10  13 17307.0 935.571  42
  -1 -10 -14 7927.67 483.361  44
  -1  10 -14 7563.27 455.468   1
  -1 -10 -14 7328.90 468.234  41
  -1  10 -14 7924.56 455.702  37
  -1 -10 -14 7222.96 438.585  38
  -1  10 -14 7076.69 456.809  36
   1 -10  14 7467.07 487.574  42
  -1 -10 -15 1338.29 156.577  44
  -1 -10 -15 1220.19 149.763  41
  -1  10 -15 1280.02 139.196   1
  -1 -10 -15 1006.01 122.982  38
  -1  10 -15 1335.80 142.295  37
   1 -10  15 1278.00 159.371  42
  -1  10 -15 1410.44 148.168  36
  -1  10 -16 640.622 96.8644  37
  -1  10 -16 505.138 90.0550  36
  -1  10 -16 376.264 76.6034   1
  -1 -10 -16 618.440 98.6533  41
  -1 -10 -16 521.195 84.2366  38
   1  10  16 425.036 63.3992  49
   1 -10  16 364.808 87.3140  42
  -1 -10 -16 493.881 100.937  44
  -1  10 -17 5594.46 337.705  36
  -1 -10 -17 5517.37 358.933  44
  -1 -10 -17 5581.54 353.264  41
  -1  10 -17 5058.93 334.609  37
  -1 -10 -17 4976.33 323.104  38
   1  10  17 4719.74 295.242  49
  -1  10 -17 4792.82 322.731   1
   1 -10  17 5679.54 369.941  42
  -1  10 -18 66.0823 42.0690  36
  -1  10 -18 196.704 57.1427  37
  -1  10 -18 75.1873 37.7127   1
  -1 -10 -18 11.7769 39.6880  41
   1  10  18 67.7110 30.9690  49
   1 -10  18 137.737 59.8027  42
  -1 -10 -18 25.2912 49.1461  44
  -1 -10 -18 105.012 42.5392  38
   1 -10  19 1404.03 152.872  42
  -1 -10 -19 1215.13 134.781  41
  -1 -10 -19 1177.82 137.098  44
  -1  10 -19 1387.14 136.916  37
  -1 -10 -19 1300.56 125.665  38
   1 -10  20 7403.24 430.151  42
  -1 -10 -20 6490.46 402.544  41
  -1 -10 -20 6843.92 414.263  44
  -1  10 -20 6852.99 405.566  37
  -1 -10 -20 7017.24 393.101  38
   1 -10  21 9554.31 554.493  42
  -1 -10 -21 9699.33 523.684  38
  -1  10 -21 9864.46 540.107  37
  -1 -10 -21 10586.3 545.862  41
  -1 -10 -21 10257.5 550.153  44
  -1 -10 -22 256.832 48.6054  38
  -1 -10 -22 135.801 42.6127  41
  -1  10 -22 214.114 51.8613  37
   1 -10  22 211.963 57.4818  42
  -1 -10 -22 175.190 50.9934  44
  -1  10 -23 1097.53 104.235  37
  -1 -10 -23 945.857 86.6133  38
  -1 -10 -23 1010.70 102.660  44
   1 -10  23 1071.42 109.259  42
  -1 -10 -23 1026.92 99.1734  41
  -1 -10 -24 200.905 34.4171  38
  -1 -10 -24 168.488 38.9964  41
  -1 -10 -24 319.505 52.7615  44
   1 -10  24 257.358 50.9736  42
  -1 -10 -25 462.207 51.3723  41
  -1 -10 -25 442.866 55.9566  44
   1 -10  25 545.384 62.6986  42
  -1 -10 -26 380.808 41.5052  44
  -1  11  24 1051.16 76.0379   6
  -1 -11  23 504.982 60.4088  42
   1  11 -23 485.660 54.5561  37
   1  11 -23 521.660 57.0568  40
  -1  11  23 476.224 54.9212  28
  -1  11  22 85.4588 30.3129  28
  -1 -11  22 150.279 32.3677   7
   1  11 -22 192.535 39.9147  37
  -1 -11  22 114.190 38.4160  42
  -1 -11  21 3404.35 219.396  42
   1  11 -21 3845.34 211.502  37
  -1  11  21 3731.85 213.666  28
   1  11 -20 497.510 68.1773  37
  -1 -11  20 494.425 76.6287  42
  -1  11  20 330.644 46.7277  25
  -1 -11  19 7389.73 424.778  42
   1  11 -19 8113.79 411.504  37
  -1  11  19 6639.54 378.249  25
  -1  11  18 98.9427 34.7141  25
   1  11 -18 92.2117 31.9065  36
   1  11 -18 154.027 47.1265  37
  -1 -11  18 153.073 54.2196  42
   1 -11 -18 60.5278 30.8023  44
  -1  11  17 576.367 71.9616  25
   1  11 -17 595.637 85.5162  37
   1  11 -17 615.664 75.6319  36
  -1 -11  17 589.769 98.5164  42
   1 -11 -17 529.387 73.7974  44
  -1  11  16 203.896 47.2384  25
   1  11 -16 125.888 48.7837  37
  -1  11  16 280.441 63.4829  35
   1  11 -16 269.369 54.4868  36
  -1 -11  16 226.362 64.0390  42
   1 -11 -16 194.744 51.2393  44
   1 -11 -15 2948.94 222.934  44
  -1  11  15 3215.28 218.585  25
  -1  11  15 3568.03 244.388  35
   1  11 -15 3333.67 229.061  36
  -1 -11  15 3186.85 259.042  42
   1  11 -15 3757.08 246.812  37
   1  11 -14 252.388 63.2404  37
  -1  11  14 323.507 75.1677  35
   1  11 -14 308.930 66.6757  36
   1 -11 -14 242.931 62.2974  44
  -1 -11  14 263.349 75.8313  42
   1  11 -13 15955.3 766.975  37
  -1  11  13 14146.0 765.537  35
   1  11 -13 13338.2 744.187  36
   1 -11 -13 13783.9 747.230  44
  -1 -11  13 14764.3 792.919  42
  -1  11  12 4278.02 297.147  35
   1  11 -12 4341.47 284.852  36
   1 -11 -12 3822.01 276.853  44
  -1 -11  12 3765.15 303.062  42
  -1 -11  11 1165.56 155.691  44
   1 -11 -11 1128.22 130.837  44
  -1 -11  11 1085.69 148.445  42
  -1  11  11 1298.01 148.804  35
   1  11 -11 1298.38 137.440  36
  -1  11  10 1263.23 146.725  28
  -1  11  10 1113.52 140.559  35
   1  11 -10 1432.80 144.531  36
  -1 -11  10 1219.43 155.171  42
   1 -11 -10 1090.55 132.379  44
  -1 -11  10 1109.96 154.042  44
  -1  11   9 2790.73 235.698  28
  -1 -11   9 3041.18 264.651  44
   1 -11  -9 2744.44 231.573  44
   1  11  -9 2983.95 229.525  36
  -1  11   9 2693.62 238.530  35
  -1 -11   9 3400.38 267.361  42
  -1  11   8 9262.56 551.002  28
   1 -11  -8 9189.73 548.966  44
  -1 -11   8 9436.18 584.752  44
   1  11  -8 9572.77 540.645   2
  -1  11   8 9078.33 561.705   2
   1  11  -8 9755.81 543.668  36
  -1 -11   8 9933.14 585.283  42
  -1  11   7 8101.40 491.902  28
   1  11  -7 8246.03 481.291   2
  -1  11   7 8039.58 504.677   2
  -1 -11   7 7615.57 514.297  44
   1 -11  -7 7693.49 486.505  44
   1  11  -7 8232.48 481.668  36
  -1 -11   7 8990.16 530.188  42
   1  11  -6 32.4827 34.8091  35
   1  11  -6 69.9554 51.7897  36
  -1  11   6 29.2764 49.1521  35
  -1  11   6 105.227 52.5684  28
  -1 -11   6 103.095 66.6209  44
   1 -11  -6 13.5685 50.9378  44
  -1 -11   6 33.1143 57.8656  42
   1  11  -6-35.6796 51.5557   2
  -1  11   6 15.1785 55.0499   2
   1 -11  -5 1419.08 163.220  44
  -1 -11   5 1366.32 173.526  44
  -1  11   5 1721.38 182.281   2
   1  11  -5 1491.33 157.465   2
  -1  11   5 1751.47 170.927  28
  -1 -11   5 1700.78 191.539  42
   1  11  -5 1685.92 159.653  35
  -1  11   5 1350.87 148.389  33
  -1  11   5 1501.11 151.213  36
  -1  11   5 1496.12 172.521  35
  -1  11   4 136.322 52.9558  36
   1  11  -4 72.9686 54.1635  35
  -1  11   4 59.5433 59.6222  35
   1 -11  -4 56.6120 56.7002  44
  -1 -11   4 34.7400 67.4626  44
  -1  11   4 143.912 53.4159  33
  -1  11   4 103.350 50.2436  28
  -1 -11   4 134.118 70.9426  42
  -1  11   4 31.0358 67.3833   2
  -1  11   3 17976.6 959.386  28
  -1 -11   3 20310.1 1017.22  42
  -1 -11   3 19133.8 1012.98  44
   1 -11  -3 18541.9 979.518  44
  -1  11   3 18868.4 956.303  36
  -1  11   3 18668.2 984.861  35
   1  11  -3 18820.9 966.059  35
  -1  11   3 17304.8 951.977  33
   1  11  -3 17136.2 945.069  36
   1  11  -3 18197.7 958.018   2
  -1  11   3 19462.9 998.968   2
  -1  11   2 7543.59 451.591  28
  -1 -11   2 7824.90 500.141  44
   1 -11  -2 6763.15 461.023  44
  -1  11   2 7511.31 473.721  35
   1  11  -2 8196.15 453.538  36
  -1  11   2 7061.83 443.105  36
  -1  11   2 6815.01 442.463  33
   1  11  -2 7237.30 471.033  33
   1  11  -2 8041.38 465.328  35
  -1  11   2 7087.43 473.064   2
   1  11  -2 7106.02 448.735   2
  -1  11   1 12000.8 645.991  28
   1 -11  -1 11366.0 666.393  44
  -1 -11   1 10602.7 678.217  44
  -1  11   1 11138.9 641.747  36
   1  11  -1 12382.5 662.990  35
  -1  11   1 11685.6 670.397  35
   1  11  -1 11583.5 637.537  36
   1  11  -1 12138.9 677.589  33
  -1  11   1 11575.3 649.631  33
  -1  11   1 12189.3 683.685   2
   1  11  -1 10868.6 640.770   2
  -1  11   0 170.538 62.5326  33
   1  11   0 259.249 77.0029  33
  -1 -11   0 121.718 77.4300  44
   1 -11   0 45.1875 58.6554  44
   1  11   0 165.583 62.9717  35
  -1  11   0 179.390 72.6570  35
  -1  11   0 201.345 61.2330  36
   1  11   0 192.919 61.4877  36
  -1  11   0-15.7737 82.5180   2
   1  11   0 12.3237 92.6905   2
   1  11   1 2789.49 249.218  33
   1 -11   1 2514.55 243.079  44
  -1 -11  -1 3280.57 278.121  44
  -1  11  -1 2995.63 251.148  35
  -1  11  -1 2921.52 236.205  36
   1  11   1 3197.04 250.707  35
   1  11   1 2905.79 225.772  36
  -1  11  -1 2882.05 239.905  33
   1  11   1 2721.87 234.594   2
  -1  11  -1 3177.75 265.813   2
   1  11   2 4163.47 324.104  33
   1 -11   2 4338.42 327.858  44
  -1 -11  -2 4039.62 332.359  44
  -1  11  -2 4320.19 323.713  35
  -1  11  -2 4196.67 307.366  36
   1  11   2 4707.24 302.051  36
   1  11   2 5148.55 337.887  35
   1  11   2 4198.75 308.742   2
  -1  11  -2 4586.71 338.373   2
   1  11   3 44.6272 49.9567  33
   1  11   3-85.4266 90.0930   2
   1 -11   3 30.8629 51.8223  44
  -1 -11  -3-33.9439 63.7203  44
  -1  11  -3-14.4749 56.1289  35
  -1  11  -3-13.1282 42.2132  36
   1  11   3-43.0454 52.0461  35
   1  11   3-10.6560 37.2512  36
   1  11   4 1921.61 192.411  33
   1 -11   4 2042.77 212.332  42
   1  11   4 1754.05 176.298   2
   1 -11   4 1613.86 186.096  44
  -1 -11  -4 2088.68 212.034  44
  -1  11  -4 2024.03 190.027  36
   1  11   4 2282.01 205.910  35
   1  11   4 2062.25 175.710  36
  -1  11  -4 1837.82 188.411  35
   1 -11   5 3081.41 269.844  42
   1  11   5 2973.97 249.502  33
  -1 -11  -5 2986.05 263.171  44
   1 -11   5 2817.08 252.147  44
   1  11   5 3563.61 265.785  35
   1  11   5 2709.25 214.218  36
  -1  11  -5 2702.83 236.606  35
   1 -11   6 849.444 136.966  42
   1  11   6 1174.16 146.048  33
   1 -11   6 1011.72 143.349  44
  -1 -11  -6 1339.47 162.986  44
   1  11   6 1066.78 117.670  36
   1 -11   7-65.4334 47.5697  42
   1  11   7 41.5086 50.1821  33
  -1 -11  -7 15.8430 53.1980  44
   1 -11   7 46.5072 49.8384  44
  -1  11  -7-13.1001 43.9882  36
  -1 -11  -8 462.349 99.1415  44
   1 -11   8 338.317 86.9789  44
  -1  11  -8 315.192 74.9541   1
   1 -11   8 400.787 94.4783  42
   1  11   8 337.096 80.9540  33
  -1  11  -8 258.483 71.4010  36
  -1 -11  -9 60.1364 48.4715  44
  -1  11  -9 129.507 54.8534   1
   1 -11   9 125.286 62.6967  42
   1  11   9 52.3037 47.5660  33
  -1  11  -9 63.4373 55.1212  36
  -1 -11 -10 745.181 117.998  44
   1  11  10 606.219 100.629  33
  -1  11 -10 556.665 89.2201   1
   1 -11  10 549.221 105.742  42
  -1  11 -10 501.713 92.2970  36
   1  11  11 3626.66 254.339  33
  -1  11 -11 2924.01 231.327   1
   1 -11  11 2872.96 255.139  42
  -1 -11 -11 3232.82 259.033  44
  -1  11 -11 2974.11 239.816  36
  -1 -11 -12 595.463 103.103  44
  -1  11 -12 473.922 81.4455   1
   1 -11  12 657.955 112.104  42
  -1  11 -12 600.941 97.5720  36
  -1  11 -13 6414.54 392.961   1
   1 -11  13 6992.10 433.081  42
  -1 -11 -13 6903.50 426.471  44
  -1  11 -13 6721.70 410.583  36
  -1 -11 -14 12.3078 46.2135  44
  -1  11 -14 8.89318 40.4423   1
  -1 -11 -14-10.8327 34.8367  41
  -1  11 -14 52.8453 46.9555  36
   1 -11  14 91.7745 49.2269  42
  -1  11 -15 7360.64 446.823  36
   1  11  15 8840.51 473.998  35
  -1 -11 -15 8116.50 458.899  41
  -1 -11 -15 7839.38 467.439  44
   1 -11  15 7721.99 475.613  42
   1  11  16 4367.72 267.858  35
  -1  11 -16 3295.70 239.830  36
  -1 -11 -16 3634.31 250.508  41
  -1 -11 -16 3656.19 262.140  44
   1 -11  16 3865.34 271.292  42
   1  11  17 17.8692 34.6821  35
  -1 -11 -17 25.9110 33.5297  41
  -1 -11 -17 49.8447 44.3131  44
   1 -11  17 75.5275 44.4034  42
   1  11  18 1153.98 108.990  35
  -1 -11 -18 869.106 105.100  44
   1 -11  18 918.740 110.998  42
  -1 -11 -19 919.970 100.872  44
   1 -11  19 886.175 101.866  42
  -1 -11 -20 98.1943 40.5501  44
   1 -11  20 132.126 43.5829  42
   1 -11  21 373.051 57.0524  42
  -1 -11 -21 306.836 51.5501  44
  -1  11 -21 347.905 55.8774  40
   1 -11  22 2442.04 157.052  42
  -1  11 -22 2487.50 161.362  40
  -1 -11 -22 2339.16 151.240  44
  -1  11 -23 12.4140 17.0265  40
   1  12 -20 67.1849 20.5041  40
  -1  12  19 810.417 66.5090  28
  -1  12  19 880.488 67.4817   6
  -1 -12  19 831.628 77.1118  42
  -1 -12  18 1331.97 107.787  42
  -1  12  18 1081.05 88.9826  28
  -1 -12  17 5562.00 305.429  42
  -1  12  17 4891.39 282.756  28
   1  12 -16 607.834 64.7909  36
  -1 -12  16 701.592 85.6233  42
  -1  12  16 774.749 79.2491  28
   1  12 -15 1528.85 120.079  36
  -1 -12  15 1632.39 142.981  42
  -1  12  15 1566.73 126.095  28
  -1  12  14 9173.51 507.352  35
   1  12 -14 9904.30 504.406  36
  -1 -12  14 10050.6 532.098  42
  -1  12  14 9447.01 505.337  28
   1  12 -13 1336.23 120.610  36
  -1  12  13 1301.26 125.032  35
  -1 -12  13 1349.99 138.771  42
  -1  12  13 1510.34 126.447  28
   1 -12 -12 228.260 47.4574  44
  -1  12  12 208.302 55.6755  35
   1  12 -12 209.636 51.5721  36
  -1 -12  12 203.830 61.4063  42
  -1  12  12 215.435 50.4656  28
   1 -12 -11 5732.59 329.770  44
  -1  12  11 5550.84 348.473  35
   1  12 -11 6133.78 345.509  36
  -1 -12  11 5640.60 361.428  42
  -1  12  11 5535.93 336.268  28
   1 -12 -10 2695.94 194.296  44
  -1  12  10 2659.20 196.970  28
   1  12 -10 2950.86 206.903  36
  -1  12  10 2647.36 210.491  35
  -1 -12  10 2990.17 227.457  42
  -1 -12   9 1942.74 178.749  42
  -1 -12   9 1977.59 184.214  44
   1 -12  -9 1768.28 150.787  44
   1  12  -9 1588.40 151.901  36
  -1  12   9 1937.43 156.150  28
  -1 -12   8-13.2812 48.1701  44
   1 -12  -8 45.0137 32.6533  44
  -1  12   8 35.3507 32.0547  28
   1  12  -8-9.46957 37.8475  36
  -1 -12   8-12.3922 46.5233  42
  -1 -12   7 4404.41 310.208  42
  -1 -12   7 5062.43 331.648  44
   1 -12  -7 4220.66 283.047  44
   1  12  -7 4387.93 289.828  36
  -1  12   7 4358.39 282.051  28
  -1  12   6 265.188 59.7876  28
  -1 -12   6 289.651 80.9871  44
   1 -12  -6 197.549 55.2936  44
  -1 -12   6 386.114 88.0356  42
  -1  12   6 221.338 69.5825  35
   1  12  -6 215.024 60.9440  36
   1  12  -5 222.465 52.0862  35
  -1  12   5 141.793 56.4122  35
  -1 -12   5 98.0714 56.2954  44
   1 -12  -5 91.9244 48.8507  44
  -1  12   5 113.416 42.6828  28
  -1 -12   5 156.772 62.3112  42
  -1  12   5 83.5812 60.4207   2
  -1  12   4 570.549 101.205   2
  -1 -12   4 791.026 123.343  44
   1 -12  -4 675.666 96.1187  44
   1  12  -4 565.760 84.7304  35
  -1  12   4 693.630 106.362  35
  -1 -12   4 975.611 125.806  42
  -1  12   4 733.254 90.5870  28
  -1  12   3 3342.40 258.917   2
  -1  12   3 3483.39 257.201  35
   1  12  -3 3140.89 233.229  36
  -1  12   3 3538.77 236.928  36
   1  12  -3 3334.00 235.677  35
   1  12  -3 3098.28 247.468  33
  -1 -12   3 3177.47 264.288  44
   1 -12  -3 3360.81 244.661  44
  -1 -12   3 3591.18 267.293  42
  -1  12   2 173.392 77.3264   2
   1 -12  -2 165.987 57.3747  44
  -1 -12   2 156.143 66.5181  44
  -1  12   2 216.212 68.4073  35
  -1  12   2 227.071 56.4279  36
   1  12  -2 171.083 52.2955  35
   1  12  -2 226.608 58.6945  36
  -1 -12   2 199.189 67.4079  42
   1  12  -2 134.837 58.8100  33
  -1  12   1 1170.97 145.394   2
   1  12  -1 1380.24 149.719  33
   1  12  -1 1168.63 131.000  35
  -1  12   1 1266.87 130.598  36
   1  12  -1 1533.29 137.963  36
  -1  12   1 1222.27 140.752  35
  -1 -12   1 1381.26 152.987  42
  -1 -12   1 1393.73 162.313  44
   1 -12  -1 1106.00 130.819  44
   1 -12   0 650.793 105.074  44
  -1 -12   0 1045.52 140.026  44
  -1  12   0 884.362 128.095   2
  -1  12   0 1127.82 130.156  35
  -1  12   0 875.255 112.641  36
   1  12   0 1231.60 128.130  35
   1  12   0 1105.52 117.413  36
   1  12   0 934.758 122.445  33
  -1 -12   0 1296.62 143.969  42
  -1  12  -1 173.772 77.0562   2
   1  12   1 384.959 71.3892  36
  -1  12  -1 445.840 77.5205  36
   1  12   1 427.273 77.7414  35
  -1  12  -1 468.507 85.1624  35
   1 -12   1 265.746 70.2369  44
  -1 -12  -1 363.611 90.5206  44
   1 -12   1 370.842 88.0162  42
  -1 -12  -1 551.719 97.6405  42
   1  12   1 444.355 84.0710  33
  -1  12  -2 209.587 75.2160   2
   1 -12   2 337.686 77.2240  44
  -1 -12  -2 277.290 83.1456  44
  -1  12  -2 343.281 75.0798  36
  -1  12  -2 309.575 70.1740  35
   1  12   2 387.855 77.4576  35
   1  12   2 372.704 68.2364  36
  -1 -12  -2 351.152 82.1377  42
   1 -12   2 368.123 88.1176  42
   1  12   2 414.226 82.5278  33
  -1  12  -3 19145.3 961.968   2
  -1  12  -3 17478.9 937.080  36
   1  12   3 18703.7 948.434  35
   1  12   3 18201.5 922.302  36
   1  12   3 18603.0 951.601  33
   1 -12   3 17105.3 942.722  44
  -1 -12  -3 19095.7 975.033  44
   1 -12   3 19722.3 984.283  42
  -1  12  -4 1565.40 163.800   2
  -1  12  -4 1351.62 146.530  36
   1  12   4 1867.56 166.690  35
   1  12   4 1459.90 136.652  36
   1  12   4 1684.54 162.456  33
  -1 -12  -4 1866.19 180.620  44
   1 -12   4 1664.05 162.614  44
   1 -12   4 2231.36 196.353  42
  -1  12  -5 922.811 118.174   2
  -1  12  -5 733.152 103.195  36
   1  12   5 792.220 107.793  35
  -1 -12  -5 1097.36 133.132  44
   1 -12   5 601.220 96.1601  44
   1 -12   5 648.899 111.988  42
   1  12   5 776.669 105.620  33
  -1  12  -6-11.5692 41.9601   2
  -1 -12  -6 25.4979 42.8089  44
   1  12   6-11.0660 40.1351  35
   1 -12   6 13.2199 47.9466  42
   1  12   6 21.5269 37.6177  33
  -1  12  -7 9442.69 532.147   2
   1  12   7 9037.07 519.850  33
   1  12   7 9563.17 529.682  35
   1 -12   7 9509.21 545.250  42
  -1 -12  -7 8968.86 535.837  44
  -1 -12  -8 4370.50 306.520  44
  -1  12  -8 4695.81 305.298   2
   1  12   8 4731.16 302.886  35
  -1  12  -8 3956.50 285.664  36
   1 -12   8 4590.15 314.380  42
   1  12   8 4525.60 293.602  33
  -1 -12  -9 2128.62 188.851  44
  -1  12  -9 2315.56 190.055   2
  -1  12  -9 2106.12 179.663  36
   1  12   9 2270.26 186.312  35
   1 -12   9 2153.79 193.496  42
   1  12   9 2346.98 180.928  33
  -1 -12 -10 3424.17 243.194  44
  -1  12 -10 2882.87 225.882   2
   1  12  10 3464.45 236.535  35
  -1  12 -10 3089.39 224.202  36
   1 -12  10 3345.08 246.129  42
   1  12  10 3123.18 222.554  33
  -1 -12 -11 3904.49 257.037  44
  -1  12 -11 3449.42 244.421   2
   1  12  11 3611.10 246.669  35
  -1  12 -11 3312.41 236.908  36
   1 -12  11 3415.12 252.738  42
   1  12  11 3586.47 236.569  33
  -1  12 -12 90.2709 41.2649   2
  -1  12 -12 108.318 43.7039  36
   1 -12  12 93.3605 50.4578  42
  -1 -12 -12 87.0737 45.1791  44
  -1  12 -13 4307.84 275.003   2
  -1  12 -13 4431.87 270.087  36
   1 -12  13 4182.40 283.326  42
  -1 -12 -13 4474.75 281.849  44
  -1  12 -14 5300.17 318.663   2
   1 -12  14 5316.55 328.990  42
  -1 -12 -14 5711.63 328.142  44
   1  12  14 5389.84 318.262  35
   1 -12  15 2271.38 170.459  42
  -1 -12 -15 2035.95 159.621  44
   1  12  15 2316.48 161.442  35
   1 -12  16 94.4561 37.5803  42
  -1 -12 -16 90.9520 33.0772  44
   1  12  16 136.289 35.2716  35
   1 -12  17 331.711 52.7636  42
  -1 -12 -17 276.011 46.6380  44
   1  12  17 271.582 43.9874  35
   1 -12  18 168.787 33.9499  42
  -1 -12 -18 69.7051 24.7065  44
   1 -12  19 2312.52 139.861  42
  -1 -13  14 51.1789 18.2159  42
  -1 -13  13 160.785 33.1546  42
   1  13 -13 97.5331 23.3436  36
  -1 -13  12 10388.6 507.922  42
   1  13 -12 9678.36 493.966  36
  -1 -13  11 2793.85 181.530  42
   1  13 -11 2803.40 172.828  36
  -1 -13  10 1997.23 150.685  42
   1  13 -10 2191.77 146.613  36
  -1 -13   9 1048.19 99.2199  42
   1  13  -9 865.953 86.6539  36
  -1 -13   8 361.382 63.0264  42
   1  13  -8 524.143 65.3655  36
  -1 -13   7 702.255 82.8714  42
   1  13  -7 633.532 76.5982  36
  -1  13   7 637.891 79.4427  35
  -1 -13   6 143.573 44.0439  42
  -1  13   6 90.1403 40.8718  35
  -1 -13   5 4024.49 253.293  42
   1 -13  -5 3863.01 257.251  42
  -1 -13   5 3830.39 258.374  44
  -1 -13   4 677.356 90.0376  44
  -1 -13   4 816.025 91.0302  42
   1 -13  -4 637.446 87.6175  42
   1  13  -4 624.537 75.5618  36
   1  13  -3 1184.77 107.818  36
  -1 -13   3 1246.88 126.003  44
   1 -13  -3 935.823 92.0714  44
  -1 -13   3 1304.66 121.021  42
   1 -13  -3 1270.48 125.515  42
   1  13  -2 3091.89 203.838  36
  -1 -13   2 3566.95 234.213  44
  -1 -13   2 3468.11 222.500  42
   1 -13  -2 3682.12 234.772  42
   1  13  -1 7535.31 405.749  36
   1  13  -1 7249.74 397.674  35
   1 -13  -1 8177.97 437.235  42
  -1 -13   1 8614.07 431.707  42
   1 -13  -1 6493.18 391.377  44
  -1 -13   1 7917.36 434.677  44
  -1 -13   0 74.6934 47.1702  44
   1  13   0 180.025 41.0328  35
   1  13   0 84.6335 34.1823  36
  -1 -13   0 134.890 46.3741  42
   1 -13   0 94.7685 46.9845  42
  -1  13  -1 6183.16 370.289   2
   1  13   1 6096.63 359.064  35
  -1  13  -1 6400.30 361.542  36
  -1 -13  -1 6961.98 389.929  44
  -1 -13  -1 7216.72 384.040  42
   1 -13   1 6847.23 391.128  42
   1  13   2 1596.60 127.633  35
  -1  13  -2 1525.14 124.737  36
  -1 -13  -2 1613.54 142.636  44
   1 -13   2 1767.53 148.689  42
  -1  13  -3 6512.76 376.988   2
  -1  13  -3 6500.70 370.935  36
   1  13   3 6876.13 374.290  35
  -1 -13  -3 6931.39 392.031  44
   1 -13   3 6801.48 394.511  42
  -1  13  -4 14.7846 40.6936   2
  -1 -13  -4 60.1638 43.4392  44
   1  13   4 106.465 38.4747  33
   1  13   4 126.898 40.0087  35
  -1  13  -4 77.4030 36.2712  36
   1 -13   4 99.3379 43.0347  42
   1  13   5 5007.48 295.190  35
  -1  13  -5 4825.53 292.130  36
   1  13   5 5204.94 295.087  33
  -1 -13  -5 5131.40 306.760  44
   1 -13   5 4985.31 310.613  42
   1  13   6 1372.31 117.629  33
   1  13   6 1407.96 121.959  35
  -1 -13  -6 1472.06 129.688  44
   1 -13   6 1567.45 136.257  42
  -1 -13  -7 52.6072 36.7357  44
   1  13   7 134.300 43.4392  35
   1 -13   7 162.304 48.0860  42
   1  13   8 7420.21 403.761  35
  -1  13  -8 7161.12 400.152  36
  -1 -13  -8 7918.85 414.377  44
   1 -13   8 7725.08 418.130  42
   1  13   9 3954.48 234.696  35
  -1 -13  -9 3820.55 235.753  44
   1 -13   9 3820.91 242.073  42
   1  13  10 1098.39 94.3339  35
  -1 -13 -10 880.732 87.7529  44
   1 -13  10 1030.81 98.7450  42
   1  13  11 3141.62 191.980  35
   1 -13  11 3118.27 198.964  42
  -1 -13 -11 3209.79 192.882  44
   1 -13  12 4450.70 245.918  42
  -1 -13 -12 4101.73 234.504  44
   1 -13  13 839.124 73.5357  42
   1 -14  -2 2527.74 148.372  42
   1 -14  -1 377.371 43.1578  42
   1 -14   0 98.3039 23.0311  42
   1 -14   1 247.358 34.8135  42
   1 -14   2 5287.96 274.255  42
  -2   0  38 8467.92 422.193   5
  -2   0  37-8.91870 18.3432  29
  -2   0  36 401.252 58.6776  29
  -2   0  36 255.871 48.8742  52
  -2   0  36 352.983 58.6013  48
  -2   0  35-16.4599 35.6767  29
  -2   0  35 26.2529 36.9746  48
  -2   0  34 1664.53 155.124  29
  -2   0  34 1914.18 165.573  48
  -2   0  33-22.7261 46.7324  29
  -2   0  33 11.4976 45.9538  48
  -2   0  32 215.475 73.0802  48
  -2   0  32 147.980 48.0412  16
  -2   0  31 10.7994 34.7261  16
  -2   0  31 27.3710 54.6999  48
   2   0 -30 1343.30 144.002  39
  -2   0  30 1514.90 167.630  48
  -2   0  30 1460.96 154.156  16
  -2   0  29-45.6386 69.1665  48
   2   0 -29 24.5383 39.4463  39
  -2   0  29-13.0840 42.0658  16
  -2   0  28 14424.8 782.507  48
   2   0 -28 14488.3 756.770  39
  -2   0  28 13565.3 757.144  16
  -2   0  28 12837.6 737.530  43
  -2   0  27 15.9482 48.8849  48
  -2   0  27-84.6059 115.979  53
  -2   0  27-12.6062 34.5613  43
  -2   0  27 84.6337 82.0364   4
   2   0 -27-13.1916 42.4088  39
  -2   0  27 57.2035 53.6872  16
  -2   0  26 994.109 141.893  48
  -2   0  26 1102.70 143.176  16
  -2   0  26 930.939 299.973   4
  -2   0  26 761.972 276.735  53
   2   0 -26 1248.07 142.208  39
  -2   0  26 1182.03 137.450  43
  -2   0  25-83.8103 114.897   4
  -2   0  25-12.6068 36.6864  43
  -2   0  25-83.6102 140.380  53
  -2   0  25-28.9396 42.1003  16
  -2   0  24 24719.5 1277.06  16
  -2   0  24 27292.6 1867.47   4
  -2   0  24 24928.4 1825.14  53
  -2   0  23-79.4936 188.743  53
  -2   0  23 13.8275 37.9099  16
  -2   0  23-79.9174 77.4648   4
  -2   0  22 14324.2 1229.61  53
  -2   0  22 13845.0 802.275  42
  -2   0  22 15477.7 1261.12   4
  -2   0  21-73.5972 100.894   4
  -2   0  21 73.1883 141.889  53
  -2   0  20 41287.5 2495.94   4
  -2   0  20 40085.3 2480.37  53
  -2   0  19-65.5110 63.5693   4
  -2   0  19-65.0114 154.386  53
  -2   0  18 37338.5 2230.03   4
  -2   0  18 35152.6 2190.44  53
  -2   0  17-56.1901 54.5246   4
  -2   0  17-55.8060 93.7267  53
  -2   0  16 185395. 8983.00   4
  -2   0  16 187953. 8983.65  53
  -2   0  15 46.6219 78.3015   4
  -2   0  15 46.3092 63.5159  53
  -2   0  14 13913.3 994.701   4
  -2   0  14 14701.3 1011.49  53
  -2   0  13 37.7886 63.4435   4
  -2   0  13-37.5189 72.7354  53
  -2   0  12 9896.38 725.185   4
  -2   0  12 9609.67 713.926  53
  -2   0  11-30.4762 51.1710   4
  -2   0  11 30.3302 50.9259  53
  -2   0  10 105913. 5020.04   4
  -2   0  10 103060. 5014.23  53
  -2   0   9 50.3244 42.2457   4
  -2   0   9-25.2110 54.6441  53
  -2   0   8 46.5439 45.2743   4
  -2   0   8 187.175 75.3125  53
  -2   0   7-21.8374 42.3347   4
  -2   0   7 21.9940 36.9259  53
  -2   0   6 104.595 67.6280  53
  -2   0   6 145.401 60.8215   4
  -2   0   6 241.769 75.1985  13
  -2   0   5 50.1265 48.5908  13
  -2   0   5-20.1038 43.5768  53
  -2   0   4 278437. 12541.6  13
  -2   0   4 267318. 12564.6  53
  -2   0   3 17.2424 40.9405  51
  -2   0   3-37.4304 44.4373  53
  -2   0   2 89106.7 4174.12  51
  -2   0   2 87235.9 4179.97  53
  -2   0   1 101.886 57.0261  51
  -2   0   1-17.9826 52.3001  53
  -2   0   0 89649.8 4334.34  53
  -2   0   0 93771.7 4348.80  56
   2   0   1-29.8475 40.9279  54
  -2   0  -1 18.9010 48.4834  56
  -2   0  -2 7673.01 527.506  56
   2   0   2 8084.62 499.226  54
   2   0   3 153.340 59.4630  54
  -2   0  -3-20.5012 34.4353  56
   2   0   4 101771. 4808.15  54
  -2   0  -4 103761. 4875.05  56
   2   0   5 16.3937 31.7899  54
   2   0   6 11466.4 680.081  54
   2   0   7 198.902 72.8240  54
   2   0   8 9905.71 622.862  54
   2   0   9 20.9208 45.3546  54
   2   0  10 61504.0 3020.74  54
   2   0  11 73.8870 67.6062  54
   2   0  12 47351.2 2422.13  54
   2   0  13 29.2072 49.0536  54
   2   0  14 26245.2 1494.09  54
   2   0  15 34.4784 66.8587  54
   2   0  16 44489.8 2389.99  54
   2   0  17 40.9503 79.4087  54
   2   0  18 9756.53 794.325  54
   2   0  19 47.8575 65.6393  54
   2   0  20 51.4469 49.9223  54
   2   0  21-55.0497 75.4629  54
   2   0  21 56.8558 43.5690  43
  -2   0 -21-16.1066 44.1582  40
  -2   0 -21 15.4356 39.5855  39
   2   0  22 5211.12 612.975  54
  -2   0 -22 5150.36 376.992  39
  -2   0 -22 4802.28 372.429  40
   2   0  22 5028.70 364.403  43
   2   0  22 5958.23 348.005  55
  -2   0 -23-16.8872 49.1163  39
   2   0  23 61.7681 59.8803  54
   2   0  23 15.5720 45.2927  43
  -2   0 -23 156.300 62.9935  40
   2   0  23-10.8513 60.4306  55
   2   0  24 9096.85 911.057  54
  -2   0 -24 10655.7 649.037  39
   2   0  24 10440.4 635.837  43
   2   0  24 11357.3 602.685  55
   2   0  25-66.5303 91.2076  54
   2   0  25 65.5450 61.5266  43
   2   0  25 34.0473 52.7704  55
  -2   0 -25 17.7210 54.3309  39
  -2   0 -26 3267.23 283.756  39
   2   0  26 2870.51 263.761  43
   2   0  26 3079.56 237.515  55
   2   0  27-16.3557 52.5815  43
  -2   0 -27-11.7929 37.9128  38
  -2   0 -27 17.5509 56.4238  39
   2   0  28 12140.5 717.455  43
  -2   0 -28 12558.8 733.264  39
   2   0  28 12884.3 685.184  55
  -2   0 -29 48.6457 60.8746  39
   2   0  29-30.5562 55.4117  43
   2   0  29 33.3517 46.9726  55
   2   0  29 14.1737 43.4465  45
   2   0  30 360.349 77.1795  55
  -2   0 -30 362.043 87.9818  39
   2   0  30 342.222 81.2765  45
  -2   0 -31 13.7360 44.1635  39
  -2   0 -32 6972.91 416.456  39
   2   0  32 6291.81 394.747  45
  -2   0 -33 21.1376 42.2389  39
   2   0  33-8.99477 34.8749  45
  -2   0 -34 24319.1 1210.30  39
  -2   0 -34 25153.2 1207.08  41
  -2   0 -35 35.3825 35.0124  39
   2   0  36 287.880 44.9811  48
  -2   0 -36 164.736 36.5752  39
   2   0  37-6.63466 14.7384  48
  -2  -1  38 173.144 30.1061   5
  -2   1  37 2854.59 163.436  29
   2  -1 -37 2604.70 163.261  41
  -2   1  36 6626.04 348.756  48
  -2  -1  36 6151.30 345.594  48
  -2  -1  36 6181.85 343.593  29
  -2   1  36 6573.34 337.529  29
  -2   1  36 5707.43 336.147  52
  -2  -1  36 5608.40 335.945  52
  -2  -1  35 261.249 57.2486  29
  -2   1  35 290.146 57.1263  29
  -2   1  35 226.602 54.0438  48
  -2  -1  35 279.565 62.5886  48
   2   1 -34 171.060 42.4311  39
  -2  -1  34 98.9708 48.3907  48
  -2   1  34 157.488 52.6472  48
  -2   1  34 130.648 46.5644  29
  -2  -1  33 2252.18 167.699  16
   2   1 -33 2005.38 165.941  39
  -2  -1  33 2061.09 185.317  48
  -2   1  33 2123.48 186.904  48
  -2   1  33 2176.06 184.486  29
   2   1 -32 587.785 88.1783  39
  -2   1  32 651.223 101.170  29
  -2   1  32 556.656 96.7345  48
  -2  -1  32 680.045 104.545  48
  -2  -1  32 551.596 83.5363  16
  -2   1  31 1151.41 131.384  16
  -2  -1  31 1375.42 145.189  16
  -2   1  31 1703.08 171.476  29
   2   1 -31 1591.98 154.877  39
  -2  -1  31 1576.14 166.274  48
  -2   1  31 1902.65 178.440  48
  -2  -1  30 285.548 73.1953  16
  -2   1  30 548.814 89.7160  16
   2   1 -30 487.845 89.8802  39
  -2   1  30 471.858 96.2816  48
  -2  -1  30 682.370 109.620  48
   2   1 -29 2131.81 198.616  39
  -2   1  29 2038.24 190.114  16
  -2  -1  29 2400.15 206.245  16
  -2   1  29 2065.54 207.213  48
  -2  -1  29 2017.93 204.795  48
  -2   1  28 1410.01 155.802  16
  -2  -1  28 1258.38 152.839  16
  -2   1  28 1389.80 167.400  48
  -2  -1  28 1373.18 163.011  48
   2   1 -28 1414.92 158.617  39
  -2   1  27 15077.5 820.909  16
  -2  -1  27 14298.2 821.580  16
  -2  -1  27 15714.7 1333.40   4
  -2   1  27 14411.2 1298.46   4
  -2   1  27 14105.0 808.824  43
  -2   1  27 16118.0 849.951  48
  -2  -1  27 16516.9 848.600  48
  -2   1  26 23341.0 1704.81  53
  -2  -1  26 21187.5 1641.83  53
  -2   1  26 21390.6 1123.97  16
  -2  -1  26 21209.5 1650.91   4
  -2   1  26 23522.2 1705.07   4
  -2  -1  26 21477.8 1175.32  42
  -2   1  26 20735.5 1113.82  43
  -2  -1  26 22462.7 1144.94  48
  -2   1  26 22457.6 1150.37  48
  -2  -1  25 15037.9 1284.27  53
  -2   1  25 13458.6 1249.96  53
  -2   1  25 14390.8 790.177  16
  -2  -1  25 12715.4 1209.75   4
  -2   1  25 12820.7 1227.77   4
  -2  -1  25 13592.3 824.908  42
  -2   1  25 14054.8 778.265  43
  -2  -1  25 14632.8 803.204  48
  -2   1  25 15872.0 818.816  48
  -2  -1  24 2311.25 454.545   4
  -2   1  24 3087.37 519.766   4
  -2   1  24 2052.10 201.073  16
  -2   1  24 2021.13 193.461  43
  -2  -1  24 2256.66 234.027  42
  -2   1  24 2612.60 491.320  53
  -2  -1  24 2528.37 463.641  53
  -2  -1  23 2239.06 435.930   4
  -2   1  23 1661.11 382.483   4
  -2   1  23 1616.97 168.668  16
  -2  -1  23 1666.82 192.861  42
  -2   1  23 1506.53 158.730  43
  -2   1  23 1269.02 351.301  53
  -2  -1  23 1606.47 370.357  53
  -2   1  22 3818.14 564.316   4
  -2  -1  22 3559.05 539.629   4
  -2   1  22 3144.85 255.374  16
  -2  -1  22 3514.98 552.035  53
  -2   1  22 3523.29 565.898  53
  -2  -1  22 3345.34 287.292  42
  -2  -1  21 564.703 208.036   4
  -2   1  21 1388.57 326.389   4
  -2   1  21 440.076 215.954  53
  -2  -1  21 1254.53 318.673  53
  -2   1  20 35105.4 2111.09   4
  -2  -1  20 27603.8 1976.72   4
  -2   1  20 33008.6 2086.04  53
  -2  -1  20 32833.3 2051.68  53
  -2   1  19 30555.4 1903.91   4
  -2   1  19 29383.4 1888.29  53
  -2  -1  19 26154.5 1808.64  53
  -2   1  18 4140.56 541.956   4
  -2   1  18 3966.84 526.705  53
  -2  -1  18 3317.48 475.071  53
  -2   1  17 1350.56 290.491   4
  -2   1  17 1578.91 320.379  53
  -2  -1  17 1319.37 296.295  53
  -2   1  16 7783.91 714.857   4
  -2   1  16 7694.25 712.333  53
  -2  -1  16 6578.45 660.760  53
  -2   1  15 12226.6 901.236   4
  -2   1  15 10788.6 868.193  53
  -2  -1  15 10316.6 832.543  53
  -2   1  14 507.555 165.357   4
  -2   1  14 465.615 165.482  53
  -2  -1  14 440.258 146.698  53
  -2  -1  13 3338.47 391.468   4
  -2   1  13 3612.79 408.352   4
  -2   1  13 3999.29 430.007  53
  -2  -1  13 3595.15 400.761  53
  -2   1  12 130904. 5764.28   4
  -2  -1  12 119700. 5723.93  53
  -2   1  12 122602. 5746.39  53
  -2  -1  11 482.483 135.434   4
  -2   1  11 369.038 120.905   4
  -2   1  11 523.981 138.366  53
  -2  -1  11 420.331 125.081  53
  -2   1  10 23817.3 1299.01   4
  -2  -1  10 21624.5 1270.34   4
  -2   1  10 22649.2 1292.63  53
  -2  -1  10 21848.5 1275.40  53
  -2   1   9 1631.07 222.390   4
  -2  -1   9 2056.12 241.226   4
  -2  -1   9 1781.23 228.831  53
  -2   1   9 1278.04 199.738  53
  -2  -1   8 1820.68 226.312   4
  -2   1   8 2008.29 236.367   4
  -2  -1   8 1905.08 236.876  53
  -2   1   8 1733.07 223.575  53
  -2  -1   7 8099.70 573.807   4
  -2   1   7 9554.17 600.604   4
  -2   1   7 8491.73 581.584  53
  -2  -1   7 8141.56 576.305  53
  -2  -1   6 48611.0 2274.92  13
  -2   1   6 48047.7 2269.13  13
   2   1  -6 45891.2 2162.21   3
  -2   1   6 46489.8 2303.96   4
  -2  -1   6 43169.5 2291.23   4
  -2   1   6 44553.5 2300.04  53
  -2  -1   6 45604.6 2305.49  53
  -2   1   5 45083.2 2174.83  13
  -2  -1   5 46414.0 2184.82  13
   2   1  -5 43617.1 2054.25   3
  -2  -1   5 43554.9 2211.27  53
  -2   1   5 43770.8 2209.71  53
  -2   1   4 14343.7 782.425  13
  -2  -1   4 13973.4 781.858  13
  -2  -1   4 14550.0 816.626  53
  -2   1   4 14258.7 812.858  53
   2   1  -4 13320.8 655.854   3
  -2  -1   3 66239.4 3031.67  51
  -2   1   3 65757.1 3028.41  51
  -2  -1   3 61574.9 3039.24  53
  -2   1   3 63023.7 3043.58  53
  -2   1   3 61219.8 3006.01  13
  -2  -1   3 59929.7 3003.93  13
  -2  -1   2 2406.30 236.776  51
  -2   1   2 2731.80 246.988  51
  -2  -1   2 2629.07 253.115  53
  -2   1   2 2420.06 247.790  53
  -2   1   2 2739.39 181.585   3
  -2   1   1 7036.77 461.040  51
  -2  -1   1 6553.05 451.655  51
  -2  -1   1 6653.58 463.972  53
  -2   1   1 6823.08 466.614  53
  -2   1   1 6815.46 384.600   3
  -2  -1   0 356148. 16324.3  53
  -2   1   0 352924. 16323.8  53
  -2   1   0 358471. 16225.5   3
   2  -1   1 480206. 22187.1  54
  -2  -1  -1 495670. 22270.8  56
  -2   1  -1 491870. 22269.3  56
   2   1   2 6298.88 451.481  54
  -2   1  -2 6080.73 458.496  56
  -2  -1  -2 6936.25 474.961  56
   2  -1   2 6798.28 411.233  54
   2  -1   3 17293.0 930.858  54
  -2   1  -3 17905.8 1008.93  56
  -2  -1  -3 18365.5 1015.18  56
   2   1   3 18501.7 996.253  54
   2   1   4 6301.50 452.028  54
  -2   1  -4 6185.63 472.865  56
   2  -1   4 6982.04 421.096  54
  -2  -1  -4 6593.90 479.122  56
   2   1   5 1357.55 174.795  54
   2  -1   5 1462.56 159.202  54
   2   1   6 3146.08 297.762  54
   2  -1   6 3799.39 283.631  54
   2  -1   7 288.482 73.7463  54
   2   1   7 206.092 80.7112  54
   2  -1   8 14959.9 846.723  54
   2   1   8 14808.6 876.562  54
   2   1   9 47912.8 2432.62  54
   2  -1   9 49150.3 2403.42  54
   2  -1  10 17223.7 956.636  54
   2   1  10 15672.6 970.576  54
   2  -1  11 12884.2 795.111  54
   2   1  11 12547.0 811.104  54
   2  -1  12 3745.89 356.478  54
   2   1  12 4025.91 385.541  54
   2  -1  13 26933.1 1503.01  54
   2   1  13 27548.0 1533.31  54
   2   1  14 2006.94 282.077  54
   2  -1  14 1508.81 236.368  54
   2  -1  15 370.566 123.492  54
   2   1  15 433.603 145.522  54
   2  -1  16 4304.72 449.775  54
   2   1  16 4644.40 474.753  54
   2  -1  17 7412.10 638.754  54
   2   1  17 7204.23 645.158  54
   2   1  18 1544.87 281.202  54
   2  -1  18 1696.60 289.135  54
   2  -1  19 2118.41 343.253  54
   2   1  19 2739.06 391.460  54
   2   1  20 49046.5 2684.43  54
   2  -1  20 46409.0 2641.09  54
   2   1  21 3435.55 486.835  54
   2  -1  21 3747.28 506.004  54
   2   1  21 4437.94 313.537  43
   2  -1  21 3657.31 296.017  43
  -2  -1 -21 4307.25 317.779  39
  -2   1 -21 4428.87 329.788  40
   2   1  22 4951.33 363.083  43
   2  -1  22 5087.39 362.621  43
   2  -1  22 4558.95 569.825  54
   2   1  22 4661.09 589.497  54
  -2  -1 -22 5126.84 369.905  39
  -2   1 -22 5548.48 388.969  40
   2   1  22 5372.02 336.150  55
   2  -1  22 5460.63 337.986  55
   2   1  23 2674.59 244.795  43
   2  -1  23 2515.96 235.741  43
   2  -1  23 2723.30 433.078  54
   2   1  23 2896.49 457.402  54
  -2   1 -23 2492.16 250.687  40
  -2  -1 -23 2905.42 255.800  39
   2  -1  23 2797.07 218.452  55
   2   1  23 3040.85 224.643  55
   2  -1  24 39125.8 2032.55  43
   2   1  24 42281.9 2048.54  43
   2   1  24 37340.4 2435.58  54
  -2  -1 -24 42162.6 2054.75  39
  -2   1 -24 41466.8 2066.03  40
  -2   1 -24 40601.6 2055.79  39
   2  -1  24 46658.0 2007.35  55
   2   1  24 39074.9 1988.05  55
   2   1  25 4768.54 357.155  43
   2  -1  25 4867.59 319.095  55
   2   1  25 4616.06 609.427  54
  -2   1 -25 4653.43 366.617  40
  -2  -1 -25 4650.54 358.581  39
  -2   1 -25 4945.87 372.833  39
   2   1  26 17898.6 1014.26  45
   2   1  26 18703.9 1027.41  43
  -2   1 -26 20430.3 1055.78  39
  -2  -1 -26 19865.3 1042.57  39
  -2   1 -26 18229.2 1039.34  40
   2  -1  26 19750.3 984.722  55
   2   1  27 417.952 91.5948  45
   2   1  27 312.718 90.4146  43
  -2  -1 -27 439.225 98.3329  39
  -2   1 -27 426.131 103.207  39
  -2  -1 -27 369.938 83.7198  38
   2  -1  27 377.179 84.6059  55
   2   1  27 331.275 66.4964  49
  -2  -1 -28 947.744 138.149  39
  -2   1 -28 669.273 122.914  39
  -2  -1 -28 704.620 106.016  38
   2   1  28 720.482 124.432  43
   2  -1  28 968.177 118.886  55
   2   1  28 776.996 123.807  45
  -2  -1 -29 620.301 113.990  39
  -2   1 -29 635.932 116.229  39
   2  -1  29 730.810 102.568  55
   2   1  29 665.416 110.136  45
   2   1  29 932.576 133.072  43
   2   1  30 6180.68 393.547  45
   2  -1  30 5482.10 362.990  55
   2   1  30 6410.96 406.491  43
  -2   1 -30 6587.62 418.512  39
  -2  -1 -30 5737.13 395.753  39
   2   1  31 4787.60 330.405  43
   2  -1  31 4291.38 311.816  45
   2   1  31 4766.89 318.798  45
  -2  -1 -31 5001.53 333.453  39
  -2   1 -31 4684.77 332.663  39
   2   1  32 2940.65 229.142  43
   2  -1  32 2555.16 212.897  45
   2   1  32 2909.18 219.627  45
  -2  -1 -32 3212.81 233.575  39
  -2   1 -32 2898.11 231.151  39
  -2  -1 -33 229.618 59.8457  39
  -2   1 -33 223.411 64.4792  39
   2   1  33 226.377 62.4257  43
   2  -1  33 248.677 62.8476  43
   2   1  33 192.981 50.7415  45
   2  -1  33 339.302 65.6623  45
  -2  -1 -33 245.188 62.7780  41
  -2  -1 -34 136.815 45.0930  41
   2  -1  34 132.275 48.0215  43
  -2  -1 -34 132.288 43.6318  39
  -2   1 -34 169.836 49.4308  39
  -2  -1 -35 162.193 42.4909  41
   2  -1  35 164.654 43.3116  43
  -2  -1 -35 134.534 37.8726  39
  -2   1 -35 143.719 42.9100  39
  -2  -1 -36 10041.9 544.753  39
  -2   1 -36 11231.0 559.707  39
   2   1  36 11865.0 557.151  48
   2  -1  36 11765.5 557.870  48
   2  -1  36 11264.9 559.341  43
   2  -2 -37 192.418 37.4700  38
  -2   2  37 205.172 34.9091   5
  -2  -2  37 186.976 34.2344  29
   2  -2 -36 494.055 57.4536  41
  -2   2  36 575.380 58.5933  29
  -2  -2  36 601.427 71.7967  29
   2  -2 -35 1068.46 98.1203  41
   2   2 -35 1006.56 91.8402  39
  -2   2  35 1207.87 108.677  48
  -2  -2  35 1075.04 105.667  48
  -2   2  35 1079.89 99.9589  29
  -2   2  35 971.063 97.9212  52
  -2  -2  35 1030.30 100.469  52
  -2  -2  34-6.24401 25.6805  16
   2   2 -34 30.8328 35.0469  39
  -2   2  34 50.4996 33.6394  29
  -2   2  34-8.86218 32.1435  48
  -2  -2  34 36.1587 37.1768  48
  -2  -2  33 377.041 63.2796  16
   2   2 -33 376.063 68.4220  39
  -2   2  33 483.216 78.6362  29
  -2   2  33 398.891 79.8371  48
  -2  -2  33 259.028 65.6859  48
  -2  -2  32 167.285 49.2338  16
  -2   2  32 217.597 68.8574  48
  -2  -2  32 149.982 61.7279  48
  -2   2  32 173.027 59.6574  29
   2   2 -32 152.340 55.3376  39
  -2  -2  31 3625.24 280.344  48
  -2   2  31 3991.86 288.223  48
   2   2 -31 4162.89 287.263  39
  -2   2  31 4243.51 293.950  29
  -2  -2  31 3671.58 270.735  16
   2   2 -30 555.781 99.2288  39
  -2  -2  30 590.609 97.7288  16
  -2   2  30 610.120 106.186  29
  -2   2  30 621.897 93.9970  16
  -2   2  30 736.425 109.155  48
  -2  -2  30 654.486 104.186  48
  -2   2  29 22344.5 1174.67  29
  -2  -2  29 22677.8 1170.84  48
  -2   2  29 23356.0 1174.61  48
  -2  -2  29 20922.0 1154.50  16
  -2   2  29 24286.8 1155.75  16
  -2   2  28 1055.98 142.573  29
  -2  -2  28 964.487 152.932  42
  -2   2  28 950.002 135.347  48
  -2  -2  28 966.697 133.811  48
  -2   2  28 1071.80 130.959  16
  -2  -2  27 1780.49 212.871  42
  -2   2  27 2197.05 197.935  16
  -2  -2  27 1922.11 195.571  48
  -2   2  27 1928.94 196.948  48
  -2   2  26 6472.95 822.018  53
  -2  -2  26 7712.26 870.348  53
  -2   2  26 7590.07 867.476   4
  -2  -2  26 7282.28 860.721   4
  -2  -2  26 8168.56 552.881  42
  -2   2  26 8530.79 507.482  16
  -2   2  26 9054.68 527.642  48
  -2  -2  26 8473.09 516.245  48
  -2  -2  25 38100.8 2341.82  53
  -2   2  25 33014.6 2279.09  53
  -2   2  25 35302.5 2315.28   4
  -2  -2  25 37112.7 2329.60   4
  -2  -2  25 35008.9 1807.99  42
  -2   2  25 35194.1 1754.39  16
  -2   2  25 36654.7 1772.93  48
  -2  -2  25 35595.2 1763.32  48
  -2   2  24-14.8511 40.7162  48
  -2  -2  24-14.2541 39.0795  48
  -2   2  24 78.0279 106.962  53
  -2  -2  24-74.6036 102.268  53
  -2  -2  24 18.7505 44.5197  42
  -2   2  24 13.6242 41.7615  16
  -2   2  24 77.0132 74.6498   4
  -2  -2  23 27.6681 48.4075  48
  -2   2  23 130.821 61.4617  48
  -2  -2  23 71.8478 120.649  53
  -2   2  23 75.8064 103.944  53
  -2  -2  23 72.2887 58.1482  42
  -2   2  23 13.3032 36.5505  43
  -2   2  23 120.814 55.2558  16
  -2  -2  23 72.7340 99.7333   4
  -2   2  23 74.9573 125.868   4
  -2   2  22 322.815 69.5245  49
  -2   2  22 366.039 188.833  53
  -2  -2  22 756.529 250.256  53
  -2   2  22 536.792 95.4280  16
  -2   2  22 723.336 253.608   4
  -2  -2  22 766.253 234.775   4
  -2  -2  22 553.385 110.503  42
  -2   2  22 423.566 84.9725  43
  -2  -2  21 66.1769 90.7545   4
  -2   2  21 138.451 150.066   4
  -2  -2  21 65.3107 141.582  53
  -2   2  21-70.1095 192.232  53
  -2  -2  21 131.226 57.3887  42
  -2   2  20 2324.61 423.013  53
  -2  -2  20 2333.54 411.159  53
  -2   2  20 3680.37 518.477   4
  -2  -2  20 2246.51 403.935   4
  -2   2  19 375.397 192.054  53
  -2  -2  19 172.521 147.836  53
  -2   2  19 247.566 169.993   4
  -2  -2  19 175.275 150.185   4
  -2  -2  18 2676.77 400.391  53
  -2   2  18 2805.85 423.266  53
  -2   2  18 2486.32 407.590   4
  -2  -2  18 1957.72 362.887   4
  -2   2  17 53957.3 2959.31  53
  -2  -2  17 53549.5 2906.14  53
  -2   2  17 55668.6 2960.39   4
  -2  -2  17 50847.8 2894.59   4
  -2  -2  16 91.4678 88.6649  53
  -2   2  16 49.3198 67.6136   4
  -2  -2  16-46.4000 44.9842   4
  -2   2  15 21303.8 1381.34  53
  -2  -2  15 22966.7 1387.33  53
  -2   2  15 22503.2 1399.01   4
  -2  -2  15 19821.6 1336.15   4
  -2   2  14 5461.94 537.169  53
  -2  -2  14 5293.18 515.435  53
  -2   2  14 6279.06 559.671   4
  -2  -2  14 4223.78 472.683   4
  -2   2  13 25645.2 1492.12  53
  -2  -2  13 22747.0 1430.14  53
  -2   2  13 26001.0 1487.32   4
  -2  -2  13 24860.6 1458.28   4
  -2   2  12 12985.1 865.450  53
  -2  -2  12 12035.2 834.930  53
  -2   2  12 11702.7 838.831   4
  -2  -2  12 12432.0 844.817   4
  -2  -2  11 15244.1 1004.91  53
  -2   2  11 16934.4 1036.34  53
  -2   2  11 16887.7 1030.03   4
  -2  -2  11 16620.4 1029.07   4
  -2   2  10 98175.5 4688.91  53
  -2  -2  10 95593.8 4683.38  53
  -2   2  10 98527.0 4690.68   4
  -2  -2  10 95634.0 4679.32   4
  -2   2   9 38924.9 2005.12  53
  -2  -2   9 38023.3 2002.10  53
  -2  -2   9 37623.5 1994.44   4
  -2   2   9 38392.5 1994.51   4
  -2   2   8 3040.21 298.085  53
  -2  -2   8 2714.10 288.243  53
  -2  -2   8 2686.50 287.822   4
   2   2  -8 2471.24 233.746   3
  -2   2   8 2214.66 262.383   4
  -2  -2   7 23.8714 46.3413  53
  -2   2   7 93.9999 55.8493  53
  -2   2   7 46.5816 59.7799   4
   2   2  -7 117.586 45.1192   3
  -2  -2   7 23.5420 32.3631   4
  -2  -2   6 48037.4 2538.92  53
  -2   2   6 48616.5 2540.69  53
   2   2  -6 48933.5 2451.65   3
  -2  -2   6 57027.4 2520.34  13
  -2   2   6 54283.7 2508.14  13
  -2  -2   5 18253.8 998.268  53
  -2   2   5 17976.4 997.722  53
   2   2  -5 15960.2 893.882   3
  -2  -2   5 18193.7 953.918  13
  -2   2   5 17473.7 944.739  13
  -2  -2   4 23784.7 1252.45  53
  -2   2   4 23628.5 1252.97  53
   2   2  -4 22050.2 1156.63   3
  -2   2   4 23012.0 1205.83  13
  -2  -2   4 24158.5 1215.17  13
  -2   2   3 252903. 11521.8  53
  -2  -2   3 267313. 11527.3  53
  -2   2   3 249982. 11477.1  13
  -2  -2   3 256214. 11482.8  13
  -2   2   3 255117. 11466.3   3
   2   2  -3 232294. 11422.5   3
  -2   2   2 9383.62 560.961  51
  -2  -2   2 9054.14 556.056  51
  -2  -2   2 9754.06 579.690  53
  -2   2   2 8108.81 555.688  53
  -2  -2   2 8089.61 533.102  13
  -2   2   2 8880.69 542.660  13
  -2   2   2 9254.57 542.533   3
  -2   2   1 81587.1 4020.14  51
  -2  -2   1 83922.7 4024.33  51
  -2  -2   1 85927.8 4042.02  53
  -2   2   1 86713.6 4043.65  53
  -2   2   1 87760.5 4013.02   3
  -2  -2   0 167314. 8039.98  51
  -2   2   0 172670. 8043.61  51
   2  -2   0 172325. 7957.37  54
  -2   2   0 184439. 8036.27   3
   2  -2   1 460108. 20873.2  54
  -2  -2  -1 456413. 20986.4  56
  -2   2  -1 459002. 20983.6  56
  -2   2  -1 460541. 20948.9   3
  -2  -2  -2 6974.14 474.764  56
  -2   2  -2 6886.68 471.586  56
   2  -2   2 6311.97 377.729  54
  -2   2  -3 74782.7 3664.61  56
  -2  -2  -3 73311.0 3662.52  56
   2  -2   3 78430.8 3553.75  54
  -2  -2  -4 29300.5 1557.30  56
   2  -2   4 30614.2 1448.02  54
  -2   2  -4 27853.5 1549.86  56
   2  -2   5 11488.3 617.704  54
  -2  -2  -5 10572.9 703.553  56
  -2   2  -5 10900.4 714.226  56
   2  -2   6 7404.22 452.790  54
   2  -2   7 26202.0 1332.99  54
   2  -2   8 11604.5 676.914  54
   2  -2   9 22274.4 1187.48  54
   2  -2  10 51231.7 2526.31  54
   2  -2  11 49673.0 2477.55  54
   2  -2  12 7199.51 530.463  54
   2  -2  13 90155.6 4363.46  54
   2  -2  14 64842.0 3240.06  54
   2  -2  15 19576.0 1194.29  54
   2  -2  16 72.2562 70.1149  54
   2  -2  17 22506.0 1384.03  54
   2   2  17 22613.4 1421.93  54
   2  -2  18 7268.04 646.198  54
   2   2  18 7290.95 681.731  54
   2   2  19 714.498 199.697  54
   2  -2  19 509.166 170.020  54
   2   2  20 3143.76 259.101  43
   2  -2  20 3635.23 457.184  54
   2   2  20 2996.42 442.181  54
  -2   2 -20 3003.31 272.118  40
  -2  -2 -20 3305.35 268.445  39
  -2   2 -20 3776.60 280.393  39
  -2   2 -20 3470.45 273.257  37
  -2   2 -21 11903.8 708.226  37
   2   2  21 13166.4 670.766  55
   2  -2  21 13238.3 671.741  55
   2   2  21 12872.4 712.208  43
   2   2  21 11051.9 985.330  54
   2  -2  21 11579.2 962.660  54
  -2  -2 -21 12272.2 710.354  39
  -2   2 -21 12294.1 726.888  40
  -2   2 -21 11875.4 708.331  39
  -2   2 -22 6937.00 460.406  37
   2   2  22 7298.83 418.714  55
   2  -2  22 6937.53 415.751  55
   2   2  22 6782.67 727.021  54
   2   2  22 6955.81 454.554  43
   2   2  22 6335.61 442.226  45
  -2   2 -22 7147.74 480.070  40
  -2   2 -22 7525.42 472.716  39
  -2  -2 -22 7082.23 460.726  39
   2   2  23 13846.7 715.715  55
   2  -2  23 13757.7 714.863  55
   2   2  23 12176.8 1074.06  54
   2  -2  23 12999.4 754.412  42
   2   2  23 12589.9 752.483  43
   2   2  23 13047.9 751.627  45
  -2   2 -23 13928.7 787.477  40
  -2   2 -23 14180.6 778.527  39
  -2  -2 -23 12917.8 757.829  39
   2  -2  24 1604.08 155.238  55
   2   2  24 1634.66 154.650  55
   2   2  24 1399.62 317.688  54
   2   2  24 1547.81 180.604  43
   2  -2  24 1436.08 172.873  42
  -2   2 -24 1510.38 187.922  40
  -2   2 -24 1530.03 187.948  39
  -2  -2 -24 1523.02 180.697  39
   2   2  24 1629.68 180.605  45
  -2  -2 -25 263.098 80.2808  39
   2  -2  25 295.604 70.2597  55
   2   2  25 184.562 57.4914  55
   2   2  25 411.372 176.097  54
  -2   2 -25 318.159 93.0060  40
   2  -2  25 243.359 79.2238  42
   2   2  25 165.278 72.2975  43
   2   2  25 110.525 60.0605  45
   2  -2  26 671.944 103.667  55
   2   2  26 687.795 102.289  55
  -2   2 -26 703.838 129.810  40
   2   2  26 754.239 120.463  45
   2   2  26 760.536 123.215  43
   2  -2  26 817.395 124.649  42
  -2  -2 -26 586.673 110.837  39
  -2  -2 -26 831.057 123.830  38
   2   2  27 10.8380 50.3858  55
   2  -2  27 10.9399 42.4210  55
   2   2  27 32.5684 49.9185  43
  -2   2 -27 18.0471 52.4834  40
   2   2  27-15.3560 42.1049  45
  -2  -2 -27 31.8506 48.8186  39
  -2  -2 -27 28.8247 44.1814  38
   2  -2  28 1582.11 153.478  55
   2   2  28 1579.40 153.368  55
   2   2  28 1508.79 142.185  49
   2  -2  28 1306.02 164.370  43
   2   2  28 1654.11 182.437  43
  -2  -2 -28 1804.17 184.523  39
  -2   2 -28 1486.16 181.367  40
   2   2  28 1370.61 165.796  45
  -2  -2 -28 1619.46 169.491  38
   2  -2  29 4942.52 333.284  55
   2   2  29 5186.73 335.431  55
   2   2  29 5486.51 366.126  45
   2   2  29 5831.93 332.878  49
   2  -2  29 5268.72 369.557  43
   2   2  29 4995.03 367.343  43
  -2  -2 -29 5273.36 369.965  39
  -2  -2 -29 5837.27 364.302  38
   2   2  30 9733.11 550.904  45
   2   2  30 9981.62 564.743  43
   2  -2  30 9423.68 557.443  43
  -2  -2 -30 9769.12 556.849  39
  -2  -2 -30 8456.58 526.447  38
   2   2  31 34.1483 36.5962  45
   2   2  31 50.7382 52.1660  43
   2  -2  31 25.3453 44.2916  43
  -2  -2 -31-13.0180 45.4986  41
  -2  -2 -31 12.0235 38.6558  39
  -2   2 -31-26.6067 49.9442  39
   2   2  32 4528.89 307.426  43
   2  -2  32 4483.15 308.501  43
  -2  -2 -32 4870.69 306.027  39
  -2  -2 -32 4276.19 305.578  41
  -2   2 -32 4685.27 314.084  39
   2   2  32 4228.02 291.412  45
   2  -2  32 4839.89 301.978  45
   2  -2  33 1379.56 134.379  43
   2   2  33 1175.02 124.817  43
  -2  -2 -33 1273.06 123.380  39
  -2  -2 -33 1046.28 119.952  41
  -2   2 -33 1233.32 129.027  39
   2  -2  33 1105.82 115.245  45
   2   2  33 1053.84 111.943  45
   2  -2  34 21370.9 1030.52  43
  -2  -2 -34 21106.8 1030.09  41
  -2   2 -34 20483.9 1030.26  39
  -2  -2 -34 20452.3 1014.86  39
   2  -2  35 688.150 76.3279  43
  -2  -2 -35 566.339 70.9923  41
  -2  -2 -35 597.552 64.0765  39
   2  -2  35 522.618 64.9963  48
   2   2  35 592.623 65.5944  48
  -2   2 -35 461.946 69.1341  39
   2  -2  36 62.8482 23.5294  43
   2   2  36 17.9172 17.4972  48
  -2   2 -36 49.2384 24.4291  39
  -2  -2 -36 87.9035 25.2939  41
  -2  -3  37 167.015 29.7554  29
  -2   3  37 166.931 29.9689  27
  -2   3  36 2778.77 159.238   5
  -2  -3  36 2847.43 178.892  29
  -2   3  36 3182.94 187.215  27
  -2   3  35 2263.38 145.012  29
   2   3 -35 2152.32 152.523  39
   2  -3 -35 2092.59 142.655  41
   2  -3 -34 1117.35 104.313  41
   2   3 -34 1268.94 115.993  39
  -2   3  34 1377.96 114.939  48
  -2  -3  34 1203.03 101.640  16
  -2  -3  34 909.531 100.122  52
  -2   3  34 1198.32 109.269  29
   2  -3 -33 235.590 52.5829  41
  -2  -3  33 263.594 54.0543  16
  -2   3  33 193.478 49.2921  29
  -2   3  33 189.452 51.1142  48
  -2  -3  33 222.969 54.2617  48
   2   3 -33 270.357 61.5092  39
  -2  -3  32 97.1341 43.3500  16
  -2  -3  32 101.511 49.3764  48
  -2   3  32 49.4612 42.0061  48
  -2   3  32 82.9805 41.6666  29
   2   3 -32 167.508 55.3535  39
  -2   3  31 2070.18 183.606  29
   2   3 -31 2275.00 194.690  39
  -2  -3  31 1969.98 177.560  16
  -2  -3  31 1704.05 168.564  48
  -2   3  31 2042.38 180.578  48
  -2   3  30 2213.74 198.300  29
  -2   3  30 2085.78 193.323  48
  -2  -3  30 2254.46 194.573  48
  -2  -3  30 2096.71 192.928  16
  -2  -3  29-18.2520 55.9494  42
  -2   3  29-13.8706 46.5781  29
  -2   3  29-12.7401 47.8313  48
  -2  -3  29-12.8022 44.7459  48
  -2   3  29-10.6798 34.3384  16
  -2  -3  28 113.684 73.5096  42
  -2   3  28 102.209 56.6726  29
  -2   3  28 26.5708 42.7900  48
  -2  -3  28 26.5386 46.4481  48
  -2   3  28 82.0551 42.5942  16
  -2  -3  27 16639.5 967.334  42
  -2   3  27 16953.1 931.527  29
  -2   3  27 16718.2 919.036  48
  -2  -3  27 17364.7 920.635  48
  -2   3  27 18842.0 920.943  16
  -2  -3  26 2196.35 426.229   4
  -2   3  26 2698.73 242.905  29
  -2  -3  26 2549.44 264.441  42
  -2   3  26 2811.02 236.303  48
  -2  -3  26 2771.04 235.743  48
  -2   3  26 2999.16 236.437  16
  -2   3  25 9718.04 957.595  53
  -2  -3  25 9762.27 951.445  53
  -2  -3  25 10043.4 966.614   4
  -2   3  25 10657.2 986.885   4
  -2   3  25 9117.15 574.489  29
  -2  -3  25 9096.34 604.176  42
  -2  -3  25 9452.55 561.640  48
  -2   3  25 10129.1 572.592  48
  -2   3  25 9770.81 564.151  16
  -2   3  24 3916.13 581.794  53
  -2  -3  24 5123.48 645.663  53
  -2   3  24 5056.83 643.238   4
  -2  -3  24 4097.63 588.915   4
  -2   3  24 4166.20 326.418  29
  -2  -3  24 4361.97 356.592  42
  -2  -3  24 4423.16 319.429  48
  -2   3  24 5087.05 335.645  48
  -2   3  24 4652.66 326.897  16
  -2  -3  23 631.958 81.8415  23
  -2   3  23 422.861 182.961  53
  -2  -3  23 744.725 238.313  53
  -2  -3  23 1025.82 274.790   4
  -2   3  23 832.852 262.097   4
  -2   3  23 569.889 103.631  29
  -2  -3  23 607.281 117.698  42
  -2   3  23 734.743 112.003  16
  -2   3  23 506.636 94.5870  49
  -2  -3  23 726.066 106.722  48
  -2   3  23 618.373 102.398  48
  -2   3  22 23647.4 1166.31  16
   2   3 -22 23846.4 1156.23  37
  -2   3  22 23675.6 1135.27  15
  -2   3  22 21835.1 1171.17  29
  -2   3  22 23792.0 1623.00   4
  -2  -3  22 23869.2 1612.19   4
  -2  -3  22 21720.9 1104.12  23
  -2   3  22 21929.9 1591.59  53
  -2  -3  22 22994.2 1589.50  53
  -2  -3  22 21988.4 1200.78  42
  -2   3  22 21386.2 1149.86  49
  -2  -3  22 22808.7 1157.05  48
  -2   3  22 23556.1 1165.37  48
  -2   3  21 4587.77 300.539  48
  -2  -3  21 3265.14 269.178  48
  -2   3  21 3877.39 285.690  49
  -2   3  21 4622.19 280.825  15
  -2   3  21 3935.88 298.294  29
  -2  -3  21 3761.46 247.051  23
  -2   3  21 3975.92 557.074   4
  -2  -3  21 4120.28 543.860   4
  -2  -3  21 3906.99 316.443  42
  -2   3  21 3850.01 540.544  53
  -2  -3  21 4266.99 552.461  53
  -2   3  21 4006.13 292.009  16
  -2   3  20 13832.2 1082.42  53
  -2  -3  20 12574.2 1020.58  53
  -2   3  20 13099.3 1060.27   4
  -2  -3  20 10861.9 979.923   4
  -2   3  19 8696.15 814.564  53
  -2  -3  19 7260.10 744.534  53
  -2  -3  19 8380.95 789.064   4
  -2   3  19 9769.07 846.130   4
  -2   3  18 5303.71 600.455  53
  -2  -3  18 6265.29 624.409  53
  -2   3  18 5544.26 613.080   4
  -2  -3  18 5142.02 580.125   4
  -2   3  17 12062.3 933.050  53
  -2  -3  17 11932.5 908.148  53
  -2   3  17 11527.0 911.440   4
  -2  -3  17 9686.31 855.036   4
  -2  -3  16 1968.80 325.985  53
  -2   3  16 1978.72 323.074  53
  -2   3  16 2599.74 366.050   4
  -2  -3  16 1757.07 300.753   4
  -2   3  15 12582.0 916.922  53
  -2  -3  15 11699.1 878.268  53
  -2   3  15 11605.9 889.998   4
  -2  -3  15 12266.0 895.164   4
  -2   3  14-40.0151 86.7314  53
  -2  -3  14-38.7551 84.0005  53
  -2   3  14 157.670 93.5906   4
  -2  -3  14 38.9083 75.4295   4
  -2  -3  13-36.1381 35.0298  53
  -2   3  13 36.7548 71.2541  53
  -2   3  13 36.2937 70.3600   4
  -2  -3  13 108.658 70.2160   4
  -2   3  12 48256.8 2621.30  53
  -2  -3  12 53271.8 2652.37  53
  -2   3  12 51292.8 2637.92   4
  -2  -3  12 50102.9 2626.77   4
  -2   3  11 3542.65 370.734  53
  -2  -3  11 3022.03 346.243  53
  -2  -3  11 3491.87 368.210   4
  -2   3  11 3879.69 384.520   4
   2   3 -11 3276.29 340.190   3
  -2   3  10 29.2326 56.6856  53
  -2  -3  10 30.0210 50.4186  53
  -2   3  10 28.9603 39.7200   4
   2   3 -10 25.8913 35.5154   3
  -2  -3  10 29.8182 40.8954   4
  -2   3   9 4063.73 389.269  53
  -2  -3   9 3997.23 387.352  53
   2   3  -9 4171.32 374.443   3
  -2   3   9 4432.63 397.084   4
  -2  -3   9 4582.21 404.654   4
  -2  -3   8 42845.9 2296.30  53
  -2   3   8 46036.9 2306.96  53
   2   3  -8 46026.8 2278.65   3
  -2   3   8 45201.9 2299.24   4
  -2  -3   8 44841.7 2300.58   4
  -2   3   7 24.5453 47.7964  53
  -2  -3   7 150.075 68.7225  53
   2   3  -7 214.805 72.2673   3
  -2  -3   6 38055.1 1919.27  53
  -2   3   6 37894.1 1919.07  53
   2   3  -6 35785.4 1876.20   3
  -2  -3   5 13095.7 736.016  13
  -2  -3   5 12737.3 776.307  53
  -2   3   5 12716.8 779.788  53
   2   3  -5 12361.8 753.208   3
  -2   3   4 121.338 51.2643  13
  -2  -3   4 46.4169 40.1096  13
  -2  -3   4 178.585 66.8849  53
  -2   3   4 218.917 69.8002  53
   2   3  -4 310.138 83.1496   3
  -2  -3   3 12853.6 726.603  13
  -2   3   3 12927.5 721.258  13
  -2   3   3 12987.5 756.990  53
  -2  -3   3 12108.2 751.019  53
   2   3  -3 12444.3 745.707   3
  -2   3   3 13497.3 790.990   3
  -2   3   2 7863.32 478.813  13
  -2  -3   2 7711.42 479.040  13
  -2   3   2 8330.31 541.012   3
   2   3  -2 7462.89 501.563   3
   2  -3  -2 6818.56 386.621  54
  -2  -3   2 8043.68 508.253  53
  -2   3   2 8179.02 507.974  53
  -2  -3   1 497.472 96.8920  13
  -2   3   1 463.285 92.8012  13
   2  -3  -1 528.573 51.5374  54
  -2   3   1 610.799 123.661   3
  -2  -3   1 408.682 99.1129  51
  -2   3   1 562.856 107.528  51
   2  -3   0 2073.53 116.122  54
  -2   3   0 1558.66 190.190  51
  -2  -3   0 1939.13 202.338  51
   2  -3   1 4015.30 207.220  54
   2   3   1 3923.62 350.541  54
  -2   3  -1 3603.37 334.587   3
  -2  -3  -1 4172.71 320.804  51
  -2   3  -1 3656.39 308.046  51
   2   3   2 3213.19 317.019  54
   2  -3   2 3485.96 194.784  54
  -2   3  -2 3367.70 299.052  56
  -2  -3  -2 3553.75 304.039  56
  -2   3  -2 3330.46 318.827   3
   2  -3   3 217550. 9512.66  54
  -2   3  -3 199794. 9665.22  56
  -2  -3  -3 199724. 9662.15  56
   2   3   3 195424. 9688.00  54
  -2   3  -3 207681. 9707.74   3
  -2  -3  -4 41789.1 2084.11  56
   2  -3   4 41446.9 1927.06  54
   2   3   4 39437.2 2091.32  54
  -2   3  -4 39811.2 2073.90  56
   2  -3   5 18568.2 941.527  54
  -2  -3  -5 19194.0 1084.11  56
  -2   3  -5 19688.2 1086.68  56
   2   3   5 18133.6 1077.40  54
   2  -3   6 10219.5 557.712  54
  -2  -3  -6 10057.4 673.402  56
   2   3   6 8981.67 657.864  54
  -2   3  -6 10380.8 679.560  56
   2  -3   7 21441.6 1097.27  54
  -2  -3  -7 20518.8 1219.04  56
   2   3   7 22167.3 1227.65  54
   2  -3   8 4102.62 311.054  54
   2   3   8 4266.46 388.692  54
   2  -3   9 49625.0 2528.65  54
   2   3   9 56884.4 2671.30  54
   2  -3  10 13063.3 810.463  54
   2   3  10 16093.0 939.860  54
   2  -3  11 6786.77 495.468  54
   2   3  11 7004.42 565.629  54
   2  -3  12 12370.8 778.609  54
   2   3  12 12222.0 850.178  54
   2   3  13 71.0638 84.5083  54
   2  -3  13 133.917 68.8645  54
   2  -3  14 11024.6 772.618  54
   2   3  14 12502.0 869.723  54
   2   3  15 285.170 125.558  54
   2  -3  15 292.364 105.252  54
   2  -3  16 27289.9 1623.55  54
   2   3  16 30685.2 1734.37  54
   2  -3  17 4839.83 479.892  54
   2   3  17 4136.07 496.488  54
   2   3  18 1040.60 239.970  54
  -2   3 -19 3873.57 303.920  37
   2   3  19 4163.34 302.956  43
   2   3  19 4244.05 305.124  45
   2   3  19 4324.38 519.385  54
  -2   3 -20 69.6530 44.6580  40
   2   3  20-55.9494 93.9335  54
  -2  -3 -20 29.6065 40.5858  39
  -2   3 -20-14.6296 40.1097  39
   2  -3  20 64.6494 41.9903  55
   2   3  20-18.2911 35.4606  55
  -2   3 -20 30.6599 42.0298  37
   2   3  20-14.3552 36.8156  45
   2   3  20-14.2588 36.5685  43
  -2   3 -21 15748.6 923.864  37
   2   3  21 16105.9 1247.65  54
   2   3  21 18580.6 882.462  55
   2  -3  21 18225.9 881.465  55
   2   3  21 16448.7 920.031  45
  -2   3 -21 17674.2 959.083  40
  -2  -3 -21 17241.2 929.289  39
  -2   3 -21 16635.4 925.921  39
   2   3  21 17169.9 925.714  43
   2  -3  21 16316.2 921.289  42
  -2   3 -22 18337.7 981.821  37
   2   3  22 17440.6 1327.49  54
   2   3  22 18158.9 916.277  55
   2  -3  22 19294.7 925.938  55
   2   3  22 17118.8 961.140  45
  -2   3 -22 18327.5 1000.10  40
  -2  -3 -22 17402.6 966.729  39
  -2   3 -22 18126.3 975.885  39
   2   3  22 17006.3 962.499  43
   2  -3  22 18195.7 973.553  42
  -2   3 -23 2360.08 227.503  37
   2   3  23 2722.02 442.255  54
   2   3  23 2235.22 183.522  55
   2  -3  23 2384.02 190.114  55
   2   3  23 2279.11 218.296  45
  -2   3 -23 2094.57 215.988  39
  -2   3 -23 2541.94 247.797  40
  -2  -3 -23 1954.77 206.865  39
   2  -3  23 1996.39 209.658  42
   2   3  23 2242.38 217.745  43
   2  -3  23 2129.40 213.485  43
  -2   3 -24 8641.91 540.497  37
  -2  -3 -24 8440.34 529.521  38
   2   3  24 7887.13 826.380  54
   2  -3  24 8554.92 484.510  55
   2   3  24 9124.56 488.026  55
   2  -3  24 7029.29 511.406  42
   2   3  24 8544.30 532.120  43
   2  -3  24 7830.34 520.576  43
  -2   3 -24 8889.16 560.390  40
  -2  -3 -24 8178.13 524.551  39
  -2   3 -24 9141.47 547.747  39
   2   3  24 8698.10 532.217  45
   2   3  25 7246.23 471.374  45
   2  -3  25 7544.44 432.096  55
   2   3  25 6817.26 421.506  55
   2  -3  25 7097.55 472.237  42
   2   3  25 7873.50 483.589  43
   2  -3  25 6807.45 466.495  43
  -2   3 -25 7424.11 498.829  40
  -2   3 -25 7024.78 477.136  39
  -2  -3 -25 7082.18 467.154  39
  -2  -3 -25 7659.14 480.455  38
   2   3  26 960.406 136.474  45
   2   3  26 1064.15 117.541  55
   2  -3  26 815.683 106.652  55
   2  -3  26 872.186 132.464  42
   2   3  26 1048.60 145.870  43
   2  -3  26 869.890 134.791  43
  -2   3 -26 1016.10 152.322  40
  -2  -3 -26 805.613 129.309  38
  -2   3 -26 940.794 141.469  39
  -2  -3 -26 844.449 133.734  39
   2   3  27 119.898 65.0738  45
   2   3  27 30.1509 36.6383  55
   2  -3  27 82.0870 47.8428  55
   2   3  27 42.2341 42.3601  49
   2   3  27 204.787 73.3231  43
   2  -3  27 92.9340 58.2654  43
   2  -3  27 91.2369 57.2058  42
  -2   3 -27 89.1955 64.8053  40
  -2   3 -27 98.4292 61.6972  39
  -2  -3 -27 91.7976 57.5558  38
  -2  -3 -27 148.054 68.9249  39
   2   3  28 9139.40 534.941  45
   2   3  28 8409.07 489.379  55
   2  -3  28 8870.31 494.955  55
  -2  -3 -28 8835.76 528.803  39
  -2   3 -28 8301.74 537.764  39
  -2  -3 -28 8278.50 534.500  41
  -2   3 -28 8249.95 544.484  40
   2   3  28 9484.93 500.716  49
  -2  -3 -28 9120.43 536.319  38
   2   3  28 8981.53 541.727  43
   2  -3  28 8513.78 532.804  43
  -2  -3 -29 1165.07 142.251  39
  -2  -3 -29 1273.52 155.513  41
  -2   3 -29 1216.73 157.328  40
   2   3  29 1113.64 139.113  45
   2   3  29 1331.58 128.421  49
  -2  -3 -29 1372.81 154.701  38
  -2   3 -29 1121.87 144.137  39
   2  -3  29 1189.69 147.099  43
   2   3  29 1466.75 161.934  43
  -2  -3 -30 1292.39 149.446  41
  -2  -3 -30 951.511 122.757  39
   2   3  30 974.906 127.237  45
   2   3  30 1115.81 113.650  49
  -2  -3 -30 1472.88 148.096  38
  -2   3 -30 952.876 135.224  39
   2   3  30 1235.86 145.883  43
   2  -3  30 934.453 129.478  43
  -2  -3 -31 11671.9 623.284  41
  -2  -3 -31 10296.8 592.362  39
  -2  -3 -31 10715.8 596.825  38
   2  -3  31 11327.4 615.500  43
   2   3  31 10880.5 599.454  45
  -2  -3 -32 253.768 67.5299  41
  -2  -3 -32 259.260 59.6140  39
   2  -3  32 159.025 58.0793  43
  -2  -3 -33 103.644 44.0528  41
   2  -3  33 78.8065 38.4833  45
  -2  -3 -33 115.038 38.4614  39
   2  -3  33 126.580 47.4297  43
   2  -3  34 2914.64 202.225  43
   2   3  34 3183.37 188.395  48
  -2  -3 -34 3224.98 209.812  41
  -2  -3 -34 2889.95 184.659  39
   2  -3  35 835.483 76.1754  43
  -2  -3 -35 749.172 74.8345  41
   2   3  35 583.550 57.0248  48
  -2  -3 -36 2056.09 125.624  41
   2  -4 -36 4.51714 17.5198  38
  -2   4  36 17.8725 19.8522  27
  -2  -4  36 9.15542 17.1912  29
   2  -4 -35 12.7826 25.5524  38
   2   4 -35 5.44448 21.1207  39
  -2   4  35 38.6647 28.6325  27
  -2   4  34 1641.85 132.443  27
   2   4 -34 1256.33 116.998  39
   2  -4 -34 1283.00 99.5127  41
  -2   4  34 1252.75 97.7794   5
  -2  -4  34 1310.86 103.372  16
   2   4 -33 64.7651 39.1905  39
  -2  -4  33 74.0388 28.8164  52
   2  -4 -33 46.3176 26.5906  41
  -2  -4  33 66.0605 33.4872  16
  -2  -4  32 164.843 51.3278  16
   2   4 -32 238.678 62.4877  39
  -2  -4  32 74.5958 36.6228  52
  -2   4  32 91.4564 38.1197  48
   2  -4 -32 139.191 42.4004  41
  -2   4  32 182.329 49.4196  29
  -2  -4  31-10.7285 44.1203  16
   2  -4 -31 9.53465 29.2259  41
  -2   4  31 8.87921 27.2168  48
   2   4 -31 24.5589 44.5355  39
  -2   4  31-10.2452 37.1576  29
   2  -4 -30 2947.53 218.319  41
  -2   4  30 2530.95 204.380  48
  -2  -4  30 2857.47 213.348  48
  -2  -4  30 2911.20 255.631  42
  -2   4  30 2758.38 220.855  29
   2   4 -29 21613.1 1096.82  37
   2  -4 -29 21794.7 1111.50  41
  -2  -4  29 23386.3 1179.48  42
  -2  -4  29 22241.7 1107.46  48
  -2   4  29 21492.4 1101.33  48
  -2   4  29 21789.3 1121.44  29
  -2   4  28 13.6116 39.6991  29
  -2   4  28 115.578 51.4299  48
  -2  -4  28 82.1709 44.1741  48
   2   4 -28 79.7967 42.9040  37
  -2  -4  28 73.4768 61.7554  42
  -2   4  27 558.283 100.481  29
  -2  -4  27 633.015 97.8430  48
  -2   4  27 531.754 89.8473  48
  -2  -4  27 455.321 110.273  42
   2   4 -27 649.731 100.612  37
   2   4 -26 103.519 51.8507  37
  -2   4  26 29.5289 45.4112  29
  -2   4  26 111.512 48.1858  48
  -2  -4  26 112.034 52.7288  48
  -2   4  26 86.1602 49.3347  16
  -2  -4  26 57.9022 62.1617  42
  -2  -4  25 19631.3 1080.58  42
  -2   4  25 19257.5 1014.79  48
  -2  -4  25 19451.2 1015.55  48
   2   4 -25 19859.5 1029.99  37
  -2   4  25 20149.7 1022.94  16
  -2   4  25 19762.8 1041.77  29
  -2   4  24 241.836 74.1051  29
   2   4 -24 353.439 77.6437  37
  -2  -4  24 132.118 91.2438  53
  -2   4  24 199.632 129.489  53
  -2   4  24 521.180 209.738   4
  -2  -4  24 66.3211 91.6005   4
  -2  -4  24 307.029 91.8084  42
  -2   4  24 328.758 78.3396  16
  -2   4  24 299.723 72.4853  48
  -2  -4  24 198.983 58.8868  48
  -2   4  23 30720.9 1426.27  16
   2   4 -23 31326.3 1432.72  37
  -2   4  23 31107.9 1393.64  15
  -2   4  23 28744.1 1435.11  29
  -2   4  23 27470.7 1835.84   4
  -2  -4  23 25859.5 1817.20   4
  -2  -4  23 29291.9 1474.14  42
  -2  -4  23 25161.5 1804.37  53
  -2   4  23 28105.1 1858.68  53
  -2  -4  23 24560.3 1356.71  23
  -2   4  23 26383.1 1407.52  49
  -2  -4  23 27277.8 1400.81  48
  -2   4  23 29206.7 1408.53  48
  -2  -4  22 9838.34 544.122  48
  -2   4  22 9058.35 550.165  49
  -2   4  22 9956.16 544.965  48
  -2  -4  22 8945.23 862.897   4
  -2   4  22 7938.06 825.040   4
  -2   4  22 10487.0 535.921  15
  -2   4  22 9222.95 559.181  29
  -2  -4  22 9681.95 595.531  42
  -2   4  22 9160.16 873.705  53
  -2  -4  22 8411.13 847.469  53
  -2   4  22 10225.3 559.862  16
  -2  -4  22 7956.52 495.986  23
  -2   4  21 4144.82 302.582  49
  -2   4  21 3975.75 287.453  48
  -2  -4  21 3960.06 286.237  48
  -2   4  21 4286.68 542.945   4
  -2  -4  21 3122.18 474.020   4
  -2   4  21 4305.69 284.839  15
  -2   4  21 4288.72 312.945  29
  -2  -4  21 4890.34 349.691  42
  -2   4  21 4011.81 533.819  53
  -2  -4  21 3829.63 526.532  53
  -2   4  21 4595.05 310.210  16
  -2  -4  21 3847.40 260.786  23
  -2   4  20-44.6482 49.5813  48
  -2  -4  20 44.0591 38.4957  48
  -2   4  20 40.0012 38.7737  49
  -2   4  20-56.8026 174.113   4
  -2  -4  20-57.2456 156.946   4
  -2   4  20 14.0683 33.4027  29
  -2  -4  20 16.9278 51.8876  42
  -2  -4  20-57.0842 146.396  53
  -2   4  20-58.0039 112.448  53
  -2   4  20 92.8305 42.4178  15
  -2   4  20 38.6483 39.4887  16
  -2  -4  20 48.7146 33.3894  23
  -2   4  19 2364.67 202.945  29
  -2  -4  19 1905.31 154.311  23
  -2   4  19 1150.22 294.901  53
  -2  -4  19 2051.32 358.486  53
  -2   4  19 2152.20 361.169   4
  -2  -4  19 1899.81 344.636   4
   2   4 -19 1798.31 324.492   3
  -2  -4  19 2147.69 213.373  42
  -2   4  18 3596.29 455.740   4
  -2  -4  18 3023.35 435.656   4
   2   4 -18 3687.59 462.495   3
  -2  -4  18 3977.63 484.381  53
  -2   4  18 3145.17 446.476  53
  -2   4  17 1423.26 281.134   4
  -2  -4  17 1977.30 324.982   4
   2   4 -17 1440.49 276.690   3
  -2   4  17 1013.88 235.518  53
  -2  -4  17 770.902 205.345  53
  -2  -4  16 1992.94 326.587   4
   2   4 -16 2684.41 369.713   3
  -2   4  16 2257.50 336.838   4
  -2   4  16 2800.61 377.586  53
  -2  -4  16 2671.96 368.153  53
  -2  -4  15 85.0051 82.4371   4
   2   4 -15 43.0384 59.0546   3
  -2   4  15 82.5574 69.3511   4
  -2   4  15 42.0095 81.4818  53
  -2  -4  15 42.5298 71.4502  53
  -2  -4  14 5184.82 509.630   4
  -2   4  14 5450.27 515.241   4
   2   4 -14 5581.89 536.008   3
  -2   4  14 5424.34 519.289  53
  -2  -4  14 4711.92 495.211  53
  -2   4  13 71.4239 77.4063   4
  -2  -4  13-37.5107 62.9798   4
   2   4 -13 38.6294 52.9575   3
  -2   4  13 36.3885 61.0958  53
  -2  -4  13 112.848 81.5334  53
  -2  -4  12 4437.92 432.691   4
  -2   4  12 4034.91 400.127   4
  -2   4  12 3345.77 246.450   2
   2   4 -12 3675.59 404.302   3
  -2   4  12 3490.60 386.504  53
  -2  -4  12 3425.07 393.991  53
  -2  -4  11 7944.05 636.535   4
  -2   4  11 8508.25 636.978   4
   2   4 -11 8126.08 651.797   3
  -2   4  11 8455.27 475.648   2
  -2   4  11 8511.78 643.350  53
  -2  -4  11 8838.43 664.387  53
   2   4 -10 21334.4 1250.51   3
  -2   4  10 20194.5 1025.77   2
  -2  -4  10 21122.5 1225.71   4
  -2   4  10 20251.1 1210.12  53
  -2  -4  10 20967.5 1229.13  53
   2   4  -9 9365.33 663.692   3
  -2  -4   9 8045.08 607.854  53
  -2   4   9 7620.58 593.896  53
   2   4  -8 108518. 4955.81   3
  -2  -4   8 102004. 4900.24  53
  -2   4   8 97154.6 4885.29  53
   2   4  -7 2642.47 301.539   3
  -2   4   7 2394.11 266.747  53
  -2  -4   7 2379.66 270.983  53
   2   4  -6 3355.63 351.058   3
  -2   4   6 3513.43 322.212  53
  -2  -4   6 3667.38 329.443  53
   2   4  -5 32027.0 1783.34   3
  -2  -4   5 35294.1 1744.26  53
  -2   4   5 33687.8 1734.80  53
   2   4  -4 4889.80 429.473   3
  -2   4   4 5443.77 476.309   3
  -2   4   4 5558.60 399.080  53
  -2  -4   4 5322.84 400.314  53
  -2  -4   3 6860.15 479.978  53
  -2   4   3 6515.40 468.812  53
   2   4  -3 7519.94 547.309   3
  -2   4   3 6242.50 540.812   3
  -2   4   3 7683.03 458.496  13
  -2  -4   3 8020.11 465.683  13
  -2   4   2 2717.32 315.239   3
   2   4  -2 2449.80 285.063   3
  -2   4   2 2802.85 231.573  13
  -2  -4   2 2689.16 230.216  13
  -2   4   1 7803.05 579.246   3
  -2   4   1 6491.88 444.568  13
  -2  -4   1 7975.56 467.862  13
  -2  -4   0 16025.1 922.981  13
  -2   4   0 16721.6 924.722  13
  -2   4   0 18682.2 1084.42   3
  -2  -4   0 19402.1 960.691  51
  -2   4   0 18921.2 954.057  51
   2   4   0 16171.4 1017.77  54
  -2   4  -1 116951. 5292.69   3
  -2  -4  -1 106552. 5121.42  51
  -2   4  -1 110972. 5129.58  51
   2   4   1 106892. 5224.41  54
  -2   4  -2 3495.58 369.114   3
  -2   4  -2 3748.15 299.724  51
  -2  -4  -2 3754.50 299.366  51
   2   4   2 3535.35 345.448  54
  -2   4  -3 3757.48 389.194   3
  -2  -4  -3 3556.78 307.414  51
   2   4   3 4211.66 373.020  54
   2   4   4 17143.5 1041.32  54
  -2   4  -4 17558.4 995.786  56
  -2  -4  -4 17972.4 1001.05  56
  -2   4  -4 17990.4 1107.58   3
  -2   4  -5 31795.7 1706.61  56
  -2  -4  -5 34246.6 1719.21  56
   2   4   5 31563.2 1742.57  54
  -2   4  -5 33804.7 1833.44   3
  -2  -4  -6 20627.0 1170.18  56
   2   4   6 21888.8 1210.43  54
  -2   4  -6 20257.7 1167.30  56
  -2   4  -6 19681.0 1256.60   3
  -2  -4  -7 1591.66 225.628  56
   2   4   7 1801.51 244.025  54
  -2   4  -7 1740.71 236.242  56
  -2   4  -8 23543.9 1373.07  56
   2   4   8 24882.4 1390.07  54
  -2  -4  -8 24849.1 1383.94  56
  -2   4  -9 69924.7 3464.33  56
  -2  -4  -9 66608.3 3439.63  56
   2   4   9 71799.2 3467.21  54
  -2  -4 -10 361.739 115.745  56
   2   4  10 255.372 103.534  54
   2   4  11-33.7453 65.4371  54
   2   4  12 3683.49 402.935  54
   2   4  13 6213.15 565.052  54
   2   4  14-40.4972 55.5442  54
   2   4  15 9553.38 772.948  54
   2   4  16 45.6919 76.7398  54
   2  -4  17 1507.17 132.799  55
   2   4  17 1793.00 315.804  54
  -2  -4 -18 145.626 58.6243  38
  -2  -4 -18 169.473 61.6235  39
   2   4  18 205.175 111.399  54
   2   4  18 148.457 52.7984  43
   2  -4  18 216.840 49.7347  55
   2   4  18 112.229 40.2410  55
   2   4  19 2648.87 187.470  55
   2  -4  19 2690.52 188.592  55
  -2  -4 -19 2422.84 224.245  38
   2   4  19 2401.46 389.713  54
   2   4  19 2289.15 215.157  45
   2   4  19 2230.25 212.302  43
   2  -4  19 2209.90 213.508  42
  -2  -4 -19 2204.67 213.976  39
   2   4  20 3411.54 228.113  55
   2  -4  20 3329.32 227.943  55
  -2  -4 -20 3151.87 269.806  38
  -2   4 -20 3246.16 272.716  37
  -2   4 -20 3210.96 266.381  39
   2   4  20 3040.33 455.499  54
  -2  -4 -20 3581.90 279.094  39
   2   4  20 3303.06 268.296  43
   2  -4  20 3193.07 269.903  42
   2   4  20 3037.22 262.914  45
   2   4  21 125.090 46.0324  55
   2  -4  21 81.6831 40.5463  55
  -2  -4 -21 106.823 53.5092  39
  -2   4 -21 166.091 56.8493  39
  -2  -4 -21 32.2993 47.1611  38
   2   4  21 239.646 129.927  54
  -2   4 -21 113.252 64.8047  37
   2   4  21 60.6754 51.1174  43
   2  -4  21 78.8610 57.3665  42
   2   4  21 107.631 59.7725  45
  -2  -4 -22 5220.43 380.361  38
  -2   4 -22 4586.55 369.551  37
   2   4  22 5708.00 386.330  45
   2   4  22 5094.90 623.163  54
   2  -4  22 5691.15 333.015  55
   2   4  22 5344.58 328.073  55
   2   4  22 5208.42 374.193  43
   2  -4  22 5376.42 381.334  42
   2  -4  22 5511.03 382.603  43
  -2   4 -22 5541.94 403.481  40
  -2   4 -22 5288.44 377.312  39
  -2  -4 -22 5223.84 374.892  39
  -2  -4 -22 5289.51 388.224  41
  -2  -4 -23 8189.19 524.565  38
  -2   4 -23 7780.93 517.600  37
   2   4  23 7803.12 509.836  45
   2   4  23 7478.16 790.458  54
   2  -4  23 8542.95 465.213  55
   2   4  23 8620.95 466.438  55
  -2   4 -23 9267.11 562.716  40
  -2  -4 -23 7845.14 508.202  39
  -2  -4 -23 8548.63 532.513  41
  -2   4 -23 8654.80 526.002  39
   2  -4  23 8177.12 520.523  42
   2   4  23 7578.87 507.693  43
   2  -4  23 7495.93 509.471  43
   2   4  24 2094.67 209.801  43
   2  -4  24 1994.54 207.718  42
   2  -4  24 1828.92 198.129  43
   2   4  24 2001.16 168.637  55
   2  -4  24 1977.55 166.530  55
  -2  -4 -24 1864.15 205.590  38
  -2   4 -24 2135.46 214.020  37
  -2   4 -24 2025.60 222.644  40
  -2  -4 -24 1942.23 198.497  39
  -2   4 -24 1827.60 199.835  39
  -2  -4 -24 1716.77 199.155  41
   2   4  24 2071.87 206.249  45
   2   4  25 4473.31 332.032  43
   2  -4  25 4031.98 322.637  42
   2  -4  25 4101.13 322.845  43
   2  -4  25 3888.56 273.406  55
   2   4  25 4216.78 279.735  55
  -2  -4 -25 4829.69 345.840  38
  -2   4 -25 3859.23 320.918  37
  -2  -4 -25 4751.85 327.554  39
  -2   4 -25 4801.67 358.211  40
  -2  -4 -25 4253.40 335.445  41
  -2   4 -25 4171.89 324.735  39
   2   4  25 4669.60 332.787  45
   2  -4  26 2309.25 227.089  42
   2   4  26 2360.36 229.391  43
   2  -4  26 2877.13 246.465  43
   2   4  26 2490.15 231.267  45
   2  -4  26 2878.41 206.423  55
   2   4  26 2766.48 203.387  55
  -2   4 -26 2707.08 253.060  40
  -2  -4 -26 2458.74 225.780  39
  -2  -4 -26 2644.58 242.532  41
  -2   4 -26 2570.09 237.456  39
  -2  -4 -26 2841.42 250.908  38
   2   4  27 969.770 115.592  49
   2   4  27 714.073 119.369  43
   2  -4  27 870.416 131.238  43
   2  -4  27 843.764 124.434  42
   2   4  27 1030.55 136.733  45
  -2   4 -27 1051.59 149.089  40
  -2  -4 -27 954.373 139.261  41
  -2  -4 -27 997.388 138.330  38
  -2   4 -27 651.264 115.839  39
  -2  -4 -27 831.650 120.053  39
   2   4  28 60.1689 41.2680  49
   2  -4  28 14.2613 47.9104  43
   2  -4  28 53.6391 45.0527  42
   2   4  28 26.8072 39.0063  45
  -2  -4 -28 49.9462 40.1709  39
  -2  -4 -28 29.3280 49.2620  38
  -2   4 -28 57.5332 54.0179  39
  -2   4 -28 32.4008 54.4186  40
  -2  -4 -28-15.0821 43.8838  41
   2  -4  29 39.8339 46.6375  43
   2   4  29 251.676 59.4304  49
  -2  -4 -29 113.076 50.4424  39
  -2   4 -29 93.7581 52.1396  39
  -2  -4 -29 80.6653 56.9935  38
  -2   4 -29 179.437 66.5833  40
  -2  -4 -29 70.2900 52.9799  41
   2  -4  30 921.933 122.105  43
   2   4  30 867.640 100.898  49
  -2  -4 -30 1008.88 126.525  38
  -2   4 -30 1038.51 129.537  39
  -2  -4 -30 1027.98 132.011  41
  -2   4 -30 1028.27 132.531  40
  -2  -4 -30 965.017 110.614  39
   2  -4  31 1402.99 141.878  43
   2   4  31 1277.88 117.312  49
  -2  -4 -31 1387.92 145.411  41
  -2  -4 -31 1462.00 130.818  39
  -2   4 -31 1305.82 141.665  39
  -2  -4 -31 1277.39 132.655  38
   2  -4  32 1702.20 149.153  43
  -2  -4 -32 1505.48 139.517  38
  -2  -4 -32 1728.43 153.743  41
  -2   4 -32 1602.06 146.234  39
  -2  -4 -32 1552.13 128.174  39
   2  -4  33 647.144 79.0941  43
   2   4  33 522.802 56.3184  48
  -2  -4 -33 479.160 54.6852  39
  -2   4 -33 652.285 81.5563  39
  -2  -4 -33 585.440 80.9777  41
  -2  -4 -34 447.765 60.4008  41
  -2   4 -34 375.626 56.1834  39
  -2  -4 -35 2450.41 150.841  41
  -2   4 -35 2418.01 149.488  39
  -2   5  35 178.281 32.3331  27
   2  -5 -35 275.366 40.2278  38
   2   5 -35 207.286 34.1684  39
   2   5 -34 848.281 82.5653  39
  -2  -5  34 666.396 60.8255  16
  -2   5  34 681.593 75.9413  27
   2   5 -33 3800.85 241.283  39
  -2  -5  33 3510.16 221.242  16
  -2   5  33 3531.34 236.283  27
   2  -5 -33 3948.81 242.954  38
   2   5 -32 982.990 109.465  39
  -2   5  32 683.530 93.5429  27
  -2  -5  32 716.555 87.9236  16
   2  -5 -31 1974.78 154.146  41
   2   5 -31 1901.31 149.967  37
   2   5 -31 2321.07 189.989  39
  -2  -5  31 1956.30 170.154  16
  -2   5  31 2076.80 180.188  27
   2   5 -30-8.90624 27.3012  37
   2  -5 -30 8.77359 25.5146  41
  -2  -5  30 59.6077 55.9444  42
  -2   5  29 846.527 109.771  29
   2   5 -29 710.588 100.988  37
   2  -5 -29 876.177 106.495  41
  -2  -5  29 892.947 136.789  42
   2  -5 -28 1148.15 131.084  41
   2   5 -28 1310.23 141.706  37
  -2   5  28 1373.06 147.228  29
  -2  -5  28 1369.12 175.322  42
  -2   5  27 759.315 111.355  29
   2   5 -27 750.499 109.145  37
   2  -5 -27 679.238 100.577  41
  -2  -5  27 545.889 115.804  42
   2   5 -26 3629.31 273.588  40
   2  -5 -26 3378.29 262.696  41
   2   5 -26 3953.44 284.222  37
  -2   5  26 3557.62 276.698  29
  -2  -5  26 3440.75 306.195  42
  -2  -5  25 3106.60 240.820   7
  -2  -5  25 2793.90 221.186  48
   2  -5 -25 2444.48 222.478  41
   2   5 -25 3159.10 251.121  37
  -2  -5  25 3046.68 278.126  42
  -2   5  25 2775.98 243.325  29
  -2  -5  24 10668.2 617.384  48
   2  -5 -24 11216.6 635.803  41
   2   5 -24 12090.6 661.638  37
  -2   5  24 11173.4 651.628  29
  -2  -5  24 11767.4 697.809  42
  -2  -5  23 4092.67 284.340  48
  -2  -5  23 3687.97 328.841  42
   2   5 -23 4692.88 323.441  37
  -2   5  23 3779.88 302.697  29
   2  -5 -23 4126.08 297.174  41
  -2   5  22 4549.56 331.367  29
  -2  -5  22 4358.57 287.044  23
  -2  -5  22 4582.74 361.118  42
  -2  -5  22 4460.46 303.203  48
  -2  -5  21 44026.3 2740.32   4
  -2  -5  21 47379.8 2327.00  23
  -2  -5  21 52040.1 2436.06  42
  -2   5  21 52366.7 2398.13  29
  -2   5  20 16256.7 882.253  29
  -2  -5  20 16530.8 830.319  23
  -2  -5  20 14960.1 1176.52   4
  -2  -5  20 16706.7 915.695  42
  -2   5  20 15928.3 870.775  49
  -2   5  19 1901.72 189.016  49
  -2  -5  19 1858.55 349.473   4
  -2   5  19 2348.94 188.312  15
  -2   5  19 1867.97 190.625  29
  -2  -5  19 2072.27 165.112  23
  -2   5  19 1436.98 307.931  53
  -2   5  19 1916.74 189.323  16
  -2  -5  19 2118.08 215.502  42
  -2   5  18 3939.22 296.149  49
  -2  -5  18 3034.91 453.727   4
  -2   5  18 4398.21 289.131  15
  -2   5  18 4453.20 308.727  16
  -2  -5  18 4288.42 268.800  23
  -2  -5  18 4004.23 320.421  42
  -2   5  18 4159.16 307.146  29
  -2   5  18 3794.16 473.455  53
  -2  -5  17 40.8869 34.5505  23
  -2   5  17 51.0490 44.6029  49
  -2  -5  17 47.9355 154.105   4
   2   5 -17 164.170 106.088   3
  -2   5  17 45.8449 76.9688  53
  -2  -5  17 47.8980 51.3282  42
  -2   5  17-40.7977 37.2841  29
  -2  -5  16 226.168 108.047   4
   2   5 -16 263.217 135.523   3
  -2   5  16 301.567 118.701  53
  -2  -5  15 12712.6 933.998   4
   2   5 -15 12790.8 985.773   3
  -2   5  15 12934.8 924.849  53
  -2  -5  15 12403.5 927.997  53
   2   5 -14 1019.77 228.672   3
  -2  -5  14 954.342 207.195  53
  -2   5  14 602.151 167.174  53
   2   5 -13 7048.71 670.769   3
  -2   5  13 7401.55 608.223  53
  -2  -5  13 7703.15 637.127  53
  -2   5  12 16097.2 836.743   2
   2   5 -12 15384.6 1086.63   3
  -2  -5  12 16112.0 1028.22  53
  -2   5  12 14572.0 988.598  53
  -2   5  11 12381.9 660.505   2
   2   5 -11 12685.8 918.049   3
  -2   5  11 10922.4 788.989  53
  -2  -5  11 11250.6 805.058  53
  -2   5  10 33598.3 1565.68   2
   2   5 -10 33165.8 1851.59   3
  -2  -5  10 28895.1 1704.64  53
  -2   5  10 30074.5 1707.41  53
  -2   5   9 6588.03 392.989   2
   2   5  -9 5942.49 572.729   3
  -2   5   9 5684.74 477.598  53
  -2  -5   9 6778.37 510.411  53
  -2   5   8 17983.2 871.071   2
   2   5  -8 16077.9 1091.16   3
  -2  -5   8 15904.6 974.606  53
  -2   5   8 15370.1 960.934  53
  -2   5   7 5024.55 304.701   2
   2   5  -7 4390.37 469.832   3
  -2   5   7 4623.51 293.701   1
  -2   5   6 32162.6 1484.89   2
  -2   5   6 29718.3 1470.68   1
   2   5  -6 31661.3 1746.20   3
  -2   5   6 28147.0 1550.35  53
   2   5  -5 15381.3 1029.74   3
  -2   5   5 15809.4 805.692   1
  -2   5   4 886.747 101.785   1
   2   5  -4 973.156 195.669   3
  -2   5   3 80997.7 3684.65   1
  -2   5   3 80882.2 4004.35   3
   2   5  -3 72037.0 3925.56   3
   2   5  -2 70064.9 3619.56  54
  -2   5   2 73837.6 3423.02   1
  -2   5   2 78142.6 3742.75   3
   2   5  -1 6469.28 520.364  54
  -2   5   1 6440.77 571.744   3
   2   5   0 2108.30 271.921  54
  -2   5   0 2098.25 180.493  13
  -2   5   0 2338.98 319.221   3
   2   5   1 11353.4 772.453  54
  -2   5  -1 11623.6 640.575  13
  -2   5  -1 12961.1 882.225   3
   2   5   2 12412.4 799.141  54
  -2   5  -2 11581.1 654.734  13
  -2   5  -2 12525.4 883.992   3
  -2   5  -3 33747.4 1770.23   3
   2   5   3 32244.1 1626.39  54
  -2  -5  -3 30725.2 1482.17  51
  -2  -5  -4 63236.5 3215.99  51
  -2   5  -4 72842.7 3510.25   3
   2   5   4 72732.5 3369.05  54
  -2  -5  -5 25888.2 1408.62  51
  -2   5  -5 27368.2 1643.60   3
   2   5   5 29551.9 1536.49  54
  -2   5  -6 3097.26 408.474   3
   2   5   6 4199.08 385.368  54
  -2   5  -6 3225.19 311.563  56
  -2   5  -7 1181.91 245.618   3
  -2  -5  -7 1283.04 192.471  56
  -2   5  -7 1428.19 201.639  56
   2   5   7 1396.97 222.609  54
  -2   5  -8 11477.8 921.783   3
  -2  -5  -8 12775.6 790.303  56
  -2   5  -8 10846.5 766.346  56
   2   5   8 12915.9 833.210  54
  -2   5  -9 7441.58 702.103   3
  -2   5  -9 7003.07 574.298  56
  -2  -5  -9 7005.44 564.971  56
  -2   5 -10 31202.0 1912.95   3
  -2  -5 -10 30798.6 1725.08  56
  -2   5 -10 28984.7 1715.13  56
   2   5  10 35953.9 1803.65  54
  -2   5 -11 1938.44 342.077   3
  -2   5 -11 2153.42 297.143  56
  -2  -5 -11 2134.85 290.005  56
   2   5  11 1551.01 257.249  54
  -2   5 -12 579.196 178.918   3
  -2  -5 -12 549.556 148.094  56
  -2   5 -12 343.755 130.156  56
   2   5  12 570.916 153.724  54
  -2   5 -13 970.500 261.211   3
  -2  -5 -13 908.213 201.599  56
  -2   5 -13 1070.01 227.777  56
   2   5  13 1767.92 277.268  54
  -2  -5 -14 1017.54 222.871  56
  -2   5 -14 1015.00 227.567  56
   2   5  14 1236.75 249.379  54
   2   5  15 5356.21 554.372  54
   2   5  15 5459.35 301.944  55
  -2  -5 -16 3120.10 253.307  38
  -2   5 -16 2439.94 227.159  37
   2   5  16 3226.17 419.246  54
  -2  -5 -16 3237.92 433.951  56
   2   5  16 2983.95 194.582  55
  -2  -5 -17 13042.9 764.423  38
  -2   5 -17 13083.6 754.223  37
   2   5  17 13214.6 752.295  43
   2  -5  17 13755.4 765.263  42
  -2  -5 -17 14673.7 768.547  39
  -2  -5 -17 12901.7 1023.18  56
   2   5  17 14072.8 1051.29  54
   2   5  17 14382.5 697.891  55
   2   5  18 1832.24 325.302  54
  -2  -5 -18 1472.11 168.804  39
  -2   5 -18 1480.14 173.261  37
   2   5  18 1628.13 173.956  43
   2  -5  18 1695.59 181.730  42
   2   5  18 1727.71 137.749  55
   2   5  19 4594.83 546.733  54
  -2  -5 -19 4006.74 314.379  39
   2   5  19 4547.63 270.334  55
  -2   5 -19 4013.03 316.968  37
   2   5  19 4362.57 319.853  43
   2  -5  19 4219.30 325.833  42
   2   5  19 4236.06 322.624  45
   2   5  20 8355.98 817.645  54
  -2  -5 -20 10294.3 582.613  39
   2   5  20 9441.05 510.723  55
  -2   5 -20 9305.62 567.209  39
   2   5  20 9682.56 576.161  43
   2  -5  20 9279.86 578.211  42
   2   5  20 9660.53 581.002  45
   2   5  21 15888.8 1244.94  54
  -2  -5 -21 17622.5 930.870  39
   2   5  21 17511.0 865.216  55
  -2   5 -21 16881.2 924.104  39
   2   5  21 17462.6 937.746  45
   2   5  21 17690.6 936.137  43
   2  -5  21 16298.7 932.792  42
   2  -5  22 179.956 65.9961  42
   2   5  22 226.368 54.0416  55
  -2   5 -22 180.351 67.3601  39
  -2  -5 -22 132.760 61.3239  39
   2   5  22 179.944 130.316  54
   2   5  22 331.318 86.9743  45
  -2  -5 -23 6360.09 424.542  38
  -2   5 -23 5359.55 401.273  37
   2   5  23 5759.04 345.513  55
  -2  -5 -23 5870.89 395.810  39
  -2   5 -23 5888.72 400.768  39
   2   5  23 6174.85 412.908  45
   2  -5  23 5908.48 410.112  42
   2  -5  23 5883.76 411.224  43
  -2  -5 -24 29696.5 1444.12  38
  -2   5 -24 26494.9 1422.30  37
   2   5  24 27484.6 1343.87  34
  -2  -5 -24 28332.4 1408.81  39
  -2   5 -24 30377.7 1464.87  40
  -2   5 -24 28997.5 1422.59  39
   2  -5  24 27543.0 1424.42  42
   2  -5  24 28791.6 1431.83  43
   2   5  24 26366.0 1345.30  55
   2  -5  25 26607.6 1397.80  42
   2  -5  25 28801.8 1412.03  43
  -2   5 -25 27719.7 1428.81  40
  -2  -5 -25 27441.8 1382.91  39
  -2   5 -25 26252.5 1389.76  39
  -2   5 -25 26666.6 1403.58  37
  -2  -5 -25 29831.7 1425.75  38
  -2  -5 -26 1287.98 161.878  38
   2   5  26 1382.59 138.977  49
  -2   5 -26 1629.94 180.984  40
  -2   5 -26 1159.54 145.809  39
  -2  -5 -26 1041.23 133.740  39
   2  -5  26 1282.35 153.335  42
   2  -5  26 1292.49 156.589  43
  -2   5 -26 1063.61 148.435  37
   2   5  27 1019.13 119.394  49
  -2   5 -27 1076.64 138.428  39
  -2   5 -27 1180.39 155.570  40
  -2  -5 -27 1219.07 132.609  39
  -2  -5 -27 1246.45 153.498  38
   2  -5  27 1218.29 146.208  43
   2  -5  27 998.048 134.673  42
   2   5  28 85.3534 41.2433  49
  -2   5 -28 104.893 59.9785  40
  -2   5 -28 76.4178 51.0086  39
  -2  -5 -28 111.023 60.2498  38
  -2  -5 -28 81.3460 41.9466  39
   2  -5  28 38.9858 45.5371  43
   2  -5  28 48.6046 39.2034  42
   2   5  29 173.272 50.7666  49
  -2   5 -29 286.135 73.0889  40
  -2  -5 -29 262.921 58.5545  39
  -2  -5 -29 213.188 62.8548  38
  -2   5 -29 244.638 63.7317  39
   2  -5  29 247.905 67.5338  43
   2   5  30 3514.50 228.935  49
  -2   5 -30 3431.94 247.391  39
  -2  -5 -30 3252.28 220.567  39
  -2   5 -30 3828.29 268.353  40
  -2  -5 -30 3137.71 246.753  38
   2  -5  30 4202.38 262.985  43
   2   5  31 5167.34 308.445  49
  -2   5 -31 5527.65 332.676  39
  -2  -5 -31 5691.20 338.474  38
   2  -5  31 5652.49 333.812  43
   2   5  32 3607.60 222.668  49
  -2   5 -32 4035.94 245.834  39
  -2  -5 -32 3784.32 241.820  38
   2  -5  32 4083.32 245.162  43
  -2  -5 -33 6400.94 349.240  38
  -2   5 -33 6656.40 353.303  39
  -2  -5 -34 2907.12 176.647  44
   2  -6 -34 20.0629 16.8534  38
   2   6 -34 8.06015 16.1186  39
  -2   6  33 5.53952 20.7977  50
  -2   6  33 25.6834 21.1259  27
  -2  -6  33 3.95626 14.8546  16
  -2   6  33-5.31291 23.0324  25
   2   6 -33-6.04941 23.4565  39
   2  -6 -33 15.8855 25.1462  38
   2   6 -32 4524.14 265.406  39
   2  -6 -32 4310.32 254.887  38
  -2  -6  32 3807.17 242.715  16
  -2   6  32 4015.99 249.615  27
   2   6 -31 2803.00 206.804  39
   2  -6 -31 2989.21 205.098  38
   2   6 -31 2573.50 178.840  37
  -2   6  31 3060.51 206.044  27
  -2  -6  31 2620.66 193.878  16
   2  -6 -30 517.105 83.7932  38
  -2  -6  30 407.134 87.7672  42
  -2   6  30 349.421 69.9839  27
   2   6 -30 516.776 73.6613  37
  -2  -6  29 185.067 66.8519  42
   2   6 -29 251.302 58.5245  37
  -2   6  29 181.424 62.8917  27
  -2  -6  28 6636.15 418.379  42
   2   6 -28 5921.67 367.865  37
   2   6 -28 5316.36 350.388  40
  -2   6  28 6010.30 381.993  27
  -2  -6  27 50.1741 56.1864  42
   2   6 -27 22.8562 35.0753  40
  -2   6  27 27.3528 41.9593  27
   2   6 -27 110.476 59.5185  37
  -2  -6  26 582.532 117.517  42
   2   6 -26 519.992 96.5442  37
  -2   6  26 570.031 105.228  27
  -2  -6  26 565.463 90.5869   7
  -2  -6  25 6114.93 432.100  42
  -2   6  25 6092.05 407.296  27
  -2   6  25 5558.65 350.305  18
  -2  -6  25 5826.50 379.469   7
   2   6 -25 6288.17 402.337  37
  -2   6  24 5227.13 348.071  18
  -2  -6  24 5851.79 424.694  42
   2   6 -24 6702.97 409.322  37
  -2   6  24 5507.50 397.676  27
  -2   6  24 6149.30 393.109  29
  -2   6  23 27502.5 1391.85  18
  -2   6  23 27338.4 1427.03  29
   2   6 -23 31460.9 1456.69  37
  -2  -6  23 28099.4 1478.36  42
  -2   6  22 8892.51 540.952  29
  -2  -6  22 8568.90 570.149  42
  -2   6  22 9034.98 511.439  18
  -2  -6  21 4555.11 302.495  23
  -2  -6  21 5302.27 387.945  42
  -2   6  21 4748.59 345.999  29
  -2   6  20 14984.9 862.271  49
  -2  -6  20 16622.5 838.083  23
  -2   6  20 16609.8 889.476  29
  -2  -6  20 17356.1 933.612  42
  -2   6  19 21059.7 1042.10  29
  -2  -6  19 18897.7 1058.32  42
  -2   6  19 18586.5 1009.54  49
  -2   6  18 873.962 126.526  29
  -2  -6  18 970.861 143.195  42
  -2   6  18 691.722 109.974  49
  -2   6  17 1707.53 177.829  29
  -2  -6  17 1551.37 186.272  42
  -2   6  17 1463.37 158.397  49
  -2  -6  16 20624.1 1035.64  23
  -2   6  16 20507.5 1068.83  49
   2   6 -16 19530.4 1433.21   3
  -2   6  16 21256.0 1092.26  29
  -2  -6  16 20937.4 1112.97  42
  -2   6  16 21929.9 1104.85  27
  -2  -6  15 7520.75 503.909  44
  -2   6  15 8314.53 488.341  29
  -2  -6  15 8195.47 438.254  23
   2   6 -15 7384.92 745.173   3
  -2  -6  15 8166.66 505.171  42
  -2   6  15 8437.67 496.342  27
  -2   6  15 6453.51 446.632  49
  -2  -6  14 64.3565 37.5044  23
   2   6 -14 56.5573 77.5816   3
   2   6 -13 164.998 119.325   3
  -2   6  13 103.229 62.5312   2
  -2   6  12 3305.88 266.410   2
   2   6 -12 3276.95 454.609   3
  -2   6  11 39859.0 1936.67   2
   2   6 -11 38311.2 2281.06   3
  -2   6  10 8203.11 509.566   2
   2   6 -10 9589.01 797.390   3
  -2   6   9 12641.4 704.188   2
   2   6  -9 12979.4 988.679   3
  -2   6   8 3226.52 254.144   2
   2   6  -8 3210.81 431.664   3
  -2   6   7 7503.99 461.561   2
   2   6  -7 8072.31 713.944   3
  -2   6   6 6214.41 396.542   2
   2   6  -6 6902.88 644.041   3
   2   6  -5 11125.6 889.032   3
   2   6  -4 187.773 111.601   3
   2   6  -4 99.0257 71.7666  54
  -2   6   3 245.417 116.706   3
   2   6  -3 325.673 135.434   3
   2   6  -3 32.2464 117.118  54
   2   6  -2 2634.72 321.130  54
  -2   6   2 2676.12 384.513   3
   2   6  -1 54084.4 2755.32  54
  -2   6   1 53591.1 2911.82   3
   2   6   0 3418.66 381.070  54
  -2   6   0 4551.07 506.677   3
  -2   6   0 4269.24 279.859   1
  -2   6  -1 183.113 51.6129   1
  -2   6  -1 49.0350 67.5041   3
   2   6   1 148.980 81.9252  54
  -2   6  -2 18743.5 1263.17   3
   2   6   2 17940.7 1097.87  54
  -2   6  -3 9760.95 839.423   3
   2   6   3 10610.8 729.194  54
  -2   6  -4 14967.9 1120.81   3
   2   6   4 15550.4 971.513  54
  -2   6  -5 2648.81 415.591   3
   2   6   5 2523.94 305.618  54
  -2   6  -6 41618.3 2457.32   3
   2   6   6 43883.9 2265.16  54
  -2   6  -7 4477.59 545.201   3
   2   6   7 4149.08 416.222  54
  -2   6  -8 17984.9 1309.89   3
   2   6   8 18222.2 1124.95  54
  -2   6  -9 6284.74 688.523   3
   2   6   9 6584.94 564.147  54
  -2   6 -10 6807.94 723.186   3
   2   6  10 6738.69 585.464  54
  -2   6 -11 3453.37 517.561   3
   2   6  11 4363.53 449.010  54
  -2   6 -12 28301.0 1948.69   3
   2   6  12 31559.5 1769.77  54
  -2  -6 -13 159.642 63.2370  38
   2   6  13 41.8910 115.028  54
  -2   6 -13 209.823 151.729   3
  -2   6 -14 72.4151 121.656   3
  -2  -6 -14 75.1722 52.7263  38
  -2  -6 -14 182.127 59.3075  39
   2  -6  14 44.9251 41.2892  42
   2   6  14 131.659 95.2223  54
  -2   6 -14 96.0162 45.2698  36
  -2   6 -14 131.008 52.5413  37
   2   6  15 2525.25 359.173  54
  -2   6 -15 1723.47 383.840   3
  -2  -6 -15 2673.90 233.334  38
  -2   6 -15 2045.89 201.008  37
  -2   6 -15 1899.02 186.201  36
  -2  -6 -15 2455.01 212.424  39
   2  -6  15 2390.40 221.469  42
   2  -6  16 5884.52 406.784  42
  -2   6 -16 5456.83 371.653  36
  -2  -6 -16 6811.96 426.033  38
  -2   6 -16 5502.23 388.742  37
  -2  -6 -16 6418.36 400.513  39
   2   6  16 5272.03 576.490  54
  -2  -6 -17 2658.45 223.003  39
  -2   6 -17 2278.40 199.767  36
   2  -6  17 2506.64 231.236  42
   2   6  17 2344.77 370.456  54
  -2  -6 -17 2320.83 229.024  38
  -2   6 -17 1916.90 204.797  37
  -2   6 -18 392.835 89.9477  37
   2  -6  18 643.127 116.679  42
  -2  -6 -18 521.354 108.374  38
  -2  -6 -18 562.399 99.3496  39
  -2   6 -19 15.5184 58.3641  37
  -2  -6 -19 170.788 74.1182  38
  -2  -6 -19 84.4948 51.1955  39
   2  -6  19 166.643 66.6928  42
   2   6  19 53.3227 51.8057  54
  -2  -6 -20 3588.51 274.737  39
   2   6  20 3517.64 242.901  34
  -2   6 -20 3542.38 275.584  39
  -2  -6 -20 3581.57 294.573  38
  -2   6 -20 3025.23 272.989  37
   2  -6  20 3557.76 292.764  42
   2   6  20 3126.93 446.857  54
  -2   6 -21 2024.48 213.281  37
  -2  -6 -21 2100.38 217.968  38
  -2   6 -21 2051.06 201.856  39
  -2  -6 -21 2244.26 206.497  39
   2   6  21 2422.83 184.404  34
   2  -6  21 2273.24 223.052  42
  -2  -6 -22 6393.78 418.968  38
  -2   6 -22 5605.64 382.732  39
  -2  -6 -22 5619.52 375.714  39
   2   6  22 5679.21 342.771  34
   2  -6  22 5329.79 392.335  42
  -2  -6 -23 25673.7 1316.08  38
   2   6  23 25306.5 1232.89  34
   2  -6  23 24637.7 1302.23  42
   2  -6  23 25881.9 1307.41  43
  -2   6 -23 25122.7 1285.89  39
  -2  -6 -23 25205.7 1273.06  39
   2  -6  24 8126.95 493.955  42
   2  -6  24 7059.79 475.630  43
  -2  -6 -24 7856.48 461.009  39
  -2   6 -24 7247.55 468.181  39
   2   6  24 8078.51 457.230  49
   2  -6  25 7075.57 449.986  42
   2  -6  25 7085.75 449.371  43
  -2   6 -25 7101.13 439.896  39
  -2  -6 -25 6850.21 418.542  39
   2  -6  26 4200.13 309.421  42
   2  -6  26 4548.41 319.125  43
  -2   6 -26 3688.80 303.838  37
  -2   6 -26 4605.91 313.405  39
  -2   6 -26 4786.97 338.392  40
  -2  -6 -26 4636.21 291.546  39
   2  -6  27 368.175 79.4175  42
   2  -6  27 267.639 67.2418  43
  -2   6 -27 359.650 77.6408  39
  -2   6 -27 305.073 85.7274  40
   2  -6  28 30.9058 34.6238  42
   2  -6  28 43.6557 43.6437  43
  -2   6 -28 26.3972 46.1518  40
  -2   6 -28 31.6055 39.5783  39
   2  -6  29 2926.26 216.466  43
  -2   6 -29 2911.81 214.848  39
  -2   6 -29 3365.20 242.481  40
   2   6  29 2847.95 200.733  49
  -2  -6 -30 4100.37 273.313  38
   2  -6  30 4136.04 263.716  43
  -2   6 -30 4664.54 289.302  40
   2   6  30 4105.62 251.215  49
  -2  -6 -31 1350.40 115.798  38
   2   6  31 1046.85 93.9392  49
  -2  -6 -32 786.923 85.0930  44
  -2  -6 -32 980.935 86.1244  38
  -2  -6 -33 37.5307 20.6696  44
  -2  -6 -33 31.9054 18.8856  38
   2   7 -33 534.683 49.5029  39
   2  -7 -32 994.297 78.6489  38
  -2   7  32 1198.66 94.7086  25
  -2   7  32 1308.03 98.6845  50
  -2  -7  32 1129.08 83.8106  16
  -2  -7  31 5.74196 22.9482  16
   2  -7 -31 30.3779 24.5380  38
   2   7 -31-13.6340 33.0390  39
  -2   7  31 6.65805 26.6094  25
  -2   7  31-10.3563 24.0714  27
  -2   7  30 10816.4 555.149  27
  -2  -7  30 10411.8 580.612  42
   2  -7 -30 10948.1 553.205  38
   2   7 -30 10639.5 549.243  37
  -2   7  29 662.053 84.7054  27
   2  -7 -29 582.755 80.7151  38
   2   7 -29 664.876 83.7529  37
  -2  -7  29 595.700 93.9111  42
   2   7 -28 1180.32 118.645  40
   2  -7 -28 1375.58 130.690  38
   2   7 -28 1286.17 130.958  37
  -2  -7  28 1503.75 157.646  42
  -2   7  28 1338.93 132.233  27
  -2   7  27 2283.57 185.486  27
   2  -7 -27 2029.67 173.608  38
   2   7 -27 2073.21 178.465  37
   2   7 -27 1945.97 169.260  40
  -2  -7  27 2063.79 199.866  42
  -2  -7  27 1822.37 157.258   7
   2   7 -26 7849.44 464.088  37
   2  -7 -26 7733.18 454.311  38
  -2  -7  26 7844.71 494.986  42
  -2   7  26 7493.86 460.891  27
  -2  -7  26 7703.37 446.702   7
  -2  -7  25 595.180 113.551  42
  -2   7  25 689.131 108.555  27
  -2  -7  25 477.820 89.2742   7
  -2   7  24 5089.17 349.399  27
   2   7 -24 5234.99 352.772  37
  -2   7  24 4931.89 305.184  18
  -2  -7  24 4780.43 370.519  42
  -2   7  23 4183.16 302.356  27
   2   7 -23 4515.17 313.277  37
  -2   7  23 3535.52 255.147  18
  -2  -7  23 3698.73 317.125  42
  -2   7  22 478.125 80.4081  18
  -2  -7  22 462.982 108.237  42
  -2   7  22 438.123 94.9470  27
  -2   7  21 21776.1 1083.23  18
  -2  -7  21 22012.4 1163.80  42
  -2   7  21 20582.5 1120.80  27
  -2   7  20 20332.9 1046.30  18
  -2  -7  20 20605.9 1121.59  42
  -2   7  20 20941.5 1091.30  27
  -2  -7  19 435.051 105.581  42
  -2   7  19 442.166 96.4042  27
  -2   7  19 482.500 86.1209  18
  -2  -7  19 401.285 73.0783  23
  -2  -7  18 224.996 78.0913  42
  -2   7  18 315.057 80.2995  27
  -2   7  18 433.767 85.9205  18
  -2  -7  18 203.984 58.5906  23
  -2  -7  17 47717.0 2322.75  42
  -2   7  17 47876.4 2294.67  27
  -2   7  17 48616.9 2260.63  18
  -2  -7  17 45076.6 2225.43  23
  -2  -7  16 5579.00 358.592  23
  -2   7  16 6292.81 417.456  27
  -2  -7  16 6028.91 431.746  42
  -2   7  16 6259.99 403.166  35
  -2   7  16 6635.33 397.318  18
  -2  -7  15 549.219 115.786  44
  -2  -7  15 708.241 91.9334  23
  -2   7  15 819.034 123.301  27
  -2  -7  15 547.818 113.875  42
   2   7 -15 790.646 99.0180  36
  -2   7  15 615.099 105.926  35
  -2   7  15 674.943 100.672  18
  -2   7  14 487.506 87.4504  18
  -2  -7  14 480.733 110.793  44
  -2   7  14 387.354 87.6892  27
  -2   7  14 472.687 92.1239  35
   2   7 -14 408.174 71.0401  36
  -2  -7  14 401.533 69.4907  23
   2   7 -14 382.744 186.548   3
  -2  -7  14 514.804 105.739  42
  -2   7  13 638.852 99.4567  18
   2   7 -13 905.226 103.897  36
  -2   7  13 827.932 120.972  35
  -2  -7  13 753.908 129.989  44
  -2   7  13 802.671 122.322  27
  -2  -7  13 802.616 95.4016  23
  -2  -7  13 683.717 120.334  42
   2   7 -13 377.217 164.774   3
  -2   7  12 32310.1 1607.52  18
  -2   7  12 34078.1 1642.71  35
   2   7 -12 38658.0 1603.96  36
   2   7 -12 31666.9 1631.19  33
  -2  -7  12 32527.9 1589.16  32
  -2   7  12 32377.0 1632.32  27
   2   7 -12 30901.5 2028.08   3
  -2  -7  12 31544.6 1567.95  23
  -2  -7  12 30459.1 1642.76  42
  -2  -7  12 31834.8 1658.30  44
   2   7 -11 5382.25 378.757  33
  -2   7  11 6022.79 396.258  35
   2   7 -11 4902.21 613.687   3
  -2   7  11 5326.26 377.049  27
  -2  -7  11 6439.66 420.447  44
  -2  -7  11 6056.48 337.020  23
  -2  -7  11 5765.90 397.181  42
  -2   7  11 5188.18 356.668  18
  -2  -7  10 794.479 87.3565  23
   2   7 -10 425.423 188.606   3
  -2  -7  10 609.472 113.361  44
   2   7 -10 514.210 95.0524  33
  -2   7  10 701.696 99.0978  18
   2   7  -9 422.400 166.538   3
   2   7  -8 3163.31 463.165   3
   2   7  -8 2332.30 322.662  54
   2   7  -7 109.757 79.3736  54
   2   7  -7 59.3978 57.6802   3
   2   7  -6 6752.57 707.744   3
   2   7  -6 6683.21 580.284  54
   2   7  -5 16953.6 1235.70   3
   2   7  -5 16013.9 1045.33  54
   2   7  -4 2237.10 318.476  54
  -2   7   4 3293.07 244.201   1
  -2   7   3 6559.77 410.264   1
   2   7  -3 6296.92 546.005  54
   2   7  -2 1265.51 231.850  54
  -2   7   2 1309.25 296.714   3
  -2   7   2 1736.70 167.585   1
  -2   7   1 51256.1 2403.99   1
  -2   7   1 47702.3 2815.13   3
   2   7  -1 48933.0 2578.07  54
  -2   7   0 21122.0 1047.44   1
  -2   7   0 18969.2 1397.04   3
   2   7   0 19176.6 1196.54  54
  -2   7  -1 6616.58 403.909   1
  -2   7  -1 5923.70 673.090   3
   2   7   1 5922.64 518.311  54
  -2   7  -2 15245.8 780.640   1
  -2   7  -2 13858.5 1124.83   3
   2   7   2 12897.7 902.154  54
   2   7   3 515.534 133.096  54
  -2   7  -3 486.352 89.6183   1
  -2   7  -3 312.016 149.620   3
  -2   7  -4 25929.1 1304.33   1
  -2   7  -4 25485.6 1721.57   3
   2   7   4 26182.1 1478.06  54
  -2   7  -5 5857.15 697.817   3
   2   7   5 7494.16 579.059  54
  -2   7  -6 2061.01 406.441   3
   2   7   6 3272.52 353.515  54
  -2   7  -7 2648.72 462.965   3
   2   7   7 3311.82 364.244  54
  -2   7  -8 8886.92 910.187   3
   2   7   8 10396.2 746.506  54
  -2   7  -9 5001.57 361.990  36
  -2  -7  -9 6577.98 414.188  41
  -2  -7  -9 6383.17 410.766  44
  -2   7  -9 4553.60 630.622   3
   2   7   9 6236.21 544.236  54
  -2  -7  -9 6030.24 391.796  38
  -2   7 -10 8364.21 528.080  36
  -2  -7 -10 9609.23 571.368  41
  -2  -7 -10 9723.97 578.048  44
   2  -7  10 9446.82 568.652  42
  -2  -7 -10 9336.51 555.778  38
   2   7  10 10115.3 744.225  54
  -2   7 -10 9106.38 918.762   3
   2   7  11 542.566 155.652  54
  -2   7 -11 671.987 229.385   3
  -2  -7 -11 339.836 82.4728  38
   2  -7  11 347.776 86.6971  42
  -2  -7 -11 386.048 88.1705  41
  -2   7 -11 255.017 66.0485  37
  -2   7 -11 339.732 75.7751  36
  -2  -7 -12 13225.6 716.841  41
  -2   7 -12 12157.7 1109.40   3
  -2  -7 -12 12680.6 697.840  38
  -2   7 -12 11443.9 669.307  37
   2  -7  12 12278.9 702.353  42
   2   7  12 12742.8 906.910  54
  -2   7 -12 11000.6 661.428  36
  -2  -7 -13 11456.8 620.164  41
  -2   7 -13 9631.72 981.423   3
  -2  -7 -13 9588.56 583.829  38
  -2   7 -13 9167.15 563.604  37
   2  -7  13 9947.64 594.498  42
   2   7  13 9767.60 784.552  54
  -2   7 -13 8885.86 554.392  36
  -2  -7 -14 22997.6 1168.18  41
  -2   7 -14 22663.8 1666.54   3
  -2   7 -14 21008.3 1122.10  37
  -2  -7 -14 21649.9 1146.52  38
   2  -7  14 22575.1 1159.12  42
   2   7  14 22839.6 1399.39  54
  -2   7 -14 20762.0 1114.32  36
   2   7  14 21709.3 1091.97  34
  -2   7 -15 163.377 137.156   3
  -2  -7 -15 98.7070 65.7687  38
  -2   7 -15 28.6677 39.3323  37
  -2   7 -15 53.0476 51.4458  36
   2   7  15 31.2303 33.5072  34
   2   7  15-45.0442 75.6423  54
   2  -7  15 67.4612 49.0707  42
  -2  -7 -15 70.8008 51.4972  41
  -2  -7 -16 9461.20 567.282  41
  -2   7 -16 7836.33 506.154  36
   2   7  16 9128.21 498.708  34
  -2  -7 -16 8866.11 549.706  38
  -2   7 -16 8402.30 526.404  37
   2   7  16 7669.34 718.433  54
   2  -7  16 8806.97 551.252  42
  -2   7 -17 3546.74 280.838  36
   2   7  17 3941.82 270.825  34
   2  -7  17 4012.60 318.458  42
  -2  -7 -17 4258.12 333.517  41
  -2  -7 -17 4515.09 330.451  38
  -2   7 -17 3445.48 290.798  37
   2   7  18 35530.1 1700.33  34
   2  -7  18 34026.7 1760.33  42
  -2  -7 -18 38491.4 1795.58  41
  -2   7 -18 35705.7 1724.16  39
  -2   7 -18 32738.0 1737.52  37
  -2  -7 -18 34922.6 1764.64  38
   2   7  19 6392.21 390.511  34
   2  -7  19 6455.39 445.229  42
  -2  -7 -19 7304.44 468.195  41
  -2   7 -19 6514.38 432.051  37
  -2  -7 -19 6724.31 451.219  38
  -2   7 -19 6136.29 407.948  39
   2   7  20 4717.39 301.671  34
   2  -7  20 4297.92 342.757  42
  -2  -7 -20 5078.30 368.922  41
  -2   7 -20 4683.05 323.891  39
  -2   7 -20 4171.24 333.620  37
  -2  -7 -20 5215.08 364.722  38
   2   7  21 216.127 57.0536  34
  -2   7 -21 275.163 79.0588  37
   2  -7  21 242.505 79.0055  42
  -2  -7 -21 260.881 86.5550  41
  -2  -7 -21 197.483 75.5026  38
  -2   7 -21 189.544 62.0733  39
  -2   7 -22 136.063 50.9360  39
  -2  -7 -22 79.7023 51.3132  38
  -2   7 -22 75.1000 54.5381  37
   2   7  22 53.2554 37.5935  34
   2  -7  22 108.508 56.2810  42
   2   7  22 21.4717 37.6124  49
  -2  -7 -22-16.7058 53.7705  41
  -2  -7 -23 2225.01 215.169  38
  -2   7 -23 2069.40 208.321  37
   2   7  23 2150.79 168.817  34
   2  -7  23 1998.52 204.267  42
   2  -7  23 2505.24 215.672  43
   2   7  23 2215.33 186.198  49
  -2  -7 -23 2522.05 227.331  41
   2  -7  24 3471.49 273.856  42
   2  -7  24 3575.87 271.958  43
   2   7  24 3995.63 258.195  49
  -2  -7 -24 3575.14 282.382  41
  -2  -7 -24 3005.82 265.029  38
  -2   7 -24 3370.74 271.704  37
   2  -7  25 49.9478 45.3047  42
   2  -7  25 11.9775 44.9818  43
   2   7  25 18.8215 38.7206  49
  -2  -7 -25 95.7429 57.8026  41
  -2  -7 -25-13.3812 50.2500  38
   2  -7  26 688.025 99.6513  42
   2  -7  26 635.652 93.5823  43
   2   7  26 584.791 84.8778  49
  -2  -7 -26 747.143 110.107  41
  -2  -7 -26 734.882 107.128  38
  -2  -7 -27 90.4870 50.7823  44
   2  -7  27 218.777 55.8117  42
   2  -7  27 180.073 53.2878  43
  -2  -7 -27 133.336 57.4680  41
  -2  -7 -27 131.997 58.8646  38
   2   7  27 229.874 54.8297  49
   2   7  28 1520.81 125.823  49
   2  -7  28 1388.56 126.595  42
   2  -7  28 1515.60 132.052  43
  -2  -7 -28 1494.58 140.705  38
  -2   7 -28 1411.56 143.947  40
  -2  -7 -28 1294.86 133.694  41
  -2  -7 -28 1454.31 141.653  44
  -2  -7 -29 1122.63 116.253  38
  -2   7 -29 1423.33 131.651  40
  -2  -7 -29 1367.85 127.034  41
  -2  -7 -29 1413.93 128.288  44
  -2  -7 -30 2338.12 170.082  41
  -2   7 -30 2431.70 176.421  40
  -2  -7 -30 2630.04 175.466  44
  -2  -7 -31 1709.45 119.008  41
  -2  -7 -31 1488.33 115.050  44
  -2   8  31 1575.85 105.261  50
  -2  -8  30 41.7453 22.5765  16
   2   8 -30 45.4371 19.8743  37
  -2   8  30 54.2582 28.3988  50
   2  -8 -29 60.3237 18.8799  38
  -2   8  29 59.1712 22.9894  27
  -2   8  29 55.8966 35.3082  25
   2   8 -29 61.9689 26.9047  37
  -2  -8  29 111.745 43.8600  42
  -2  -8  28 14291.6 687.962  42
   2   8 -28 13771.7 658.540  37
   2  -8 -28 11673.4 627.873  38
   2   8 -28 11648.4 629.820  40
  -2   8  28 13315.7 643.231  27
  -2   8  28 14672.4 677.051  25
  -2   8  27 9280.51 498.536  27
  -2  -8  27 9474.84 535.264  42
   2  -8 -27 9446.90 488.520  38
   2   8 -27 10042.9 515.778  37
   2   8 -27 9056.85 497.305  40
  -2  -8  27 9293.40 485.739   7
  -2   8  26 4605.71 293.476  27
  -2  -8  26 5352.91 337.522  42
   2  -8 -26 4530.12 283.086  38
   2   8 -26 5476.77 316.143  37
   2   8 -26 4710.27 300.752  40
  -2  -8  26 4495.51 289.741   7
  -2  -8  25 686.216 112.077  42
  -2  -8  25 781.623 101.457   7
  -2   8  25 925.118 108.593  27
   2  -8 -25 670.290 89.1762  38
   2   8 -25 881.962 111.239  37
   2  -8 -24 224.311 60.9192  38
  -2   8  24 277.838 69.0624  27
  -2  -8  24 371.078 87.2250  42
   2   8 -24 286.603 76.0500  37
   2  -8 -23 28.9952 35.0631  38
  -2   8  23 11.6128 35.6051  27
   2   8 -23 12.8295 41.2529  37
  -2  -8  23 15.7807 48.3784  42
   2  -8 -22 1380.35 134.977  38
   2   8 -22 1393.45 157.034  37
  -2  -8  22 1245.54 164.108  42
  -2   8  22 1279.85 141.136  27
  -2   8  22 1028.95 112.070  18
  -2  -8  21 103.676 58.1563  42
  -2   8  21 52.4490 47.7214  27
  -2   8  21 111.396 46.9240  18
  -2  -8  20 1067.79 155.283  42
  -2   8  20 1161.51 142.853  27
  -2   8  20 1181.42 126.126  18
  -2  -8  19 18.1653 46.5977  42
  -2   8  19 21.5786 39.1449  18
  -2   8  19 28.1730 38.6341  27
  -2   8  18 18383.8 922.088  27
  -2   8  18 16184.3 884.254  35
  -2  -8  18 17168.4 950.008  42
  -2   8  18 18583.0 893.120  18
  -2  -8  18 15616.1 858.441  23
  -2   8  17 3745.29 278.803  27
  -2   8  17 2775.33 244.125  35
   2   8 -17 3308.84 236.356  36
  -2  -8  17 3157.63 285.743  42
  -2   8  17 3796.16 259.856  18
  -2  -8  17 3139.55 229.951  23
  -2   8  16 1877.09 194.599  27
  -2  -8  16 2137.69 222.552  42
  -2   8  16 2227.96 201.547  35
   2   8 -16 2016.34 173.270  36
  -2   8  16 2191.13 191.756  18
  -2  -8  16 1838.27 162.630  23
  -2   8  15 2012.75 206.045  27
  -2  -8  15 2432.91 242.965  42
  -2  -8  15 2108.74 176.152  23
  -2   8  15 2361.51 214.435  35
   2   8 -15 2406.04 191.740  36
  -2   8  15 2569.62 210.250  18
  -2  -8  15 2153.40 234.316  44
  -2   8  14 2445.30 224.687  27
  -2  -8  14 3001.82 263.919  42
  -2   8  14 2817.61 236.886  35
   2   8 -14 2412.10 198.683  36
  -2   8  14 2537.08 215.198  18
  -2  -8  14 2615.76 258.423  44
  -2  -8  14 2205.12 182.659  23
  -2   8  13 126.268 50.6734  18
  -2   8  13 87.3023 51.0600  27
  -2  -8  13 61.8285 39.5031  23
  -2   8  13 90.2278 52.7573  35
   2   8 -13 116.327 47.1994  36
  -2  -8  13 152.838 80.8510  44
  -2  -8  13 160.438 71.3930  42
  -2   8  12 3956.93 296.357  35
   2   8 -12 3479.11 253.254  36
  -2   8  12 3609.87 280.808  27
  -2  -8  12 3208.37 290.003  42
  -2  -8  12 3375.88 235.488  23
  -2   8  12 3878.05 274.300  18
  -2  -8  12 3473.87 306.071  44
   2   8 -11 2401.17 228.937  33
  -2   8  11 2295.41 226.637  35
   2   8 -11 2785.99 211.484  36
   2   8 -11 2826.05 463.204   3
  -2   8  11 2514.94 226.031  27
  -2  -8  11 2719.61 249.790  42
  -2  -8  11 2602.15 188.743  23
  -2   8  11 2972.05 228.634  18
  -2  -8  11 2275.31 241.423  44
  -2   8  10 10219.7 604.526  35
   2   8 -10 10402.3 605.303  33
   2   8 -10 10993.5 569.879  36
   2   8 -10 8511.90 899.921   3
  -2   8  10 9765.37 586.433  27
  -2  -8  10 10016.6 613.438  42
  -2  -8  10 10081.7 535.688  23
  -2   8  10 9533.50 570.632  18
  -2  -8  10 9663.78 617.964  44
  -2  -8   9 463.568 99.8594  42
  -2   8   9 547.174 92.4496  18
   2   8  -9 767.231 98.6401  36
  -2   8   9 646.501 110.801  35
   2   8  -9 483.918 202.764   3
  -2   8   9 586.418 100.210  27
  -2  -8   9 507.697 73.0771  23
  -2   8   9 701.138 113.686  25
   2   8  -9 645.266 108.179  33
  -2  -8   9 547.149 110.071  44
  -2   8   8 1498.57 163.787  35
   2   8  -8 1158.80 145.313  33
   2   8  -8 1106.39 289.009   3
  -2   8   8 964.673 132.173  27
  -2  -8   8 1415.47 168.894  42
  -2  -8   8 1108.70 108.287  23
  -2   8   8 943.707 136.682  25
  -2   8   8 1235.56 138.916  18
  -2  -8   8 1056.67 150.587  44
  -2   8   7 638.864 95.9548  36
  -2   8   7 878.915 124.379  35
   2   8  -7 648.142 112.406  33
  -2   8   7 789.236 113.334  27
  -2   8   7 760.661 107.802  18
  -2  -8   7 745.969 83.6041  23
  -2   8   7 588.414 103.796  25
  -2  -8   7 612.535 118.620  44
  -2  -8   7 704.632 118.432  42
  -2   8   6 734.940 116.192  35
  -2   8   6 602.356 95.0001  36
   2   8  -6 658.344 110.867  33
  -2   8   6 805.807 113.546  27
  -2   8   6 622.485 99.9410  18
  -2  -8   6 682.730 79.9778  23
  -2   8   6 908.649 125.255  25
  -2  -8   6 678.335 114.841  42
  -2  -8   6 903.671 133.678  44
  -2  -8   5 2736.50 249.217  44
  -2   8   5 2637.43 221.063  36
  -2   8   5 2800.03 241.200  35
  -2   8   5 2663.36 228.899  27
  -2   8   5 2582.87 229.374  25
  -2   8   5 2635.97 217.570  18
   2   8  -5 2692.96 236.281  33
  -2   8   4 9567.52 582.881   1
  -2  -8   4 9137.68 592.606  44
  -2   8   4 9923.01 571.812  36
  -2   8   4 9720.18 586.334  35
  -2   8   4 10880.9 592.202  25
  -2   8   4 9744.90 574.864  27
  -2   8   4 10267.6 570.032  18
   2   8  -4 10094.9 588.727  33
  -2   8   3 2440.35 216.925  27
  -2   8   3 2656.35 223.092  25
  -2   8   3 2372.50 220.464   1
   2   8  -3 2347.04 218.464  33
  -2   8   3 2555.90 218.660  36
   2   8  -3 2291.33 184.801  34
  -2  -8   3 2572.29 235.877  44
  -2   8   2 490.300 96.0608   1
  -2   8   2 296.801 81.8151  27
  -2   8   2 622.907 108.756  28
  -2   8   2 424.974 85.9953  36
   2   8  -2 521.834 76.2890  34
  -2  -8   2 490.683 100.433  44
  -2   8   1 3065.34 264.170   1
  -2   8   1 4015.05 278.745  27
  -2   8   1 3612.68 284.677  28
   2   8  -1 3192.98 236.818  34
  -2   8   1 3358.11 273.635  35
  -2   8   1 3701.25 275.192  36
  -2  -8   1 3601.65 288.458  44
  -2  -8   0 909.126 135.908  44
  -2   8   0 1076.28 141.373  28
  -2   8   0 857.687 271.748   3
  -2   8   0 977.564 131.850   1
  -2   8   0 1034.64 139.313  35
   2   8   0 1004.72 111.883  34
  -2   8   0 887.891 124.599  36
  -2  -8   0 799.292 129.320  41
  -2   8  -1 956.804 132.485  28
  -2  -8  -1 580.001 110.700  44
  -2   8  -1 650.031 244.924   3
  -2   8  -1 733.121 113.232   1
  -2  -8  -1 663.376 118.922  41
   2   8   1 741.943 96.8115  34
  -2   8  -1 819.870 122.754  35
  -2   8  -1 920.829 122.537  36
  -2   8  -2 17667.0 950.342  28
  -2  -8  -2 16378.9 946.894  41
  -2  -8  -2 18060.3 964.047  44
  -2   8  -2 17294.1 946.232  35
   2   8   2 18453.1 907.612  34
  -2   8  -2 17656.5 940.373  36
  -2   8  -2 18995.8 957.764   1
  -2   8  -2 16165.6 1353.22   3
  -2   8  -3 2598.86 233.207  35
   2   8   3 2784.69 205.453  34
  -2   8  -3 2669.81 228.659  36
  -2   8  -3 2264.57 208.701  33
  -2   8  -3 2707.66 236.304  28
  -2  -8  -3 2474.70 217.437  38
  -2  -8  -3 2733.90 242.839  41
  -2  -8  -3 2873.43 247.761  44
  -2   8  -3 2684.26 232.263   1
  -2   8  -3 2281.60 432.520   3
  -2   8  -4 13800.6 757.274  35
   2   8   4 13204.2 706.915  34
  -2   8  -4 13301.7 746.828  28
  -2  -8  -4 12583.7 730.094  38
  -2  -8  -4 13866.8 764.671  41
  -2  -8  -4 14225.0 771.823  44
  -2   8  -4 14036.5 756.652   1
  -2   8  -4 11612.8 1108.57   3
  -2   8  -5 12878.8 714.065  35
   2   8   5 12644.4 666.173  34
  -2   8  -5 12701.7 706.223  28
  -2  -8  -5 12340.6 693.264  38
  -2  -8  -5 11721.0 710.706  41
  -2  -8  -5 12671.4 722.120  44
  -2   8  -5 12827.4 708.882   1
  -2   8  -5 10694.5 1067.70   3
  -2   8  -6 1633.72 177.249  36
   2   8   6 1855.26 162.934  34
  -2   8  -6 1914.48 192.848  35
  -2   8  -6 1795.82 185.848  28
  -2  -8  -6 2005.34 189.139  38
  -2  -8  -6 1562.70 187.233  44
  -2  -8  -6 1868.36 198.959  41
  -2   8  -6 2078.54 198.836   1
  -2   8  -6 2298.06 434.581   3
  -2   8  -7 176.750 63.9397   1
  -2   8  -7-77.5879 75.2834   3
   2   8   7 165.128 50.1341  34
  -2   8  -7 59.7140 45.8852  35
  -2   8  -7 69.0644 53.6635  36
  -2  -8  -7 48.8173 54.7449  41
   2  -8   7 30.1419 38.7992  44
  -2  -8  -7 125.690 57.5328  38
  -2   8  -8 59.3165 57.5076   1
  -2   8  -8 78.5318 76.1304   3
   2  -8   8-33.3264 53.5818  42
  -2  -8  -8 65.7360 52.8452  41
   2   8   8 125.878 49.8256  34
  -2   8  -8 68.9687 50.0408  36
   2  -8   8 15.4840 45.0411  44
  -2  -8  -8 14.2803 49.9213  38
   2  -8   9 7386.27 466.932  42
  -2   8  -9 6063.30 767.880   3
  -2  -8  -9 7435.60 467.583  41
  -2   8  -9 6082.73 422.088  36
   2   8   9 7339.48 413.913  34
   2  -8   9 6438.10 443.580  44
  -2   8  -9 6276.03 416.396  37
  -2  -8  -9 6784.78 440.373  38
   2  -8  10 10096.6 598.450  42
  -2   8 -10 9086.81 558.691  36
   2   8  10 10129.1 541.862  34
  -2  -8 -10 9135.38 583.396  41
  -2   8 -10 10084.6 1005.68   3
  -2   8 -10 9330.72 551.935  37
  -2  -8 -10 9270.83 570.163  38
   2  -8  11 1525.65 176.694  42
  -2   8 -11 1514.35 160.993  36
  -2  -8 -11 1419.47 176.324  41
  -2   8 -11 1182.69 143.861  37
  -2  -8 -11 1208.31 152.044  38
   2  -8  12 1294.11 166.766  42
  -2   8 -12 1242.66 151.794  36
  -2  -8 -12 1364.78 170.272  41
  -2   8 -12 908.641 293.696   3
  -2   8 -12 1107.78 139.199  37
  -2  -8 -12 1108.57 149.612  38
   2  -8  13 52581.5 2535.96  42
   2   8  13 53755.8 2473.32  34
  -2   8 -13 47571.7 2489.37  36
  -2  -8 -13 54969.7 2545.49  41
  -2   8 -13 50196.6 3104.02   3
  -2   8 -13 51204.3 2494.83  37
  -2  -8 -13 53157.1 2522.26  38
  -2   8 -14 197.239 65.5982  37
   2   8  14 11.0722 40.3294  34
  -2   8 -14 127.306 61.4302  36
   2  -8  14 86.8400 63.1007  42
  -2  -8 -14 176.576 74.6985  41
  -2   8 -14 84.2195 81.7197   3
  -2  -8 -14 64.5836 54.3422  38
   2   8  15 6355.10 403.214  34
  -2   8 -15 6096.18 421.558  36
  -2  -8 -15 6883.95 461.323  41
   2  -8  15 7499.32 471.896  42
  -2  -8 -15 6912.36 451.901  38
  -2   8 -15 6864.83 434.966  37
   2   8  16 36577.4 1778.39  34
  -2   8 -16 33827.8 1793.07  36
  -2  -8 -16 38546.7 1852.23  41
   2  -8  16 37764.4 1845.72  42
  -2  -8 -16 38401.9 1839.88  38
  -2   8 -16 36737.9 1812.06  37
   2   8  17 2272.14 188.526  34
  -2   8 -17 2104.98 195.091  36
  -2   8 -17 1855.64 194.886  37
  -2  -8 -17 2279.14 220.096  38
   2  -8  17 2137.99 219.162  42
  -2  -8 -17 2229.20 227.182  41
  -2   8 -18 5717.03 409.223  37
  -2  -8 -18 6198.29 430.125  38
  -2  -8 -18 6247.97 436.921  41
   2   8  18 7160.94 398.166  49
   2   8  18 6490.60 387.858  34
  -2  -8 -18 6538.64 445.932  44
   2  -8  18 6317.53 435.771  42
  -2  -8 -19 688.545 119.689  41
   2   8  19 708.620 97.1208  49
  -2   8 -19 648.497 109.240  37
   2   8  19 629.317 91.6793  34
  -2  -8 -19 627.152 116.251  38
  -2  -8 -19 578.310 116.563  44
   2  -8  19 514.705 106.129  42
  -2  -8 -20 10446.8 610.133  38
  -2   8 -20 9572.74 591.384  37
  -2  -8 -20 10755.7 622.120  41
   2   8  20 10370.3 564.608  49
   2   8  20 9649.25 552.477  34
  -2  -8 -20 10553.3 622.737  44
   2  -8  20 11064.6 619.247  42
  -2  -8 -21 2196.18 210.989  38
  -2   8 -21 2266.77 208.165  37
  -2  -8 -21 2315.44 216.539  41
   2   8  21 2541.24 191.752  49
   2   8  21 2021.80 169.154  34
  -2  -8 -21 2207.67 217.347  44
   2  -8  21 2007.06 205.405  42
  -2  -8 -22 2342.04 208.662  38
  -2   8 -22 1835.04 187.800  37
  -2  -8 -22 1982.32 199.098  41
  -2   8 -22 2292.84 217.298  40
   2   8  22 2270.01 178.669  49
   2   8  22 2062.33 163.522  34
  -2  -8 -22 2682.89 224.823  44
   2  -8  22 2241.07 203.621  42
   2  -8  22 1901.23 184.371  43
  -2   8 -23 663.044 110.380  40
  -2  -8 -23 359.363 81.4234  41
   2   8  23 624.568 86.1835  49
  -2   8 -23 437.363 87.5238  37
  -2  -8 -23 593.432 104.388  44
   2  -8  23 335.882 76.4936  42
   2  -8  23 505.919 87.8386  43
  -2  -8 -23 493.548 93.5272  38
   2   8  24 4486.98 274.454  49
  -2  -8 -24 4654.38 308.865  44
   2  -8  24 3987.96 287.738  42
   2  -8  24 4307.30 285.329  43
  -2   8 -24 4189.25 306.194  40
  -2  -8 -24 4129.36 298.244  41
  -2   8 -24 4325.65 298.326  37
  -2  -8 -24 4128.92 293.607  38
   2   8  25 3083.87 204.522  49
  -2  -8 -25 2833.57 219.976  38
  -2  -8 -25 3047.07 229.106  44
  -2  -8 -25 3088.68 228.992  41
   2  -8  25 2780.00 213.010  42
   2  -8  25 2830.99 208.603  43
   2   8  26 1747.73 135.697  49
  -2  -8 -26 1477.60 143.369  38
  -2   8 -26 1612.90 137.174   1
   2  -8  26 1803.85 146.814  42
  -2  -8 -26 1489.73 143.403  41
  -2  -8 -26 1790.80 156.326  44
   2   8  27 226.379 48.8496  49
  -2  -8 -27 303.664 61.0699  41
  -2  -8 -27 283.832 57.6925  44
   2  -8  27 344.520 52.4018  42
  -2  -8 -27 381.329 63.0921  38
   2   8  28 4081.45 237.147  49
  -2  -8 -28 4287.68 255.165  41
  -2  -8 -28 4132.20 252.092  38
  -2  -8 -28 4332.99 256.886  44
  -2  -8 -29 295.280 46.2489  41
  -2  -8 -29 349.536 49.6186  44
  -2  -8 -29 254.728 44.8186  38
  -2  -8 -30 6852.68 356.121  41
  -2  -8 -30 7564.33 360.430  44
  -2  -8 -30 6974.63 355.220  38
  -2   9  29 505.121 48.2148  25
  -2   9  28 3291.96 188.404  28
  -2   9  28 3368.82 193.722  25
  -2   9  28 3121.36 186.039   6
   2   9 -28 3418.14 190.685  39
  -2   9  28 3032.81 186.569  50
   2   9 -28 3034.30 184.042  37
  -2  -9  28 3071.52 194.231  42
  -2   9  27 492.294 65.5823  25
  -2   9  27 469.759 62.0412  50
  -2   9  27 653.632 72.0675   6
   2   9 -27 514.423 62.3054  37
   2   9 -27 383.838 45.3483  40
  -2  -9  27 499.685 68.5425  42
  -2  -9  26 2501.18 184.327  42
  -2  -9  26 2157.82 149.184   7
  -2   9  26 2708.68 179.883  25
   2   9 -26 2466.51 169.162  37
   2   9 -26 2411.15 159.200  40
  -2   9  26 2018.16 141.497  19
  -2  -9  25-14.0789 28.1511   7
  -2   9  25 31.9193 23.6514  27
   2   9 -25 30.4222 32.1497  40
  -2   9  25 26.6058 39.4062  25
   2   9 -25 41.1935 34.8237  37
  -2  -9  25 30.3483 35.3686  42
  -2   9  24 2805.69 196.821  27
  -2   9  24 3307.86 231.588  25
  -2  -9  24 3254.00 242.044  42
   2   9 -24 3249.48 225.343  37
  -2  -9  24 3123.55 217.344   7
  -2  -9  23 75.0629 49.9991  42
  -2   9  23-15.4031 28.9127  27
   2   9 -23-10.3464 47.0395  37
  -2   9  23 33.0961 44.0903  25
  -2   9  22 5212.59 340.721  25
  -2   9  22 4890.37 309.653  27
   2   9 -22 5286.46 338.242  37
  -2  -9  22 5206.20 353.242  42
  -2   9  21 1128.84 133.670  25
  -2   9  21 864.150 107.423  27
   2   9 -21 1179.86 136.018  37
  -2  -9  21 985.819 138.132  42
  -2  -9  20 5897.76 399.955  42
  -2   9  20 5657.57 355.532  27
  -2   9  20 5706.55 381.071  25
  -2  -9  19 5270.00 387.100  42
  -2   9  19 5812.99 358.516  27
  -2  -9  18 2323.54 225.992  42
  -2   9  18 2114.79 188.268  27
   2   9 -18 2146.69 171.547  36
  -2  -9  17 9289.42 573.910  42
  -2   9  17 9326.91 516.207  18
  -2   9  17 8923.75 528.713  27
  -2   9  17 9232.98 556.480  25
  -2   9  17 8921.67 525.928  35
   2   9 -17 9157.16 507.945  36
  -2  -9  16 3482.95 297.064  42
  -2   9  16 3605.79 261.285  18
  -2   9  16 3708.20 274.096  27
  -2   9  16 3701.68 291.961  25
  -2   9  16 3724.23 276.062  35
   2   9 -16 3579.73 253.884  36
  -2  -9  15 1982.23 206.430  42
  -2   9  15 1844.94 182.278  35
   2   9 -15 1606.58 159.798  36
  -2   9  15 1848.06 170.768  18
  -2   9  15 1676.59 184.494  25
  -2   9  15 1816.18 177.244  27
  -2   9  14 21104.4 1082.35  25
  -2   9  14 21125.9 1060.44  27
  -2  -9  14 20646.3 1100.10  42
  -2  -9  14 17903.6 1000.62  23
  -2   9  14 20512.9 1064.57  35
   2   9 -14 21537.8 1040.51  36
  -2   9  14 22121.5 1053.64  18
  -2  -9  14 19809.4 1105.23  44
  -2   9  13 30722.6 1502.60  25
  -2   9  13 29358.8 1473.74  27
  -2  -9  13 28898.5 1515.44  42
  -2  -9  13 26136.6 1416.24  23
  -2  -9  13 29073.4 1527.75  44
  -2   9  13 32001.4 1475.14  18
  -2   9  13 31733.0 1498.42  35
   2   9 -13 31214.9 1459.32  36
  -2   9  12 325.837 76.4089  18
  -2   9  12 196.890 69.4606  35
   2   9 -12 249.063 67.3711  36
  -2   9  12 295.214 78.5740  27
  -2   9  12 184.991 65.7708  25
  -2  -9  12 150.790 49.5686  23
  -2  -9  12 176.863 80.9269  42
  -2  -9  12 113.502 71.6010  44
  -2   9  11 4798.34 346.037  35
   2   9 -11 5456.53 328.795  36
  -2   9  11 4618.10 352.642   2
  -2   9  11 4709.41 332.287  27
  -2   9  11 4859.95 347.185  25
  -2  -9  11 4719.26 360.168  42
  -2  -9  11 4301.21 284.569  23
  -2   9  11 5181.24 335.873  18
  -2  -9  11 3885.47 348.382  44
   2   9 -10 13572.9 771.838  33
  -2   9  10 14182.5 776.464  35
   2   9 -10 15379.8 745.790  36
  -2   9  10 13553.0 780.688   2
  -2   9  10 13855.9 754.586  27
  -2   9  10 14508.2 775.080  25
  -2  -9  10 13861.8 788.684  42
  -2  -9  10 12495.5 693.676  23
  -2   9  10 12991.5 740.095  18
  -2  -9  10 13488.5 796.060  44
  -2  -9   9 945.177 151.447  44
  -2   9   9 1449.41 159.049  27
  -2   9   9 1869.71 186.444  25
  -2   9   9 1691.45 180.146  35
   2   9  -9 1388.40 167.722  33
   2   9  -9 1261.26 138.931  36
  -2  -9   9 1199.31 163.859  42
  -2  -9   9 1290.73 119.557  23
  -2   9   9 1140.55 160.935   2
   2   9  -8 126.363 63.2132  33
  -2   9   8 191.503 70.9634  35
   2   9  -8 90.1990 50.1905  36
  -2  -9   8 36.8100 61.8878  44
  -2   9   8 54.1448 47.4222  27
  -2  -9   8 51.7227 52.9499  42
  -2   9   8 84.8809 57.0975   2
  -2  -9   8 82.7733 36.6180  23
  -2   9   8 29.8284 38.3898  25
  -2  -9   7 19947.5 1099.77  44
  -2  -9   7 18945.2 991.260  23
  -2  -9   7 21188.4 1097.76  42
  -2   9   7 20646.7 1091.55   2
  -2   9   7 18989.6 1033.06  36
  -2   9   7 20591.1 1084.01  35
   2   9  -7 23101.4 1050.62  36
   2   9  -7 19983.6 1076.43  33
  -2   9   7 20795.6 1071.36  25
  -2   9   7 21127.9 1063.18  27
  -2   9   6 1417.18 170.375   2
  -2  -9   6 1171.14 158.149  42
  -2   9   6 1331.35 154.098  25
  -2   9   6 999.835 136.102  27
   2   9  -6 1014.97 148.294  33
  -2   9   6 1076.33 133.586  36
  -2   9   6 1408.71 167.711  35
   2   9  -6 1593.01 151.355  36
  -2  -9   6 1271.92 171.622  44
  -2   9   5 10094.5 610.378   2
  -2  -9   5 9706.47 605.560  42
   2   9  -5 10283.9 607.734  33
  -2   9   5 8839.93 564.456  36
  -2   9   5 8911.98 590.659  35
   2   9  -5 11421.5 576.344  36
  -2  -9   5 9956.97 620.545  44
  -2   9   5 10049.7 591.535  25
  -2   9   5 11038.1 595.084  27
  -2   9   4 17229.9 940.450  28
  -2   9   4 17620.6 913.205  27
  -2   9   4 17012.7 913.089  25
  -2   9   4 16202.8 899.021  36
   2   9  -4 18434.2 894.533  36
   2   9  -4 16308.8 925.670  33
  -2  -9   4 16924.0 949.068  44
  -2   9   4 16687.0 933.665   2
  -2   9   3 1206.20 146.883  25
  -2   9   3 1534.45 176.520  28
  -2   9   3 1244.91 149.018  36
   2   9  -3 1559.90 175.123  33
  -2  -9   3 949.030 156.659  44
  -2   9   3 1488.71 177.716   2
  -2   9   2 263.759 77.3772  28
  -2   9   2 288.909 84.4636  35
  -2   9   2 250.043 70.7806  36
   2   9  -2 339.184 83.5326  33
  -2   9   2 169.173 58.3722  33
  -2  -9   2 196.203 81.7977  44
  -2   9   2 222.784 77.8638   1
  -2   9   1 3072.83 264.729  28
  -2   9   1 3550.21 279.061  35
  -2   9   1 2651.90 239.744  36
  -2   9   1 2671.93 229.833  33
   2   9  -1 3000.76 224.559  34
   2   9  -1 3034.37 264.346  33
  -2  -9   1 3090.37 278.299  44
  -2   9   1 3120.96 265.678   1
  -2   9   0 53598.2 2530.48   1
  -2   9   0 49234.9 2486.19  33
  -2   9   0 51644.4 2528.84  35
  -2   9   0 52671.1 2512.49  36
   2   9   0 51840.0 2472.64  34
  -2  -9   0 51498.3 2541.50  44
  -2   9   0 55999.6 2540.33  28
  -2   9  -1 64.7757 45.3449  33
  -2   9  -1 79.4109 63.5227   1
   2   9   1 21.6280 34.8538  34
  -2   9  -1 65.0283 59.0138  35
  -2   9  -1 116.485 59.9308  36
  -2   9  -1 47.1118 48.2001  28
  -2  -9  -2 26875.5 1389.05  41
  -2   9  -2 27591.8 1380.41   1
  -2   9  -2 28097.3 1378.44  28
  -2   9  -2 26172.1 1361.21  36
   2   9   2 25809.4 1324.28  34
  -2   9  -2 27046.2 1380.62  35
  -2  -9  -3 18798.8 1031.06  41
  -2   9  -3 18962.5 1525.27   3
  -2   9  -3 19420.3 1024.22   1
   2   9   3 19058.6 975.427  34
  -2   9  -3 19054.2 1025.29  35
  -2   9  -3 17970.2 1002.47  36
  -2   9  -3 20121.5 1020.73  28
  -2   9  -4 7908.94 501.020  28
  -2  -9  -4 8058.25 488.574  38
  -2  -9  -4 7664.39 516.130  41
  -2   9  -4 8061.14 502.940  36
  -2   9  -4 8291.42 518.731  35
   2   9   4 8280.06 475.983  34
  -2   9  -4 8474.53 516.084   1
  -2   9  -4 7888.15 902.532   3
  -2   9  -5 2967.65 271.411  35
   2   9   5 3506.46 252.094  34
  -2   9  -5 3546.85 275.637  28
  -2   9  -5 3921.16 292.593   1
  -2   9  -5 2745.18 513.588   3
  -2  -9  -5 3285.55 285.053  41
  -2  -9  -5 3398.62 263.330  38
   2  -9   5 3139.98 274.321  44
   2  -9   6 22931.9 1280.65  44
  -2  -9  -6 27017.5 1317.80  41
  -2   9  -6 25082.4 1295.40  35
   2   9   6 26941.9 1257.10  34
  -2  -9  -6 24510.3 1266.86  38
  -2   9  -6 24207.0 1287.11   1
  -2   9  -6 21755.4 1754.85   3
   2  -9   7 7633.07 490.799  44
  -2   9  -7 7614.31 483.660   1
  -2   9  -7 7296.17 858.801   3
  -2  -9  -7 7591.81 498.273  41
   2   9   7 7554.24 450.265  34
   2   9   7 8768.27 448.600  36
  -2   9  -7 7258.44 474.217  36
  -2  -9  -7 6698.24 456.924  38
   2  -9   7 7004.73 489.796  42
   2  -9   8 5304.73 413.879  44
  -2   9  -8 6234.96 423.465   1
  -2   9  -8 6374.21 793.883   3
  -2  -9  -8 6337.25 438.732  41
   2   9   8 6379.32 393.895  34
  -2   9  -8 5719.87 408.774  36
   2   9   8 7028.59 384.523  36
  -2  -9  -8 6548.10 416.653  38
   2  -9   8 6874.92 448.263  42
   2  -9   9 4306.38 354.993  44
  -2  -9  -9 5092.42 376.971  41
  -2   9  -9 4997.95 359.578   1
  -2   9  -9 3874.46 621.196   3
  -2   9  -9 4690.91 351.704  36
   2   9   9 5049.35 333.614  34
   2   9   9 5559.78 322.076  36
  -2  -9  -9 5298.37 358.350  38
   2  -9   9 5851.02 392.434  42
  -2  -9 -10 9393.31 582.829  41
  -2   9 -10 9277.22 568.997   1
  -2   9 -10 8218.73 552.191  36
   2   9  10 9527.38 539.235  34
   2   9  10 10265.3 517.756  36
  -2   9 -10 8369.03 530.986  37
  -2  -9 -10 9941.75 569.349  38
   2  -9  10 10556.8 602.300  42
  -2  -9 -11 5454.23 397.988  41
  -2   9 -11 5809.92 390.340   1
  -2   9 -11 5024.41 373.471  36
   2   9  11 5243.55 353.802  34
   2   9  11 5595.87 329.503  36
  -2   9 -11 6103.72 372.392  37
  -2  -9 -11 5651.59 383.411  38
   2  -9  11 5987.06 409.142  42
  -2   9 -12 1034.88 138.709  36
  -2   9 -12 957.064 124.358  37
  -2  -9 -12 1318.14 154.157  38
  -2   9 -12 1414.93 160.680   1
   2  -9  12 976.175 149.138  42
  -2  -9 -12 952.029 144.452  41
  -2  -9 -13 368.137 85.1033  38
  -2   9 -13 237.518 72.7200   1
   2  -9  13 237.183 81.1420  42
  -2  -9 -13 169.068 68.3919  41
  -2   9 -13 252.885 69.0544  37
  -2   9 -13 188.290 69.5870  36
   2   9  13 272.063 56.7773  49
  -2  -9 -13 155.448 77.4470  44
  -2   9 -14 2736.77 238.665  37
  -2  -9 -14 2854.08 251.658  38
  -2  -9 -14 3559.88 286.882  44
  -2   9 -14 3089.49 257.135   1
  -2  -9 -14 3198.06 274.730  41
   2   9  14 3121.20 236.958  34
  -2   9 -14 2974.29 252.906  36
   2   9  14 3652.60 232.883  49
   2  -9  14 3368.20 280.961  42
  -2   9 -15 1382.05 154.793  37
  -2  -9 -15 1460.07 169.325  38
  -2  -9 -15 1475.10 181.714  44
  -2   9 -15 1550.43 168.012   1
  -2  -9 -15 1583.05 182.044  41
   2   9  15 1706.11 158.838  34
  -2   9 -15 1558.54 169.020  36
   2   9  15 1720.34 145.586  49
   2  -9  15 1631.29 181.767  42
  -2   9 -16 9792.66 566.912  37
  -2  -9 -16 10291.0 589.194  38
  -2  -9 -16 9943.50 602.865  44
  -2   9 -16 9347.16 572.392   1
  -2  -9 -16 10599.8 606.407  41
  -2   9 -16 8938.01 560.221  36
   2   9  16 9668.69 548.221  34
   2   9  16 10122.8 537.125  49
   2  -9  16 10491.8 604.563  42
  -2   9 -17 1953.49 186.804  37
  -2  -9 -17 2424.33 211.663  38
  -2  -9 -17 2079.54 211.314  44
  -2   9 -17 2054.30 195.596   1
  -2  -9 -17 2210.90 212.985  41
   2   9  17 2090.41 179.656  34
   2   9  17 2341.95 175.844  49
   2  -9  17 1975.68 202.214  42
  -2   9 -18 6803.95 411.046  37
  -2  -9 -18 6568.33 418.541  38
  -2  -9 -18 6809.04 437.146  44
  -2   9 -18 6184.28 406.414   1
  -2  -9 -18 6469.85 427.228  41
   2   9  18 6460.90 385.152  34
   2   9  18 6319.90 375.515  49
   2  -9  18 6571.68 426.652  42
  -2  -9 -19 2537.06 217.080  38
  -2   9 -19 2575.52 212.115  37
  -2  -9 -19 2443.04 224.974  44
  -2   9 -19 2413.59 208.148   1
  -2  -9 -19 2778.42 232.166  41
   2   9  19 2449.58 190.934  34
   2   9  19 2615.35 190.493  49
   2  -9  19 2656.52 226.327  42
  -2   9 -20 5269.58 358.293  37
  -2  -9 -20 5487.09 365.886  38
  -2  -9 -20 6423.49 395.554  44
  -2   9 -20 5696.78 360.832   1
  -2  -9 -20 6161.47 386.357  41
   2   9  20 5803.68 338.843  34
   2   9  20 5558.45 335.197  49
   2  -9  20 5898.98 378.337  42
  -2   9 -21 6665.83 392.118  37
  -2  -9 -21 6773.87 397.330  38
  -2  -9 -21 6480.96 404.227  44
  -2  -9 -21 6294.56 400.202  41
  -2   9 -21 7194.72 421.516  40
  -2   9 -21 6136.84 379.739   1
   2   9  21 5825.22 353.284  34
   2   9  21 6394.76 361.421  49
   2  -9  21 6287.61 393.939  42
   2  -9  21 5841.38 375.140  43
  -2  -9 -22 71.8193 46.6764  38
  -2   9 -22 86.0990 46.2056  40
  -2  -9 -22-11.2108 37.6808  41
  -2   9 -22 45.6973 36.5649   1
  -2   9 -22 20.2820 35.4814  37
  -2  -9 -22 34.2846 49.5684  44
   2  -9  22 42.1655 38.2685  42
   2  -9  22 27.0145 40.9744  43
   2   9  22 43.3425 34.3438  49
  -2   9 -23 8.05176 27.0423   1
  -2  -9 -23-55.1967 34.5407  38
  -2  -9 -23 20.5721 38.6194  44
   2  -9  23 9.18754 30.8553  42
  -2   9 -23-22.2810 37.4120  40
  -2  -9 -23 40.1338 45.6204  41
   2   9  23-26.4759 32.7197  49
  -2  -9 -24 9130.96 501.137  44
  -2   9 -24 8153.74 474.370   1
   2  -9  24 9475.64 490.644  42
   2   9  24 8976.38 470.539  49
  -2  -9 -24 9261.72 493.005  38
  -2   9 -24 10175.6 518.468  40
  -2  -9 -24 9105.25 499.354  41
  -2  -9 -25 4240.31 262.429  38
   2  -9  25 4172.65 254.410  42
  -2   9 -25 4894.78 285.677  40
  -2  -9 -25 4766.27 276.230  41
   2   9  25 4014.10 245.663  49
  -2  -9 -25 5058.91 283.198  44
  -2  -9 -26 95.9972 32.0806  38
  -2   9 -26 91.4978 34.9378  40
  -2  -9 -26 74.8011 32.1360  41
  -2  -9 -26 32.3558 30.2564  44
  -2  -9 -27 51.0408 21.9053  38
  -2   9 -27 10.7939 22.8881  40
  -2  -9 -27 62.2292 25.4907  41
  -2  -9 -27 55.2538 24.9051  44
   2  10 -26 2803.96 161.031  37
  -2  10  26 2749.85 161.662   6
  -2  10  26 2825.75 162.007  28
  -2  10  26 2579.44 154.030  25
  -2  10  25-4.76226 22.1401  25
   2  10 -25 25.6139 24.3280  37
  -2  10  25 10.1891 13.9705  50
  -2  10  25 5.45762 23.6600  28
  -2 -10  25 5.72227 20.0009  42
  -2 -10  24 1151.99 107.113  42
  -2  10  24 1181.54 101.117  25
   2  10 -24 1246.83 103.783  37
  -2 -10  24 1096.06 92.7020   7
   2  10 -24 1043.58 93.7612  40
  -2  10  24 971.965 85.3144  50
  -2  10  23 246.845 50.3734  25
  -2 -10  23 254.370 49.6304   7
  -2  10  23 295.643 49.0045  50
  -2 -10  23 288.443 59.4568  42
   2  10 -23 293.342 55.9938  37
   2  10 -22 6546.14 372.266  37
  -2  10  22 6110.72 350.965  50
  -2  10  22 6396.34 366.805  25
  -2 -10  22 6659.40 384.483  42
  -2 -10  21 128.666 49.3149  42
  -2  10  21 161.931 45.7352  50
  -2  10  21 215.024 55.4289  25
  -2 -10  20 948.723 120.207  42
  -2  10  20 998.318 113.302  25
  -2 -10  19 5271.97 358.274  42
  -2  10  19 5631.67 346.755  25
   2  10 -18 7.21934 23.2257  36
  -2 -10  18 80.5171 53.6392  42
  -2  10  18 22.3440 37.5236  25
   2  10 -17 801.286 94.4180  36
  -2 -10  17 1003.54 134.939  42
  -2  10  17 843.992 112.275  25
   2  10 -16 45.2291 37.2773  36
  -2  10  16 24.3565 39.2242  25
  -2 -10  15 183.135 64.7171  42
  -2  10  15 81.8321 45.6618  35
   2  10 -15 87.6975 46.6003  36
  -2  10  15 182.283 50.3829  27
  -2  10  15 112.907 53.2924  25
  -2 -10  14 329.250 84.0452  42
  -2  10  14 262.116 60.5637  27
  -2  10  14 275.776 69.7074  35
   2  10 -14 195.428 58.4380  36
  -2  10  14 269.435 72.3791  25
  -2 -10  13 16631.2 858.033  42
  -2 -10  13 14185.7 848.786  44
  -2  10  13 15538.3 797.078  27
  -2  10  13 15099.0 818.576  25
  -2  10  13 14781.1 818.433  35
   2  10 -13 15343.4 799.089  36
  -2  10  12 208.419 71.6180  35
   2  10 -12 120.560 59.5727  36
  -2 -10  12 211.351 70.8307  42
  -2  10  12 118.667 57.5939  25
  -2  10  12 130.253 48.7321  27
  -2 -10  12 228.153 76.4073  44
  -2 -10  11 7562.34 501.867  44
  -2 -10  11 7795.34 494.006  42
  -2  10  11 7033.79 466.548  35
   2  10 -11 7728.19 449.654  36
  -2  10  11 7579.50 465.164  25
  -2 -10  10 17808.8 1054.23  44
  -2 -10  10 18727.1 1048.04  42
  -2  10  10 20073.6 1025.83  25
  -2  10  10 19879.8 1041.04  35
   2  10 -10 20746.4 1013.52  36
  -2  10  10 20424.5 1055.92   2
  -2 -10   9 2625.44 266.810  44
  -2  10   9 3293.87 257.898  25
  -2 -10   9 3312.03 279.412  42
  -2  10   9 3341.67 270.861  35
   2  10  -9 3492.74 249.914  36
   2  10  -9 3211.94 271.556  33
  -2  10   9 3437.89 282.423   2
   2  10  -8-46.6911 58.4285  33
  -2 -10   8-18.2108 58.5452  44
  -2  10   8 32.4170 47.1338  28
  -2  10   8 46.1611 53.7766  35
   2  10  -8-11.3338 42.5490  36
  -2 -10   8 16.6781 42.7724  42
  -2  10   8-13.2232 38.4528  25
  -2  10   8 16.5580 53.2316   2
   2  10  -7 740.051 122.581  33
  -2  10   7 810.829 125.179  35
  -2  10   7 772.932 104.956  36
   2  10  -7 833.106 109.831  36
  -2 -10   7 713.575 133.117  44
  -2  10   7 650.611 115.019  28
  -2 -10   7 584.069 109.721  42
  -2  10   7 701.748 126.492   2
  -2  10   7 655.201 105.895  25
  -2 -10   6 5898.86 391.756  42
  -2  10   6 5602.83 381.521  28
  -2  10   6 5235.73 351.098  25
  -2  10   6 4913.37 373.447   2
   2  10  -6 4997.33 369.376  33
  -2  10   6 4888.61 364.206  35
  -2  10   6 4872.98 334.580  36
   2  10  -6 5624.85 345.082  36
  -2 -10   6 4480.49 370.165  44
  -2  10   5 1658.67 188.759   2
  -2 -10   5 1795.21 194.746  42
  -2  10   5 1221.06 147.635  36
   2  10  -5 1463.58 176.007  33
   2  10  -5 1961.54 171.036  36
  -2  10   5 1667.68 166.132  25
  -2  10   5 1642.09 185.133  28
  -2  10   4 10442.0 618.880   2
  -2 -10   4 9513.06 600.104  42
  -2  10   4 9063.07 565.127  36
   2  10  -4 11535.3 589.893  35
   2  10  -4 9751.50 563.890  36
   2  10  -4 10026.7 606.051  33
  -2  10   4 10068.0 607.430  28
  -2  10   3 11267.3 660.713   2
   2  10  -3 11814.9 659.345  33
  -2 -10   3 11319.9 653.789  42
  -2  10   3 10491.9 643.572  35
  -2  10   3 10055.6 613.241  36
   2  10  -3 12699.1 639.662  35
  -2  10   3 9609.10 593.572  33
  -2  10   3 11146.0 648.576  28
   2  10  -2 8892.31 526.432  33
  -2  10   2 7988.18 521.687   2
  -2  10   2 8131.75 513.140  35
  -2  10   2 7775.65 486.990  36
   2  10  -2 7977.80 469.293  36
  -2  10   2 7355.63 466.183  33
  -2  10   2 8365.82 512.806  28
   2  10  -1 248.692 82.4647  33
  -2  10   1 154.077 80.1188   2
  -2  10   1 130.591 65.8916  35
  -2  10   1 137.965 63.4033  36
   2  10  -1 300.089 71.2480  36
  -2  10   1 312.586 82.1058  28
  -2  10   0 12312.9 732.931  35
  -2  10   0 11824.3 707.132  36
   2  10   0 14161.0 700.379  36
  -2  10   0 12163.7 737.630   2
  -2  10   0 13268.9 731.416  28
   2  10   0 12813.5 740.204  33
  -2  10  -1 7117.73 483.181  35
  -2  10  -1 7327.87 467.750  36
   2  10   1 7943.39 448.539  36
  -2  10  -1 6914.71 473.079   1
   2  10   1 7972.61 498.203  33
  -2  10  -1 7321.13 473.482  28
  -2  10  -2 11964.5 699.233  35
  -2  10  -2 11614.0 678.282  36
   2  10   2 13359.1 661.945  36
  -2  10  -2 11198.4 688.026   1
  -2  10  -2 12021.5 682.869  28
   2  10   2 11332.7 694.704  33
  -2  10  -3 5267.01 388.366   1
  -2  10  -3 5991.17 406.168  35
  -2  10  -3 5108.36 376.568  36
   2  10   3 6714.97 370.485  36
   2 -10   3 5427.84 384.452  44
  -2  10  -3 5559.37 382.627  28
   2 -10   4 1056.72 139.349  44
  -2  10  -4 1031.61 141.742   1
   2  10   4 830.802 111.823  34
  -2  10  -4 878.949 133.818  35
   2  10   4 1041.59 116.698  36
  -2  10  -4 734.711 122.122  36
   2 -10   5 75.2532 52.8451  44
  -2  10  -5 139.183 63.8006   1
   2  10   5 112.998 53.8984  34
   2  10   5 130.210 51.6246  36
  -2 -10  -6 435.779 98.7164  41
   2 -10   6 377.726 95.4255  42
   2  10   6 306.242 72.1021  34
   2  10   6 331.867 69.3413  36
  -2  10  -6 275.337 85.3104   1
   2 -10   6 394.562 87.1765  44
   2 -10   7 1159.57 152.316  44
  -2  10  -7 1221.30 154.313   1
  -2  10  -7 1410.41 161.190  36
   2  10   7 1551.78 139.342  36
   2  10   7 1269.94 139.419  34
  -2 -10  -7 1393.01 166.627  41
  -2 -10  -7 1281.73 142.245  38
   2 -10   7 1593.78 180.651  42
  -2 -10  -8 49.1941 52.7322  41
   2 -10   8 50.1814 51.2880  42
   2  10   8 11.3090 46.5246  34
  -2  10  -8 43.7521 44.7212  36
   2  10   8 35.4883 31.0327  36
  -2 -10  -8 35.7137 39.9930  38
  -2  10  -8-14.8565 43.2200   1
  -2 -10  -9 7836.40 508.961  44
  -2  10  -9 8002.51 492.214   1
  -2 -10  -9 8210.29 507.622  41
  -2  10  -9 7765.07 487.667  36
   2  10   9 7922.26 438.967  36
   2  10   9 7706.28 461.429  34
  -2 -10  -9 7892.27 468.541  38
   2 -10   9 7396.78 498.023  42
  -2 -10 -10 9746.63 584.196  44
  -2  10 -10 10199.5 566.050   1
  -2 -10 -10 9728.05 577.151  41
  -2  10 -10 8593.40 548.891  36
   2  10  10 8718.00 524.656  34
  -2 -10 -10 9307.88 537.329  38
   2 -10  10 9382.08 574.243  42
  -2 -10 -11 3944.15 319.964  44
  -2  10 -11 4463.16 313.803   1
  -2 -10 -11 4286.11 321.811  41
  -2  10 -11 4127.53 307.046  36
   2  10  11 4007.20 282.786  34
  -2 -10 -11 4030.07 290.028  38
   2 -10  11 4197.41 319.735  42
  -2 -10 -12 3035.08 253.860  44
  -2  10 -12 2819.44 232.438   1
  -2 -10 -12 2705.88 240.511  41
  -2  10 -12 2600.22 225.669  36
   2  10  12 2506.91 203.504  34
  -2 -10 -12 2379.68 209.384  38
   2 -10  12 2595.60 235.881  42
  -2 -10 -13 1780.86 191.199  44
  -2  10 -13 1595.46 167.598   1
  -2 -10 -13 1787.87 185.708  41
  -2  10 -13 1588.72 167.771  36
  -2 -10 -13 1663.95 163.060  38
   2 -10  13 1873.38 189.981  42
  -2 -10 -14 3344.88 279.444  44
  -2 -10 -14 3796.69 286.635  41
  -2  10 -14 3376.47 265.548   1
  -2  10 -14 3541.84 269.029  36
  -2 -10 -14 3803.73 266.712  38
   2 -10  14 3784.35 286.058  42
  -2 -10 -15 13.8872 52.5134  41
  -2  10 -15 167.295 61.6141   1
   2  10  15 218.797 59.3782  34
  -2  10 -15 142.089 57.7316  36
  -2 -10 -15 180.280 54.9708  38
  -2 -10 -15 143.662 62.5936  44
   2 -10  15 138.581 58.8901  42
  -2 -10 -16 606.315 93.1060  38
  -2 -10 -16 688.655 108.533  41
  -2  10 -16 608.439 94.0732   1
   2  10  16 512.079 79.6880  34
  -2 -10 -16 685.227 111.289  44
   2 -10  16 683.010 107.699  42
   2  10  16 565.655 69.8250  49
  -2  10 -17 115.548 49.3918   1
  -2 -10 -17 226.094 57.7043  38
  -2 -10 -17 194.165 66.8063  44
   2 -10  17 246.135 66.8316  42
  -2 -10 -17 212.510 68.9445  41
   2  10  17 122.697 35.9546  49
  -2 -10 -18 1160.41 135.993  44
  -2  10 -18 1111.08 121.853   1
   2 -10  18 1333.78 138.034  42
   2  10  18 996.045 93.9514  49
  -2 -10 -18 1107.74 129.913  41
  -2 -10 -18 1202.28 123.882  38
  -2  10 -19 332.683 62.1723   1
  -2 -10 -19 336.566 64.5967  38
  -2 -10 -19 289.691 70.5331  44
   2 -10  19 331.513 70.2288  42
  -2 -10 -19 311.174 71.1381  41
   2  10  19 273.342 46.4571  49
  -2 -10 -20 1921.60 167.443  44
  -2  10 -20 1906.70 150.508   1
   2 -10  20 1731.26 155.983  42
   2  10  20 1608.32 124.212  49
  -2 -10 -20 2158.05 170.235  41
  -2  10 -20 2210.38 176.188  40
  -2 -10 -20 1810.11 148.781  38
  -2 -10 -21 760.775 92.4479  41
  -2  10 -21 652.162 90.1554  40
  -2 -10 -21 689.877 81.6497  38
  -2 -10 -21 716.766 93.6337  44
   2 -10  21 739.345 88.3313  42
  -2 -10 -22 1204.05 116.850  44
  -2 -10 -22 1301.70 116.533  41
  -2  10 -22 1419.31 125.414  40
  -2 -10 -22 1061.63 100.990  38
   2 -10  22 1274.59 110.632  42
  -2 -10 -23 9137.80 462.384  44
  -2 -10 -23 9183.55 457.627  41
  -2  10 -23 9623.76 466.218  40
  -2 -10 -23 8414.12 438.218  38
  -2  10 -24 2361.30 151.945  40
  -2 -10 -24 2417.03 149.321  41
  -2 -10 -24 1891.10 129.503  38
  -2 -10 -24 2382.60 151.816  44
  -2  10 -25 87.4714 24.1213  40
  -2 -10 -25 63.7244 20.3343  44
  -2  11  23 3026.32 175.279  28
  -2  11  23 3184.11 175.794   6
   2  11 -22 880.220 75.2751  40
  -2  11  22 1049.17 86.7627  28
  -2 -11  22 819.994 75.0072   7
  -2  11  22 1119.36 86.8019   6
  -2  11  21 4917.18 265.473  28
  -2  11  21 3939.62 236.309  25
  -2  11  21 4822.80 261.811   6
  -2 -11  21 4549.19 257.919   7
  -2  11  20 9.89619 21.9808  25
   2  11 -20 19.6492 26.9367  37
  -2  11  20-7.17298 31.0952  28
  -2 -11  19 3351.86 229.298  42
  -2  11  19 3369.15 209.976  25
  -2  11  19 3501.86 230.744  28
   2  11 -19 3628.22 228.465  37
  -2 -11  18 91.7506 45.5577  42
   2  11 -18 145.625 45.2599  37
   2  11 -18 87.2499 26.7661  36
  -2  11  18 98.0474 33.2105  25
  -2  11  18 80.6119 40.9555  28
  -2 -11  17 170.444 55.2318  42
   2  11 -17 175.059 51.8806  37
   2  11 -17 103.296 32.3930  36
  -2  11  17 114.911 38.4981  25
  -2  11  17 77.8299 41.4469  28
  -2 -11  16 205.091 58.4465  42
   2  11 -16 205.762 59.1734  37
   2  11 -16 267.409 51.4740  36
  -2  11  16 356.175 62.9459  25
  -2  11  16 239.689 63.3188  28
  -2 -11  15 6495.13 384.445  42
   2  11 -15 6120.61 347.281  36
  -2  11  15 5559.07 344.615  25
  -2  11  15 5969.89 375.123  28
  -2 -11  14 542.642 92.7716  42
   2  11 -14 850.441 96.5124  36
  -2  11  14 647.992 92.7870  35
  -2  11  14 937.313 113.105  28
  -2  11  14 759.171 93.7235  25
  -2 -11  13 1798.79 172.876  42
  -2  11  13 1395.22 147.905  35
   2  11 -13 1808.72 150.290  36
  -2  11  13 1725.34 147.138  25
  -2  11  13 1396.14 155.365  28
  -2 -11  12 1289.02 148.830  42
  -2  11  12 1208.46 137.480  35
   2  11 -12 1249.08 130.096  36
  -2  11  12 1324.60 129.271  25
  -2  11  12 1541.56 155.351  28
  -2 -11  11 321.350 77.9077  42
  -2  11  11 599.804 97.6682  28
  -2  11  11 488.309 78.3895  25
  -2  11  11 566.477 98.2629  35
   2  11 -11 621.111 90.4549  36
  -2  11  10 9.50021 30.5423  25
  -2  11  10 52.1543 48.9488  28
  -2  11  10 12.6113 47.3447  35
   2  11 -10-10.0794 44.7727  36
  -2 -11  10-13.7276 49.7881  42
  -2 -11   9 4456.74 324.296  42
   2  11  -9 4766.76 305.083  36
  -2  11   9 4722.65 325.343  35
  -2  11   9 4217.60 288.602  25
  -2  11   9 4880.44 328.770  28
  -2 -11   8 42.4643 51.3390  42
  -2  11   8 14.4030 44.1511   2
  -2  11   8 67.1672 50.4330  28
  -2  11   8-13.4724 50.5793  35
   2  11  -8-10.4517 49.6336  36
  -2  11   7 7319.42 453.073  28
  -2 -11   7 7568.74 461.784  42
  -2  11   7 6701.97 454.938   2
  -2  11   7 6895.44 450.979  35
   2  11  -7 7228.66 430.193  36
   2  11  -7 7656.25 461.472  33
  -2  11   6 13.6182 45.7492  28
   2  11  -6-14.2997 51.8818  33
  -2 -11   6 172.361 69.6274  42
  -2  11   6 29.8912 52.2526   2
   2  11  -6 52.9154 42.3197  36
  -2  11   5 81.7399 47.8530  28
  -2 -11   5 129.696 61.0754  42
  -2  11   5 75.7277 60.7198   2
   2  11  -5 128.039 53.9545  36
   2  11  -5 130.545 70.4627  33
  -2  11   4 1988.26 199.624  35
   2  11  -4 2149.40 177.633  35
  -2  11   4 1610.74 165.624  36
   2  11  -4 2215.75 206.999  33
  -2  11   4 2004.08 204.689   2
  -2 -11   4 2133.21 202.600  42
  -2  11   4 2185.63 199.418  28
  -2  11   3 15488.6 876.067  35
  -2  11   3 14941.2 843.697  36
   2  11  -3 17146.2 854.950  35
   2  11  -3 16564.1 887.163  33
  -2  11   3 16661.3 893.657   2
  -2 -11   3 16800.1 882.906  42
  -2  11   3 16817.8 875.400  28
  -2  11   2 8593.08 542.240  35
  -2  11   2 8524.10 520.445  36
   2  11  -2 9252.80 554.323  33
   2  11  -2 9901.23 522.608  36
   2  11  -2 9085.53 524.172  35
  -2  11   2 9754.13 545.236  28
  -2  11   2 8481.24 550.575   2
  -2 -11   2 9094.42 546.021  42
   2  11  -1 1047.61 140.737  33
  -2  11   1 1135.11 135.995  28
  -2 -11   1 1026.68 138.391  42
   2  11  -1 1300.94 139.867  35
   2  11  -1 1307.91 131.751  36
  -2  11   1 1042.54 140.578  35
  -2  11   1 868.795 118.987  36
  -2  11   1 869.898 141.508   2
  -2  11   0 191.168 62.0330  28
   2  11   0 239.588 72.7998  33
  -2 -11   0 127.333 60.0523  42
  -2  11   0 191.203 72.9204  35
  -2  11   0 112.709 59.7445  36
   2  11   0 88.1272 49.1489  35
   2  11   0 155.219 52.4339  36
  -2  11   0 15.5252 90.4747   2
  -2  11  -1 680.801 102.936  28
   2  11   1 642.197 110.106  33
  -2 -11  -1 713.739 109.690  42
  -2  11  -1 603.156 117.647   2
  -2  11  -1 601.059 110.066  35
  -2  11  -1 547.415 96.6119  36
   2  11   1 581.128 99.4720  35
   2  11   1 661.896 93.7848  36
  -2  11  -2 3304.03 280.260   2
  -2  11  -2 3061.45 254.826  36
   2  11   2 3796.58 249.353  36
   2 -11   3 31.7283 59.5587  42
  -2  11  -3 38.7792 45.1801  36
   2  11   3 9.68988 38.7306  36
  -2  11  -3-30.4502 86.0543   2
   2 -11   4 640.928 117.089  42
  -2  11  -4 982.329 125.219  36
   2  11   4 711.031 94.3101  36
  -2  11  -4 571.543 107.222   2
  -2 -11  -4 940.293 135.528  44
   2 -11   4 670.669 103.545  44
  -2  11  -5 25.9587 53.4350  36
   2  11   5 145.622 49.9674  36
   2 -11   5 92.1432 59.5958  42
  -2 -11  -5-15.9989 58.0788  44
   2 -11   6-15.0549 48.4075  42
   2  11   6 34.5341 37.4362  36
  -2  11  -6 26.1651 42.0679   1
  -2  11  -7 29486.6 1531.23   1
  -2 -11  -7 32574.1 1569.51  44
   2 -11   7 31558.4 1558.38  42
   2  11   8 67.1008 48.7296  33
   2 -11   8 71.6890 55.6410  42
  -2 -11  -8 14.9254 56.0814  44
  -2  11  -8 87.1619 49.8198   1
  -2  11  -8 25.0772 42.1679  36
  -2 -11  -9 4088.69 307.401  44
  -2  11  -9 3632.27 278.625   1
   2 -11   9 4287.25 304.233  42
  -2  11  -9 4175.22 293.001  36
   2 -11  10 955.447 130.059  42
  -2  11 -10 772.162 112.282  36
  -2 -11 -10 847.683 125.170  44
  -2  11 -10 988.429 120.143   1
  -2  11 -11 4624.21 312.493   1
  -2  11 -11 4399.00 311.364  36
  -2 -11 -11 5143.62 340.868  44
   2 -11  11 4889.34 330.314  42
  -2  11 -12 1277.00 136.250   1
  -2  11 -12 1358.98 141.660  36
  -2 -11 -12 1264.82 147.498  44
   2 -11  12 1506.72 152.766  42
  -2 -11 -13 721.594 112.127  44
  -2  11 -13 654.898 94.0972   1
   2 -11  13 784.080 108.460  42
  -2 -11 -13 754.868 83.9027  38
  -2 -11 -14 23.5434 41.1808  44
  -2  11 -14 18.4392 34.6590   1
   2 -11  14 43.9239 43.9236  42
  -2 -11 -14 60.6539 28.5321  38
  -2 -11 -15 2767.84 219.571  44
  -2  11 -15 2996.71 205.605   1
   2 -11  15 3019.30 220.076  42
  -2 -11 -15 2687.47 184.902  38
  -2 -11 -16 214.348 60.8396  44
  -2  11 -16 379.703 62.5799   1
  -2 -11 -16 307.232 48.6551  38
   2 -11  16 269.715 61.2658  42
  -2 -11 -17 5708.76 334.475  44
   2 -11  17 5907.47 328.264  42
  -2 -11 -17 4948.89 289.171  38
  -2 -11 -18-8.34746 39.6390  44
   2 -11  18-14.3877 25.1418  42
  -2 -11 -18 16.6530 17.5903  38
   2  11  18-14.1257 27.3844  35
   2 -11  19 159.850 40.2565  42
   2  11  19 202.348 44.7541  35
  -2 -11 -19 220.669 53.0837  44
  -2 -11 -20 74.8313 32.0402  44
   2 -11  20 30.4139 18.9283  42
  -2 -11 -21 805.954 76.5458  44
  -2 -11 -22 771.303 64.7756  44
  -2 -12  19 405.369 43.1418   7
  -2 -12  18 2938.82 172.664   7
  -2  12  18 2738.37 165.872  28
  -2  12  17 2946.76 173.682   6
  -2  12  17 3473.22 193.123  28
   2  12 -16 19.1063 15.4699  36
  -2  12  16 19.9870 16.9229   6
  -2  12  16 45.8282 26.6511  28
   2  12 -15 3464.60 205.380  36
  -2  12  15 3373.74 203.238   6
   2  12 -14 33.0332 28.2652  36
  -2  12  14 43.1244 25.0417   6
  -2  12  14 6.99669 27.9897  28
   2  12 -13 144.608 41.6948  36
  -2  12  13 99.7481 31.4352   6
  -2  12  13 135.214 40.2554  28
   2  12 -12 483.360 67.6302  36
  -2  12  12 373.571 52.7656   6
  -2  12  12 350.025 62.3334  28
  -2  12  11 11254.0 571.613  28
  -2  12  11 10157.4 565.367  35
   2  12 -11 10738.7 559.112  36
  -2  12  10 384.809 70.7584  35
   2  12 -10 472.791 71.5328  36
  -2  12  10 535.715 78.1931  28
  -2  12   9 19.3961 46.0568  35
   2  12  -9 16.2964 33.5149  36
  -2  12   9 8.88735 33.3702  28
   2  12  -8 766.672 93.7241  36
  -2  12   8 629.099 96.1358  35
  -2  12   8 716.713 91.8890  28
   2  12  -7 25.7570 38.1427  36
  -2  12   7 9.19623 34.5301  28
   2  12  -6 474.796 76.7060  36
  -2  12   6 435.113 74.6726  28
  -2  12   5 21304.6 1016.27  28
  -2  12   5 19095.7 1029.36   2
  -2  12   4 458.940 84.8319  35
  -2  12   4 431.850 74.8576  28
  -2  12   4 376.115 88.1298   2
   2  12  -3 899.514 115.222  33
   2  12  -3 771.626 88.1807  35
   2  12  -3 683.220 93.2769  36
  -2  12   3 677.638 113.319   2
   2  12  -2 3047.13 216.749  35
   2  12  -2 3330.97 227.131  36
   2  12  -2 3338.17 245.999  33
  -2  12   2 3291.39 250.946   2
   2  12  -1 8865.86 479.218  35
   2  12  -1 8990.15 480.229  36
   2  12  -1 9396.30 512.084  33
  -2  12   1 8061.45 476.080  36
  -2  12   1 8090.14 502.190   2
   2 -12   0 4797.82 320.661  42
  -2  12   0 4438.03 289.639  36
   2  12   0 4464.45 287.627  35
   2  12   0 4757.65 286.730  36
   2  12   0 4029.97 297.885  33
  -2  12   0 4583.47 313.509   2
  -2 -12   0 4552.29 320.996  44
  -2  12  -1 322.167 83.9347   2
  -2  12  -1 547.014 83.8731  36
   2  12   1 543.365 80.6847  35
   2  12   1 495.431 75.3604  36
   2 -12   1 461.409 89.1189  42
  -2 -12  -1 593.336 102.246  44
  -2  12  -2-71.0117 81.9309   2
  -2 -12  -2-13.0802 56.7069  44
  -2  12  -2-19.8033 40.7279  36
   2  12   2-19.1794 34.7895  35
   2  12   2-7.98346 34.6168  36
   2 -12   2 12.3256 49.2667  42
  -2 -12  -3 6583.01 409.184  44
  -2  12  -3 5671.96 373.165  36
   2  12   3 7029.66 389.314  35
   2  12   3 6286.40 362.179  36
  -2  12  -3 5967.73 392.955   2
   2 -12   3 6918.80 407.065  42
  -2 -12  -4 3278.34 249.868  44
  -2  12  -4 2748.29 219.106  36
   2  12   4 2932.83 204.851  36
   2  12   4 3665.07 238.735  35
  -2  12  -4 3181.64 241.937   2
   2 -12   4 3219.34 243.102  42
  -2 -12  -5 4419.11 305.783  44
   2 -12   5 4498.46 301.537  42
  -2  12  -5 4251.83 284.862  36
   2  12   5 4144.65 282.199  35
  -2  12  -5 4407.62 298.507   2
  -2  12  -6-10.9594 38.3028   2
   2  12   6-20.9104 42.9971  33
  -2 -12  -6-12.0498 42.1136  44
   2  12   6 9.78761 37.9498  35
   2 -12   6 22.5080 42.2496  42
  -2  12  -7 53.1195 40.0705   2
  -2 -12  -7 58.2215 45.3131  44
   2  12   7 181.922 53.7975  33
   2  12   7 67.3959 45.8830  35
   2 -12   7 108.686 50.6720  42
  -2 -12  -8 3532.81 255.489  44
   2  12   8 3607.43 245.730  33
   2 -12   8 3474.10 247.819  42
  -2  12  -8 3484.36 247.801   2
   2  12   8 3587.36 243.756  35
  -2  12  -8 3174.11 233.697  36
  -2 -12  -9 4926.10 321.206  44
   2  12   9 4491.73 302.330  33
   2 -12   9 4858.61 311.480  42
  -2  12  -9 4951.97 313.257   2
   2  12   9 5237.22 311.148  35
  -2 -12 -10 2713.22 209.596  44
   2  12  10 2714.71 197.712  33
   2 -12  10 2859.69 204.377  42
  -2  12 -10 2422.67 196.051   2
   2  12  10 2713.44 198.416  35
  -2 -12 -11 377.186 70.9234  44
   2  12  11 309.859 61.5049  33
   2 -12  11 421.276 68.5504  42
  -2  12 -11 353.299 65.1344   2
   2  12  11 423.455 69.8810  35
  -2 -12 -12 1717.00 147.881  44
   2  12  12 1683.19 135.489  33
   2 -12  12 1525.79 134.281  42
  -2  12 -12 1354.39 130.521   2
   2  12  12 1586.11 135.201  35
  -2 -12 -13 3198.96 222.403  44
   2  12  13 3334.17 212.343  33
   2 -12  13 3216.70 215.691  42
  -2  12 -13 3181.34 217.553   2
   2  12  13 3594.22 220.132  35
  -2 -12 -14 1328.49 120.996  44
   2  12  14 1287.68 108.588  33
   2 -12  14 1344.81 113.284  42
  -2 -12 -15 2486.34 167.703  44
   2  12  15 2493.63 154.750  33
   2 -12  15 2042.74 149.745  42
   2 -12  16 380.835 47.5325  42
   2  12  16 534.749 59.3226  35
  -2 -12 -16 592.947 66.4034  44
   2  12  17 2214.27 140.598  35
  -2 -12 -17 2482.74 151.002  44
   2 -13 -13 739.981 61.9641  42
  -2 -13  12 279.694 36.6364   7
   2 -13 -12 256.217 38.7474  42
   2 -13 -11 6411.92 333.425  42
   2  13 -11 6128.08 320.085  36
   2 -13 -10 2957.97 183.875  42
   2  13 -10 2865.21 172.489  36
   2 -13  -9 77.9367 33.8390  42
   2  13  -9 174.400 36.4917  36
   2 -13  -8 352.604 56.9988  42
   2  13  -8 378.729 52.7165  36
   2 -13  -7 81.1486 34.8535  42
   2  13  -7 71.6312 29.9338  36
   2 -13  -6 204.669 46.0480  42
   2  13  -6 153.040 36.8686  36
   2 -13  -5 6751.60 377.835  42
   2 -13  -4 5784.13 315.115  42
  -2 -13   4 4725.44 310.152  44
   2  13  -3 6794.10 376.948  36
   2 -13  -3 7033.71 394.348  42
  -2 -13   3 7527.59 407.340  44
  -2 -13   2 504.604 78.1114  44
   2  13  -2 558.492 65.7165  36
   2 -13  -2 460.556 70.4505  42
   2  13  -1 3265.89 209.215  36
   2 -13  -1 3791.23 234.257  42
  -2 -13   1 3516.42 236.149  44
  -2  13   0 465.396 74.6810   2
  -2 -13   0 623.201 82.8822  44
   2  13   0 435.311 50.8434  35
   2  13   0 480.842 61.8082  36
   2 -13   0 597.944 75.8067  42
   2 -13   1 3936.59 237.285  42
  -2 -13  -1 4023.81 246.417  44
   2  13   1 3324.96 203.651  35
  -2  13  -1 3345.39 228.212   2
   2 -13   2 1680.12 137.651  42
   2  13   2 1768.57 122.583  35
  -2  13  -2 1635.07 137.100   2
  -2 -13  -2 1647.84 143.356  44
  -2 -13  -3 405.598 68.4415  44
   2  13   3 532.614 60.5946  35
   2 -13   3 398.442 64.5423  42
  -2 -13  -4 307.736 58.9413  44
   2  13   4 253.309 48.5013  33
   2  13   4 289.841 46.2887  35
   2 -13   4 202.918 49.8566  42
  -2 -13  -5 1788.63 144.931  44
   2  13   5 1786.19 136.641  33
   2  13   5 1965.52 132.189  35
   2 -13   5 1677.64 136.160  42
   2  13   6-6.02910 25.4840  33
  -2 -13  -6 36.2208 35.1167  44
   2  13   6 16.0445 21.3865  35
   2 -13   6 44.1063 29.2996  42
   2  13   7 118.059 34.1825  33
  -2 -13  -7 150.592 41.9160  44
   2 -13   7 134.393 37.2473  42
   2  13   7 161.599 36.2853  35
  -2 -13  -8 1972.69 143.327  44
   2 -13   8 2012.27 136.258  42
   2  13   8 1846.63 132.078  33
   2  13   8 1850.50 131.065  35
  -2 -13  -9 5697.08 306.128  44
   2 -13   9 5036.89 289.199  42
   2  13   9 5412.48 291.527  33
   2  13   9 5735.32 295.539  35
  -2 -13 -10 5098.38 265.614  44
   2 -13  10 4146.60 245.458  42
   2  13  10 4834.29 250.804  33
   2  13  10 4772.74 253.710  35
  -2 -13 -11 1246.58 92.3062  44
   2  13  11 1035.02 81.4764  35
   2  13  12 539.709 48.8578  35
  -3   0  37 17.1651 18.6206   5
  -3   0  37 19.0686 15.2643  29
  -3   0  36 1952.79 142.194   5
  -3   0  36 1839.61 135.964  29
  -3   0  35 7.61085 27.6065  29
  -3   0  35 6.98757 22.4680  52
  -3   0  35 12.4966 18.9432  16
  -3   0  34 719.883 92.6368  29
  -3   0  34 580.288 81.4071  52
  -3   0  34 777.159 79.8742  16
  -3   0  33 10.7614 41.7336  29
  -3   0  33-31.5226 46.6821  48
  -3   0  33 19.4800 34.0516  52
  -3   0  33-40.4890 31.4094  16
  -3   0  32 14047.4 785.113  29
  -3   0  32 15798.2 796.382  48
  -3   0  32 14617.7 765.775  16
  -3   0  31-13.1060 50.8207  48
  -3   0  31-13.4913 47.1569  29
  -3   0  31-22.4366 36.0732  16
  -3   0  30 5583.17 368.982  16
  -3   0  30 5769.12 385.334  48
  -3   0  29 40.8861 47.6342  16
  -3   0  29-15.1951 51.0251  48
  -3   0  28 8261.08 487.035  15
  -3   0  28 9557.79 542.226  16
  -3   0  28 8787.31 545.155  48
  -3   0  27 15.1427 46.4202  16
  -3   0  27-52.8797 54.2489  15
  -3   0  27 49.8163 50.9034  48
  -3   0  26-90.0086 123.395   4
  -3   0  26 33.9644 57.0439  48
  -3   0  26 93.2493 58.3656  16
  -3   0  26 33.4519 44.5914  15
  -3   0  25 90.9452 124.672  53
  -3   0  25-90.6576 124.278   4
  -3   0  25 17.1909 49.9979  48
  -3   0  25 15.7051 43.0669  16
  -3   0  25-45.9659 54.5761  15
  -3   0  25-10.1984 31.2734  14
  -3   0  24 2881.35 537.294   4
  -3   0  24 2707.87 207.694  14
  -3   0  24 2894.74 546.742  53
  -3   0  24 2456.79 243.676  48
  -3   0  24 2701.11 243.606  16
  -3   0  23-88.4794 121.289   4
  -3   0  23 67.5739 51.7826  48
  -3   0  23 88.8682 86.1410  53
  -3   0  23-15.3880 42.1884  16
  -3   0  23 30.8858 37.3395  14
  -3   0  22 909.726 109.595  14
  -3   0  22 886.102 128.220  16
  -3   0  22 601.083 238.806   4
  -3   0  22 839.535 129.929  48
  -3   0  22 1034.70 315.281  53
  -3   0  22 924.426 104.533  10
  -3   0  21 14.5315 37.2682  16
  -3   0  21 50.4567 36.6008  14
  -3   0  21 82.3141 112.838   4
  -3   0  21-15.8440 46.0744  48
  -3   0  21-82.3710 112.916  53
  -3   0  21 8.44213 35.6704  10
  -3   0  20 21753.9 1680.68   4
  -3   0  20 22636.9 1219.06  48
  -3   0  20 24029.3 1729.89  53
  -3   0  20 24523.6 1159.90  10
  -3   0  19-146.179 173.594  53
  -3   0  19-73.0438 100.226   4
  -3   0  18 17431.5 1297.87  53
  -3   0  18 14706.4 1232.31   4
  -3   0  17-62.4757 60.5584  53
  -3   0  17 62.4024 60.4873   4
  -3   0  16 6299.21 658.261  53
  -3   0  16 5888.40 645.560   4
  -3   0  15-52.5588 88.2725  53
  -3   0  15-52.2655 71.6854   4
  -3   0  14 6161.84 610.523  53
  -3   0  14 6075.03 605.685   4
  -3   0  13 44.2810 60.7047  53
  -3   0  13-44.0399 85.3793   4
  -3   0  12 17867.6 1191.83  53
  -3   0  12 19281.3 1219.67   4
  -3   0  11 38.5574 64.7570  53
  -3   0  11 38.0854 52.2366   4
  -3   0  10 75369.7 3792.09  53
  -3   0   9-34.8011 47.7317  53
  -3   0   8 704.470 166.716  53
  -3   0   8 926.683 166.983  13
  -3   0   7-32.5279 63.0626  53
  -3   0   7 53.3098 57.7765  13
  -3   0   6 12344.6 847.148  53
  -3   0   6 12796.5 814.946  13
  -3   0   5-30.6465 51.4524  53
  -3   0   5 25.8413 50.0966  13
  -3   0   4 740.821 154.619  51
  -3   0   4 744.909 159.572  53
  -3   0   4 890.368 165.583  13
  -3   0   3-26.9035 69.0012  51
  -3   0   3-29.0505 62.9717  53
  -3   0   3 24.9486 54.0821  13
  -3   0   2 29754.1 1655.87  53
  -3   0   2 31304.2 1653.10  51
  -3   0   1 28.3996 67.4414  53
  -3   0   1 26.7088 57.9035  51
  -3   0   0 20993.2 1206.78  51
   3   0   1-23.3391 63.9957  54
  -3   0  -2 18862.1 1117.74  56
   3   0   2 17455.8 1031.10  54
   3   0   3-23.4319 55.6407  54
  -3   0  -3 31.7602 68.8434  56
   3   0   4 16629.7 984.020  54
  -3   0  -4 17276.4 1070.89  56
   3   0   5-23.8631 40.0639  54
  -3   0  -5 137.848 88.3798  56
   3   0   6 169.994 74.7859  54
  -3   0  -6 144.534 86.0938  56
   3   0   7 99.5481 63.9006  54
  -3   0  -7 38.2075 64.2225  56
   3   0   8 14264.0 872.633  54
  -3   0  -8 13404.6 966.742  56
   3   0   9 108.140 78.6170  54
  -3   0  -9-43.7863 73.5138  56
   3   0  10 59471.7 2984.08  54
   3   0  11 90.7397 77.6776  54
   3   0  12 1744.45 260.772  54
   3   0  13 34.4912 57.9282  54
   3   0  14 34907.7 1938.92  54
   3   0  15 39.3223 66.0420  54
   3   0  16 845.299 204.312  54
   3   0  17 45.0771 61.8259  54
   3   0  18 5951.41 607.466  54
   3   0  19-50.9581 98.7885  54
  -3   0 -19 14.8254 35.2002  39
   3   0  19 13.7679 32.6895  43
  -3   0 -20 28014.0 1453.49  39
   3   0  20 29036.0 1795.36  54
   3   0  20 29264.0 1449.59  43
   3   0  21 56.5891 77.5911  54
   3   0  21 30.1441 46.2297  43
   3   0  22 8617.36 824.305  54
   3   0  22 8867.23 545.063  43
   3   0  23-61.3596 103.020  54
   3   0  23-15.9560 53.5844  43
   3   0  24 9091.91 487.151  55
   3   0  24 7723.47 507.963  43
   3   0  25-11.4465 56.5754  55
   3   0  25 16.1721 51.9913  43
   3   0  26 7394.07 429.549  55
   3   0  26 6560.84 453.938  43
   3   0  27-32.7925 47.3944  55
  -3   0 -27-66.9342 58.4906  39
   3   0  27 46.2626 44.8538  43
   3   0  28 1176.22 130.722  55
  -3   0 -28 1177.55 156.989  39
   3   0  28 1291.42 155.697  43
   3   0  29 13.6976 44.0356  43
  -3   0 -29 29.6345 49.7533  39
   3   0  29-9.94345 44.1683  55
   3   0  29-13.3954 56.5975  45
  -3   0 -30 9055.58 531.063  39
   3   0  30 8823.37 518.574  43
   3   0  30 8984.25 491.074  55
   3   0  30 8366.97 511.536  45
   3   0  31 22.4266 37.6558  43
  -3   0 -31-12.0259 40.3842  39
   3   0  31-8.47089 36.7243  55
   3   0  31-43.2275 49.1361  45
  -3   0 -32 957.901 115.728  39
   3   0  32 1133.52 121.395  43
   3   0  32 958.785 108.887  45
  -3   0 -33-8.67551 31.4646  39
   3   0  33 24.7503 37.5089  43
   3   0  33-7.73469 35.1656  45
  -3   0 -34 868.447 91.1224  39
   3   0  34 809.363 83.2121  45
   3   0  34 876.862 89.3510  43
  -3   0 -35-4.95005 18.5845  39
  -3  -1  37 598.135 58.6361   5
  -3   1  37 673.096 58.9336   5
  -3  -1  37 543.200 55.3175  29
  -3   1  36 1873.51 135.152   5
  -3  -1  36 1761.46 134.098  29
  -3   1  36 1931.83 133.589  29
  -3  -1  35 610.775 63.2226  16
  -3  -1  35 575.742 74.0045  52
  -3   1  35 687.040 78.6781  52
  -3   1  35 811.011 86.1386  29
  -3  -1  35 687.257 82.8131  29
  -3  -1  34 3798.24 233.168  16
  -3   1  34 3730.34 224.213  16
  -3   1  34 4202.51 257.985  29
  -3  -1  34 3725.78 254.567  29
  -3  -1  34 3679.89 243.443  52
  -3   1  34 3595.66 242.554  52
  -3   1  33 670.276 89.6241  52
  -3  -1  33 742.810 99.2538  48
  -3  -1  33 603.794 87.6853  52
  -3   1  33 799.317 104.017  29
  -3  -1  33 896.378 110.842  29
  -3  -1  33 788.244 91.2805  16
  -3   1  33 893.086 91.9798  16
  -3   1  32 130.131 54.4220  29
  -3   1  32 219.220 66.6828  48
  -3  -1  32 229.966 68.3013  48
  -3   1  32 229.368 56.1545  16
  -3  -1  32 140.198 54.6790  16
  -3   1  31 39.4389 49.3948  29
  -3   1  31 12.7918 49.6386  48
  -3  -1  31 12.7043 53.7156  48
  -3   1  31 42.9142 40.3277  16
  -3  -1  31 103.226 44.5169  16
  -3   1  30 13167.1 708.353  48
  -3  -1  30 11296.4 687.766  48
  -3   1  30 12308.1 702.531  29
  -3   1  30 12910.9 687.072  16
  -3  -1  30 12772.4 692.254  16
  -3   1  29 30.4822 39.0972  29
  -3   1  29-14.9058 52.1024  48
  -3  -1  29-14.6858 58.6998  48
  -3  -1  29 27.7338 46.5710  16
  -3   1  29 66.0012 46.1425  16
  -3  -1  28 169.429 68.8901  48
  -3   1  28 282.731 90.4332  48
  -3  -1  28 339.475 83.8103  16
  -3  -1  28 107.709 49.9713  15
  -3   1  28 268.045 72.8066  16
  -3   1  28 124.544 50.6528  15
  -3   1  27 7133.47 462.048  48
  -3  -1  27 6894.62 455.321  48
  -3  -1  27 6734.81 446.492  16
  -3   1  27 6755.64 442.745  16
  -3   1  27 6795.74 409.122  15
  -3   1  26 8100.34 519.206  48
  -3  -1  26 7660.88 508.650  48
  -3  -1  26 8862.01 464.373  14
  -3   1  26 7462.56 465.037  15
  -3  -1  26 7775.67 508.893  16
  -3   1  26 8369.41 510.250  16
  -3   1  25 7697.44 931.178  53
  -3  -1  25 6791.51 856.075  53
  -3   1  25 7495.42 898.983   4
  -3  -1  25 7398.15 888.447   4
  -3  -1  25 7184.53 495.435  48
  -3   1  25 8390.79 520.938  48
  -3   1  25 7564.21 462.555  15
  -3  -1  25 8428.47 458.442  14
  -3   1  25 8172.84 504.623  16
  -3  -1  25 7995.14 504.436  16
  -3   1  24 4409.60 653.359  53
  -3  -1  24 3610.08 585.586  53
  -3   1  24 3291.52 604.677   4
  -3  -1  24 3192.45 569.535   4
  -3  -1  24 3609.32 289.383  48
  -3   1  24 3394.01 288.878  48
  -3   1  24 3282.36 276.452  16
  -3  -1  24 3197.48 237.047  14
  -3   1  24 3501.40 255.874  15
  -3   1  23 88.6614 85.9892  53
  -3  -1  23 84.1457 81.6146  53
  -3   1  23-87.4715 119.942   4
  -3  -1  23 253.092 182.877   4
  -3  -1  23 18.0033 46.2611  42
  -3   1  23 16.8182 48.9919  48
  -3  -1  23 80.0247 56.0104  48
  -3   1  23 150.054 52.0266  14
  -3   1  23 23.3764 35.9437  15
  -3  -1  23 79.8083 41.1278  14
  -3   1  23 75.5391 54.8699  16
  -3  -1  23 115.106 49.3879  10
  -3   1  22 86.2781 83.6336  53
  -3  -1  22-81.4237 78.9285  53
  -3   1  22 85.1076 116.669   4
  -3  -1  22 81.6617 137.103   4
  -3  -1  22 17.3557 44.5160  42
  -3   1  22 98.6141 55.1928  48
  -3  -1  22 15.5552 39.8994  48
  -3  -1  22 42.8289 38.9514  10
  -3   1  22-23.0805 40.3391  15
  -3  -1  22 20.1524 33.8423  14
  -3   1  22-14.8148 43.0870  16
  -3  -1  21 5051.99 321.395  14
  -3   1  21 5386.78 328.339  14
  -3  -1  21 4207.78 623.002  53
  -3   1  21 4975.87 696.055  53
  -3   1  21 5153.78 692.180   4
  -3  -1  21 5158.53 677.543   4
  -3  -1  21 4230.79 352.451  42
  -3   1  21 5441.90 372.579  48
  -3  -1  21 4828.86 352.723  48
  -3   1  21 5535.77 318.138  10
  -3  -1  21 5205.62 307.747  10
  -3  -1  21 4711.98 295.134  17
  -3   1  21 4810.39 349.929  16
  -3   1  20 5434.62 699.455  53
  -3  -1  20 4502.53 632.035  53
  -3   1  20 4817.79 652.974   4
  -3  -1  20 3775.28 582.863   4
  -3   1  20 4791.83 310.616  14
  -3   1  20 4873.13 348.992  48
  -3  -1  20 4479.96 335.541  48
  -3  -1  20 4619.55 289.347  10
  -3   1  20 5728.17 307.709  10
  -3  -1  20 4612.56 282.816  17
  -3   1  20 4263.49 325.671  16
  -3  -1  19 2140.92 396.031  53
  -3   1  19 958.458 293.585  53
  -3   1  19 1605.95 360.059   4
  -3  -1  19 1597.45 349.740   4
  -3  -1  18 643.452 226.064  53
  -3   1  18 617.022 221.611  53
  -3   1  18 475.358 198.820   4
  -3  -1  18 387.945 178.767   4
  -3   1  17 20686.0 1445.27  53
  -3  -1  17 19619.4 1392.09  53
  -3   1  17 20246.0 1419.90   4
  -3  -1  17 17294.1 1333.21   4
  -3   1  16 47686.9 2625.49  53
  -3  -1  16 46132.3 2576.13  53
  -3   1  16 46328.1 2606.24   4
  -3  -1  16 40730.7 2518.38   4
  -3   1  15 9700.91 840.153  53
  -3  -1  15 10250.7 838.681  53
  -3  -1  15 9510.53 814.918   4
  -3   1  15 8698.23 804.668   4
  -3   1  14 23148.4 1401.02  53
  -3  -1  14 19435.1 1324.56  53
  -3   1  14 22366.7 1387.81   4
  -3  -1  14 17637.8 1292.35   4
  -3   1  13 16999.3 1202.46  53
  -3  -1  13 20808.8 1258.43  53
  -3  -1  13 17491.3 1193.12   4
  -3   1  13 18004.7 1217.50   4
  -3   1  12 877.242 202.070  53
  -3  -1  12 1111.20 221.868  53
  -3  -1  12 570.198 171.863   4
  -3   1  12 1032.87 219.071   4
  -3  -1  11 80254.3 3917.04  53
  -3   1  11 80564.2 3918.77  53
  -3  -1  11 71856.1 3863.57   4
  -3  -1  10 8254.67 664.389  53
  -3   1  10 8067.16 659.390  53
  -3   1   9 3785.27 419.706  53
  -3  -1   9 5079.02 470.222  53
  -3  -1   8 17409.0 1153.32  53
  -3   1   8 17092.5 1147.24  53
  -3  -1   8 20266.3 1132.77  13
  -3   1   8 21178.2 1142.61  13
  -3  -1   7 2850.15 337.841  53
  -3   1   7 2514.56 321.755  53
  -3   1   7 2967.96 306.398  13
  -3  -1   7 2863.84 308.835  13
  -3   1   6 64.2513 93.4952  53
  -3  -1   6 192.055 98.1876  53
  -3  -1   6 130.306 71.5491  13
  -3   1   6 25.8449 56.1441  13
  -3   1   5 2271.67 288.214  53
  -3  -1   5 2281.34 293.597  53
  -3  -1   5 2722.81 298.834  13
  -3   1   5 2153.70 260.556  13
  -3   1   4 42862.0 2287.30  53
  -3  -1   4 41540.5 2279.29  53
  -3  -1   4 46618.8 2281.15  51
  -3   1   4 47331.2 2283.25  51
  -3   1   4 42501.1 2236.14  13
  -3  -1   4 43291.2 2243.17  13
  -3  -1   3 30588.1 1595.48  53
  -3   1   3 28901.9 1584.64  53
  -3   1   3 29399.2 1563.47  51
  -3  -1   3 27004.2 1548.23  51
  -3  -1   3 28732.8 1539.31  13
  -3   1   3 27420.9 1530.47  13
  -3   1   2 59000.9 2962.59  51
  -3  -1   2 57845.6 2959.84  51
  -3  -1   2 61314.2 2993.63  53
  -3   1   2 60074.6 2990.16  53
  -3  -1   1 12729.7 796.747  51
  -3   1   1 11397.3 774.447  51
  -3  -1   1 12309.1 804.584  53
  -3   1   1 11743.1 794.967  53
  -3   1   1 12062.6 619.621   3
  -3   1   0 669.165 149.518  51
  -3  -1   0 568.016 144.046  51
   3  -1   0 457.615 107.708  54
  -3   1   0 767.771 94.0660   3
   3   1   1 8377.44 610.445  54
   3  -1   1 8834.45 570.428  54
  -3  -1  -2 37634.2 1901.24  56
  -3   1  -2 38104.3 1903.36  56
   3   1   2 35118.6 1847.71  54
   3  -1   2 31399.2 1754.98  54
   3  -1   3 10668.8 667.784  54
  -3   1  -3 10927.0 770.109  56
  -3  -1  -3 12166.5 790.784  56
   3   1   3 10283.5 721.171  54
  -3  -1  -4 20006.1 1224.41  56
   3  -1   4 20170.0 1110.28  54
  -3   1  -4 20964.3 1234.88  56
   3   1   4 20159.8 1177.79  54
   3   1   5 666.294 148.107  54
   3  -1   5 711.952 131.390  54
  -3   1  -5 553.164 149.240  56
  -3  -1  -5 790.691 172.643  56
   3   1   6 3339.91 333.796  54
  -3   1  -6 2835.49 354.892  56
  -3  -1  -6 2444.89 324.575  56
   3  -1   6 2836.23 276.410  54
   3  -1   7 2716.18 276.876  54
  -3   1  -7 2499.70 342.453  56
  -3  -1  -7 2724.75 345.548  56
   3   1   7 2649.87 304.984  54
   3   1   8 7211.85 562.090  54
  -3  -1  -8 7375.57 631.851  56
  -3   1  -8 7177.43 631.634  56
   3  -1   8 6709.47 506.133  54
  -3   1  -9 77016.9 4028.70  56
  -3  -1  -9 75393.4 4010.55  56
   3   1   9 80742.0 3918.70  54
   3  -1   9 82342.6 3858.81  54
  -3  -1 -10 58100.9 3325.63  56
   3  -1  10 65705.9 3180.72  54
   3   1  10 66875.4 3235.92  54
   3   1  11 7124.87 590.549  54
   3  -1  11 7405.47 564.935  54
   3  -1  12 10745.1 741.384  54
   3   1  12 10113.5 761.574  54
   3  -1  13 2803.91 328.865  54
   3   1  13 2304.76 318.683  54
   3  -1  14 3326.44 385.489  54
   3   1  14 3947.88 427.999  54
   3  -1  15 9431.10 756.672  54
   3   1  15 11025.7 820.968  54
   3   1  16 222.618 114.410  54
   3  -1  16 121.944 88.3968  54
   3  -1  17 31269.0 1905.77  54
   3   1  17 36207.0 1999.05  54
   3  -1  18 24657.3 1551.87  54
   3   1  18 25566.2 1598.88  54
   3   1  19 53.3232 89.6968  54
   3  -1  19 148.402 117.583  54
  -3   1 -19 101.536 54.6878  40
  -3   1 -19 116.772 53.2309  39
   3   1  19 123.288 49.9935  43
   3  -1  19 182.183 61.0038  43
   3   1  20 4157.86 521.046  54
   3  -1  20 3505.65 464.371  54
  -3   1 -20 3503.04 283.298  39
  -3  -1 -20 3167.90 276.488  39
  -3  -1 -20 3404.89 270.527  38
   3   1  20 3553.20 278.211  43
   3  -1  20 3863.80 287.140  43
   3   1  21 10425.6 918.727  54
   3  -1  21 10999.4 913.944  54
  -3   1 -21 10545.5 624.367  39
  -3  -1 -21 10766.6 631.183  39
  -3  -1 -21 9488.90 591.522  38
   3   1  21 10685.5 617.260  43
   3  -1  21 10657.7 617.995  43
   3  -1  22 3842.69 509.419  54
   3   1  22 3126.52 482.197  54
  -3  -1 -22 3417.60 274.106  38
   3   1  22 3544.60 289.091  43
   3  -1  22 3735.02 295.587  43
  -3   1 -22 4029.09 309.607  39
  -3  -1 -22 3963.30 312.712  39
  -3   1 -23 4033.21 324.284  39
  -3  -1 -23 4080.28 331.182  39
   3   1  23 4050.88 550.518  54
   3  -1  23 4203.33 544.028  54
   3  -1  23 5290.50 312.911  55
  -3  -1 -23 3425.44 287.943  38
   3   1  23 4345.25 325.265  43
   3  -1  23 4225.44 323.809  43
   3   1  24 712.243 235.748  54
   3  -1  24 362.273 156.227  54
   3  -1  24 534.500 95.8071  55
  -3  -1 -24 471.396 110.328  39
  -3   1 -24 514.404 108.425  39
  -3  -1 -24 446.002 84.5160  38
   3   1  24 482.889 102.033  43
   3  -1  24 338.512 89.4331  43
   3  -1  25 44048.6 1932.83  55
   3   1  25 41053.2 1973.56  43
   3  -1  25 40051.9 1972.85  43
  -3  -1 -25 34427.9 1912.64  38
  -3   1 -25 39840.0 1980.49  39
  -3  -1 -25 41869.8 1992.15  39
   3  -1  26 19586.8 953.844  55
   3   1  26 18949.2 996.083  43
   3  -1  26 18396.6 993.271  43
  -3  -1 -26 18779.5 1008.39  39
  -3   1 -26 16235.5 985.228  39
   3   1  27-45.7755 51.2351  43
   3  -1  27 15.2908 53.4400  43
   3  -1  27 42.6977 52.7589  55
  -3  -1 -27 16.5149 55.4539  39
   3  -1  28 12805.7 668.102  55
  -3  -1 -28 12633.3 717.105  39
   3   1  28 11512.5 692.408  45
   3   1  28 13131.0 710.822  43
   3  -1  28 12070.2 701.778  43
   3   1  29 798.164 117.616  45
   3  -1  29 709.535 99.9236  55
  -3  -1 -29 745.208 110.857  41
   3   1  29 808.190 118.248  43
   3  -1  29 694.016 111.052  43
  -3  -1 -29 889.016 126.353  39
   3   1  30 4621.15 303.061  55
   3  -1  30 5041.17 309.167  55
  -3  -1 -30 5366.50 348.727  39
  -3  -1 -30 4736.25 321.505  41
   3   1  30 5077.64 334.633  45
   3  -1  30 4820.06 330.694  45
   3   1  30 5128.51 335.558  43
   3  -1  30 4757.25 332.528  43
   3  -1  31 4351.40 265.941  55
   3   1  31 3708.32 257.553  55
  -3  -1 -31 4322.09 292.786  39
   3   1  31 4345.82 287.441  43
   3  -1  31 4377.16 291.023  43
   3   1  31 4126.70 282.051  45
   3  -1  31 3830.50 277.140  45
  -3  -1 -32 262.407 63.7240  39
   3   1  32 246.170 59.8222  43
   3  -1  32 136.537 52.1740  43
   3   1  32 73.0232 37.0403  45
   3  -1  32 128.540 48.3537  45
  -3  -1 -33 4212.02 261.286  39
   3   1  33 3919.50 252.599  43
   3  -1  33 4015.96 257.251  43
   3   1  33 4137.05 252.853  45
   3  -1  33 3701.88 247.165  45
  -3  -1 -34 109.810 36.3574  39
  -3   1 -34 148.209 40.6022  39
   3  -1  34 85.8306 34.2778  43
   3  -1  34 136.609 37.2447  45
   3  -1  35 565.099 61.9879  43
  -3   1 -35 620.354 63.6390  39
  -3  -1 -35 618.670 61.6739  39
  -3  -2  37 1204.54 84.0537  29
  -3  -2  36 400.148 53.4654  29
  -3   2  36 303.878 43.3565  29
  -3   2  36 275.335 45.5741  27
  -3  -2  36 359.281 49.6333   5
  -3   2  36 377.579 46.7877   5
  -3   2  35 980.727 94.1220  29
  -3  -2  35 985.350 98.7026  29
  -3   2  35 951.464 92.4855   5
  -3  -2  35 1018.25 97.3502   5
  -3  -2  35 859.747 77.6942  16
  -3   2  35 1095.69 103.470  27
  -3  -2  34 303.969 55.8530  52
  -3   2  34 334.585 58.3895  52
  -3  -2  34 435.716 72.2331  29
  -3   2  34 499.674 73.7601  29
  -3  -2  34 468.411 63.2049  16
  -3  -2  33 2361.10 172.771  16
  -3  -2  33 2106.52 169.052  52
  -3   2  33 1875.96 162.127  52
  -3   2  33 2415.07 184.463  29
   3   2 -32 5440.11 320.644  39
  -3  -2  32 5675.15 341.781  16
  -3   2  32 5923.21 329.919  16
  -3   2  32 5086.87 330.588  52
  -3  -2  32 4950.83 329.131  52
  -3   2  32 5251.86 343.980  29
  -3   2  32 5592.79 345.974  48
  -3  -2  32 5305.05 340.912  48
  -3  -2  31 6171.04 389.196  16
  -3   2  31 6524.35 379.566  16
  -3  -2  31 5967.35 387.957  48
  -3   2  31 6338.63 395.641  48
  -3   2  31 6592.63 404.284  29
   3   2 -31 6105.33 370.348  39
  -3  -2  30 4604.05 322.491  16
  -3   2  30 4840.93 315.593  16
  -3  -2  30 4756.96 327.617  48
  -3   2  30 4544.59 321.316  48
  -3   2  30 4635.31 329.224  29
   3   2 -30 4484.47 305.051  39
  -3  -2  29 25.9868 33.6432  15
  -3  -2  29 69.6488 44.8251  16
  -3   2  29 100.027 50.0095  16
  -3   2  29 13.8527 48.4538  48
  -3  -2  29 13.6289 49.4690  48
  -3   2  29 73.6533 53.4618  29
  -3   2  28 4872.60 298.742  15
  -3  -2  28 4499.59 334.039  16
  -3   2  28 4986.42 333.920  16
  -3   2  28 4055.78 322.557  48
  -3  -2  28 4417.59 329.122  48
  -3   2  28 4744.74 342.134  29
  -3   2  27 2684.50 202.783  15
  -3  -2  27 2050.81 215.768  16
  -3   2  27 2572.76 226.412  16
  -3   2  27 2381.88 231.655  29
  -3   2  27 2597.95 233.340  48
  -3  -2  27 2545.55 230.833  48
  -3  -2  26 376.733 90.2074  48
  -3   2  26 423.756 100.969  48
  -3   2  26 315.940 68.5837  15
  -3   2  26 250.244 73.0261  16
  -3  -2  26 319.805 97.7406  42
  -3   2  26 509.325 103.159  29
  -3  -2  25 7180.40 840.870   4
  -3   2  25 6905.20 836.831   4
  -3   2  25 6316.74 449.334  29
  -3   2  25 6791.23 831.462  53
  -3  -2  25 6038.91 775.298  53
  -3   2  25 6898.19 448.171  16
  -3   2  25 6938.26 418.030  15
  -3  -2  25 6524.57 442.081  48
  -3   2  25 7606.83 466.473  48
  -3  -2  25 6886.80 476.337  42
  -3   2  24 31535.3 2310.45   4
  -3  -2  24 31050.3 2283.80   4
  -3   2  24 37047.1 1814.50  16
  -3   2  24 38014.3 1782.52  15
  -3  -2  24 38075.8 1763.08  14
  -3   2  24 36063.9 1825.97  29
  -3  -2  24 34769.6 1804.13  48
  -3   2  24 37640.2 1826.84  48
  -3  -2  24 35973.8 1845.57  42
  -3  -2  24 35040.0 2358.36  53
  -3   2  24 37713.9 2436.28  53
  -3   2  23 13872.0 749.113   6
  -3  -2  23 13764.1 747.669   7
  -3   2  23 13965.1 767.820  16
  -3  -2  23 13908.7 721.308  14
  -3   2  23 14291.5 739.190  15
  -3  -2  23 13474.8 791.835  42
  -3   2  23 13464.0 1235.27  53
  -3  -2  23 12383.8 1162.53  53
  -3  -2  23 15213.6 716.111  10
  -3  -2  23 13041.3 756.956  48
  -3   2  23 13808.9 774.300  48
  -3   2  23 14238.7 1253.67   4
  -3  -2  23 12728.3 1184.21   4
  -3  -2  23 12412.2 683.958  23
  -3  -2  22 2471.61 210.742   7
  -3   2  22 2259.54 211.795  16
  -3  -2  22 2164.12 183.760  14
  -3   2  22 2339.34 198.078  15
  -3  -2  22 2243.27 230.612  42
  -3   2  22 2194.27 443.439  53
  -3  -2  22 1953.06 405.241  53
  -3  -2  22 2433.04 180.572  10
  -3   2  22 2417.50 221.486  48
  -3  -2  22 2084.74 203.831  48
  -3   2  22 2632.68 481.381   4
  -3  -2  22 2343.30 439.321   4
  -3  -2  22 2106.07 162.118  23
  -3  -2  21 40.8455 29.5662  23
  -3   2  21 10.8105 41.9545  14
  -3   2  21 28.5733 43.8296  16
  -3   2  21 34.4174 33.4108  15
  -3  -2  21 71.3096 40.7541  14
  -3   2  21 153.843 129.156   4
  -3  -2  21 72.4728 140.509   4
  -3  -2  21 52.6624 40.3966   7
  -3  -2  21 8.12525 32.5241  10
  -3   2  21 90.0646 52.4927  48
  -3  -2  21 69.2412 50.2581  48
  -3   2  21 78.3732 107.450  53
  -3  -2  21 72.0351 98.7633  53
  -3  -2  21 33.5854 46.0752  42
  -3   2  20 16420.3 879.206  16
  -3  -2  20 16068.9 842.847  14
  -3   2  20 15487.6 847.756  15
  -3   2  20 18182.2 857.278  14
  -3   2  20 17720.5 1363.71  53
  -3  -2  20 15348.3 1259.98  53
  -3  -2  20 15277.0 861.919   7
  -3  -2  20 17485.5 827.294  10
  -3  -2  20 16025.3 894.722  42
  -3   2  20 16399.1 882.536  48
  -3  -2  20 15161.0 864.091  48
  -3   2  20 17247.3 1338.48   4
  -3  -2  20 16026.3 1277.16   4
  -3   2  19 13593.9 1144.22   4
  -3  -2  19 14869.1 1159.86   4
  -3   2  19 12642.4 1134.58  53
  -3  -2  19 13659.9 1128.12  53
  -3   2  18 5330.24 640.114   4
  -3  -2  18 5181.84 620.587   4
  -3   2  18 5357.80 656.018  53
  -3  -2  18 5903.33 660.472  53
  -3   2  17 5508.32 627.126   4
  -3  -2  17 4113.48 539.727   4
  -3   2  17 5230.20 616.330  53
  -3  -2  17 5018.59 587.745  53
  -3   2  16 1291.05 282.751   4
  -3  -2  16 1120.79 269.371   4
  -3  -2  16 1125.00 260.176  53
  -3   2  16 1315.50 287.909  53
  -3   2  15 4105.95 492.899   4
  -3  -2  15 3192.90 439.601   4
  -3   2  15 4230.47 503.160  53
  -3  -2  15 3312.27 441.849  53
  -3   2  14 96.3784 80.9078   4
  -3  -2  14-46.7603 64.1037   4
  -3   2  14 97.9037 94.9018  53
  -3  -2  14-47.1464 64.6329  53
  -3   2  13 9644.36 778.979   4
  -3  -2  13 9465.92 772.448   4
  -3   2  13 8749.89 762.527  53
  -3  -2  13 9849.59 786.217  53
  -3  -2  12 14337.5 1003.48  53
  -3   2  12 13812.8 994.646  53
  -3  -2  11 3676.50 419.898  53
  -3   2  11 3460.81 409.298  53
  -3   2  10 115.007 83.3581  53
  -3  -2  10 193.944 99.6996  53
  -3  -2   9 3697.92 411.333  53
  -3   2   9 3312.91 391.889  53
  -3  -2   8 4351.54 439.006  53
  -3   2   8 3660.64 406.497  53
  -3   2   7 66513.7 3187.11  13
  -3  -2   7 67613.1 3195.37  13
  -3  -2   7 61927.0 3249.48  53
  -3   2   7 60295.0 3240.49  53
  -3   2   6 3341.76 328.403  13
  -3  -2   6 3220.15 325.413  13
  -3   2   6 3116.75 360.500  53
  -3  -2   6 3659.94 382.274  53
  -3  -2   5 34800.4 1778.87  13
  -3   2   5 33198.9 1763.49  13
  -3  -2   5 33064.5 1824.38  53
  -3   2   5 33114.3 1830.19  53
  -3  -2   4 48375.6 2419.93  13
  -3   2   4 46846.8 2413.80  13
  -3  -2   4 48541.0 2477.90  53
  -3   2   4 48032.9 2482.23  53
  -3   2   3 22975.3 1285.31  13
  -3  -2   3 22258.5 1279.34  13
  -3  -2   3 23605.7 1308.91  51
  -3   2   3 23672.7 1305.09  51
  -3  -2   3 22511.1 1328.05  53
  -3   2   3 24133.3 1340.29  53
  -3   2   2 1292.12 204.462  51
  -3  -2   2 1280.18 211.093  51
  -3  -2   2 1049.70 195.416  53
  -3   2   2 1293.18 207.251  53
  -3   2   2 1286.09 194.248  13
   3  -2  -1 8090.83 529.687  54
  -3   2   1 8448.66 604.682  51
  -3  -2   1 8558.77 610.016  51
  -3   2   1 8787.25 528.644   3
   3  -2   0 109016. 5263.65  54
  -3   2   0 111246. 5378.44  51
  -3  -2   0 112628. 5385.69  51
  -3   2   0 117966. 5285.72   3
  -3   2  -1 374.447 87.1477   3
   3  -2   1 544.084 102.057  54
   3   2   1 324.776 116.319  54
  -3   2  -1 645.779 155.674  51
  -3  -2  -1 550.351 145.112  51
  -3   2  -2 5241.76 398.411   3
   3  -2   2 5220.01 373.762  54
   3   2   2 5273.88 466.658  54
  -3   2  -2 5802.65 483.981  56
   3   2   3 61.0742 78.4159  54
   3  -2   3 94.8150 48.6028  54
  -3   2  -3 126.330 75.0930  56
  -3  -2  -3 63.7872 69.2430  56
   3   2   4 2131.01 278.457  54
   3  -2   4 2316.09 218.908  54
  -3  -2  -4 1758.40 273.100  56
  -3   2  -4 2279.48 297.296  56
   3   2   5 4403.26 426.050  54
  -3   2  -5 4336.57 436.818  56
  -3  -2  -5 4145.75 432.799  56
   3  -2   5 4683.36 348.344  54
  -3   2  -6 38091.7 2174.51  56
   3   2   6 39531.2 2142.42  54
  -3  -2  -6 38901.5 2172.67  56
   3  -2   6 43171.6 2029.02  54
   3   2   7 32.3724 70.1731  54
   3  -2   7-19.2155 41.6616  54
  -3   2  -7-38.4237 52.6820  56
  -3  -2  -7-37.7280 36.5849  56
   3   2   8 11092.7 800.297  54
  -3   2  -8 9864.63 815.462  56
  -3  -2  -8 10734.8 832.430  56
   3  -2   8 13126.0 733.733  54
  -3   2  -9 5526.25 559.420  56
   3   2   9 6499.43 542.250  54
  -3  -2  -9 5518.99 556.024  56
   3  -2   9 5933.10 451.464  54
   3   2  10 105.073 76.0654  54
   3  -2  10 120.958 70.5113  54
  -3  -2 -10 44.3092 60.9292  56
   3  -2  11 30424.2 1599.86  54
  -3   2 -11 29382.4 1801.89  56
  -3  -2 -11 25994.2 1722.67  56
   3   2  11 31075.3 1700.82  54
   3   2  12 1343.30 242.457  54
   3  -2  12 1255.12 204.087  54
  -3  -2 -12 1302.15 267.898  56
   3   2  13 20847.0 1273.46  54
   3  -2  13 18657.6 1163.31  54
   3   2  14 42.6546 82.7079  54
   3  -2  14 33.4434 64.8556  54
   3   2  15 1577.02 283.912  54
   3  -2  15 868.052 191.870  54
   3   2  16 47.8519 92.8126  54
   3  -2  16 78.0581 84.6435  54
   3   2  17 202.104 129.833  54
   3  -2  17 167.815 99.9456  54
   3  -2  18 3250.05 414.186  54
   3   2  18 3142.63 445.151  54
  -3   2 -18 3121.82 275.032  40
  -3  -2 -18 3431.04 274.928  39
  -3   2 -18 3558.85 270.244  39
   3   2  18 3196.10 255.850  43
   3  -2  18 3245.97 260.644  43
  -3  -2 -19 4359.84 325.390  38
   3   2  19 4536.83 551.233  54
   3  -2  19 3701.32 477.736  54
   3   2  19 5016.04 335.248  43
   3  -2  19 4854.83 334.542  43
  -3   2 -19 4638.17 351.096  40
  -3  -2 -19 4446.47 333.244  39
  -3   2 -19 4102.83 319.922  39
  -3   2 -20 15307.1 815.735  40
  -3  -2 -20 13685.4 780.879  39
  -3   2 -20 13560.9 769.745  39
   3   2  20 13736.9 1098.28  54
   3  -2  20 13216.8 1030.91  54
   3   2  20 13481.3 770.318  45
  -3  -2 -20 13131.2 761.795  38
   3   2  20 14643.8 776.579  43
   3  -2  20 13518.5 768.682  43
  -3   2 -21 1299.19 177.927  40
  -3  -2 -21 1645.69 181.905  39
  -3   2 -21 1331.52 165.915  39
   3   2  21 1653.54 341.727  54
   3  -2  21 1172.64 265.981  54
   3   2  21 1297.31 162.806  45
  -3  -2 -21 1265.13 154.529  38
   3   2  21 1604.38 175.608  43
   3  -2  21 1477.54 170.766  43
  -3   2 -22 1366.91 163.263  39
  -3  -2 -22 1186.13 161.379  39
   3   2  22 1079.21 280.308  54
   3  -2  22 1215.82 273.099  54
   3   2  22 1100.12 148.155  45
  -3  -2 -22 1098.48 141.830  38
   3   2  22 1203.97 153.823  43
   3  -2  22 1180.45 153.486  43
   3  -2  23 142.121 59.1908  55
   3   2  23 108.261 58.6187  55
   3   2  23 65.5960 127.254  54
   3   2  23 157.028 66.5152  43
   3  -2  23 207.322 75.8785  43
   3   2  23 48.4054 49.6841  45
  -3  -2 -23 119.969 62.3381  39
  -3   2 -23 49.1820 55.2510  39
  -3  -2 -23 99.8682 53.7686  38
   3   2  24 57412.9 2839.98  43
   3  -2  24 59886.1 2848.79  43
  -3  -2 -24 51979.1 2807.93  38
  -3   2 -24 57065.1 2845.54  39
  -3  -2 -24 59852.2 2860.87  39
   3   2  24 62347.2 2801.91  55
   3  -2  24 65418.2 2806.50  55
   3   2  25 2571.27 227.926  43
   3  -2  25 1998.70 209.115  43
  -3  -2 -25 1844.52 188.952  38
  -3   2 -25 2620.39 234.083  39
  -3  -2 -25 1945.81 211.949  39
   3  -2  25 2380.35 192.589  55
   3   2  25 2123.44 184.513  55
   3   2  26 398.271 94.2355  43
   3  -2  26 403.523 93.0375  43
  -3   2 -26 319.936 85.1749  39
  -3  -2 -26 341.500 79.3382  38
  -3  -2 -26 428.814 98.6838  39
  -3  -2 -26 504.172 97.4332  41
   3   2  26 332.087 73.7757  55
   3  -2  26 333.499 72.6824  55
   3   2  27 382.567 87.8804  43
   3  -2  27 254.435 80.6870  43
  -3   2 -27 292.802 81.6539  39
  -3  -2 -27 317.671 69.8478  38
  -3  -2 -27 189.592 73.1856  39
  -3  -2 -27 398.005 86.8693  41
   3   2  27 340.935 71.4778  55
   3  -2  27 331.662 68.9340  55
   3  -2  28 85.9868 44.5901  55
   3   2  28 57.3203 40.5583  55
   3   2  28 180.393 67.3693  43
   3  -2  28 113.686 63.2474  43
   3   2  28 55.9659 57.6753  45
  -3  -2 -28 83.7180 54.2441  41
  -3  -2 -28 163.483 70.6856  39
  -3   2 -28 58.2869 54.8474  39
   3   2  29 2836.54 226.589  43
   3  -2  29 2890.08 230.265  43
   3   2  29 2822.58 226.935  45
  -3  -2 -29 2569.28 226.124  39
  -3  -2 -29 2855.06 227.670  41
  -3   2 -29 2307.34 214.582  39
   3  -2  29 2491.31 192.054  55
   3   2  29 2363.81 190.611  55
   3   2  30-24.7837 51.2839  55
   3  -2  30 8.20789 42.8559  55
   3   2  30 92.8241 52.7621  45
  -3   2 -30 61.1742 44.3848  39
  -3  -2 -30 49.4764 44.8717  39
   3   2  30 58.0858 49.0940  43
   3  -2  30 24.2417 47.0060  43
  -3  -2 -30 23.2948 37.4578  41
   3   2  31 1698.98 155.708  45
   3  -2  31 1714.24 156.372  45
   3   2  31 1775.41 158.935  43
   3  -2  31 2131.03 173.041  43
  -3  -2 -31 1559.89 154.748  39
  -3   2 -31 1441.51 150.105  39
  -3  -2 -31 1666.05 153.971  41
   3   2  32 68.9699 39.2063  45
   3  -2  32 26.2446 33.9306  45
  -3  -2 -32 9.16032 32.0267  39
  -3   2 -32-9.31960 34.9982  39
   3   2  32 17.6024 34.1359  43
   3  -2  32 28.1991 36.4557  43
   3  -2  33 7315.44 401.002  45
   3  -2  33 7594.17 409.978  43
  -3   2 -33 6521.02 398.894  39
  -3  -2 -33 7778.53 406.502  39
  -3  -2 -34 32.4810 25.2773  39
   3  -2  34 76.4275 27.5982  45
   3   2  35 1196.66 80.3713  48
  -3  -3  36 35.8263 22.5824  29
  -3   3  36 17.6093 17.1040  27
  -3   3  35 1872.67 121.391   5
  -3  -3  35 1611.06 115.041  16
   3   3 -34 518.327 60.5625  39
  -3   3  34 744.834 80.9119  29
  -3   3  34 772.064 78.4926   5
  -3  -3  34 822.415 79.8833  16
  -3   3  33 2129.04 162.534   5
  -3  -3  33 2344.09 168.435  16
  -3   3  33 2468.92 175.688  29
  -3  -3  33 1771.32 151.535  52
   3   3 -33 2084.97 154.606  39
  -3  -3  32 3074.57 209.581  16
  -3   3  32 2809.14 207.583  29
  -3  -3  32 2489.01 187.761  52
   3   3 -32 2777.86 194.503  39
  -3  -3  31 1102.77 128.303  16
   3   3 -31 1269.61 127.295  39
  -3  -3  31 1039.22 116.509  52
  -3   3  31 1017.22 114.650  52
  -3   3  31 1268.69 136.333  29
  -3   3  30 689.760 96.3944  16
  -3   3  30 718.011 105.255  48
  -3  -3  30 710.490 103.470  48
  -3   3  30 632.785 92.2420  52
  -3  -3  30 739.549 98.9622  52
  -3   3  30 831.007 117.359  29
  -3  -3  30 687.750 106.352  16
  -3   3  29 5962.89 388.232  29
  -3   3  29 5488.93 367.342  48
  -3  -3  29 5451.14 367.456  48
  -3   3  29 6437.59 375.400  16
  -3  -3  29 5308.70 373.769  16
  -3   3  28 3616.60 258.328  16
  -3   3  28 3122.12 247.971  48
  -3  -3  28 3012.91 244.051  48
  -3   3  28 2992.01 219.105  15
  -3   3  28 3143.40 263.180  29
  -3   3  27 1349.64 161.694  29
  -3   3  27 1461.11 160.186  48
  -3  -3  27 1434.47 157.697  48
  -3   3  27 1349.28 153.630  16
  -3  -3  27 1290.37 173.606  42
  -3   3  27 1279.44 132.639  15
  -3   3  26 5320.86 323.396  15
  -3   3  26 4877.73 333.207   6
  -3   3  26 4585.74 349.476  29
  -3   3  26 5056.73 348.319  16
  -3  -3  26 4590.56 367.688  42
  -3   3  26 4833.88 344.880  48
  -3  -3  26 4555.53 334.254  48
  -3   3  25 19274.0 936.800  15
  -3   3  25 17894.3 950.128   6
  -3  -3  25 19107.0 949.556   7
  -3  -3  25 16240.3 886.024  23
  -3   3  25 19258.2 986.747  29
  -3   3  25 19294.1 970.256  16
  -3  -3  25 17971.8 997.952  42
  -3   3  25 17522.2 956.074  48
  -3  -3  25 17652.6 951.181  48
  -3   3  24 307.672 167.160  53
  -3  -3  24 73.5257 101.523  53
  -3   3  24 367.890 86.4466  16
  -3   3  24 288.005 67.1766  15
  -3  -3  24 308.381 73.3792   7
  -3  -3  24 242.318 53.8888  23
  -3   3  24 344.938 90.8858  29
  -3   3  24 361.811 87.3300  48
  -3  -3  24 221.808 65.5855  48
  -3  -3  24 223.635 79.6773  42
  -3  -3  23 934.081 147.866  42
  -3   3  23 1208.43 155.104  29
  -3  -3  23 505.082 246.390   4
  -3   3  23 1103.05 142.475  16
  -3   3  23 1165.80 130.186  15
  -3   3  23 876.128 128.627  48
  -3  -3  23 915.468 124.560  48
  -3  -3  23 1131.22 110.857  10
  -3  -3  23 861.512 99.3646  23
  -3  -3  23 998.182 133.113   7
  -3   3  23 837.058 279.602  53
  -3  -3  23 1083.62 292.176  53
  -3  -3  22 11206.9 681.174  42
  -3   3  22 11724.5 674.280  29
  -3  -3  22 9828.56 987.446   4
  -3   3  22 11550.9 1062.71   4
  -3   3  22 11145.5 654.492  16
  -3   3  22 12316.1 639.522  15
  -3   3  22 11287.4 651.196  48
  -3  -3  22 11027.9 641.297  48
  -3  -3  22 12247.3 603.749  10
  -3  -3  22 11398.5 596.214  23
  -3  -3  22 10749.0 646.086   7
  -3   3  22 10352.6 1026.42  53
  -3  -3  22 9633.85 976.813  53
  -3  -3  21 2301.07 233.113  42
  -3   3  21 2796.38 239.195  29
  -3  -3  21 1693.65 358.687   4
  -3   3  21 2463.06 440.111   4
  -3  -3  21 2506.28 183.593  17
  -3   3  21 2441.50 219.713  16
  -3   3  21 2507.60 208.666  15
  -3  -3  21 2538.70 199.675  14
  -3   3  21 2750.77 227.735  48
  -3  -3  21 2126.78 201.667  48
  -3  -3  21 2747.82 186.429  10
  -3  -3  21 2203.10 174.320  23
  -3  -3  21 2266.05 217.011   7
  -3   3  21 2309.37 445.173  53
  -3  -3  21 2987.52 469.193  53
  -3  -3  20 1495.23 173.099  42
  -3   3  20 1435.27 167.125  29
  -3   3  20 1621.48 358.062   4
  -3  -3  20 1168.74 288.198   4
  -3   3  20 1611.13 170.588  16
  -3  -3  20 1421.10 127.710  17
  -3   3  20 1236.01 137.739  15
  -3  -3  20 1211.83 132.187  14
  -3   3  20 1459.40 158.128  48
  -3  -3  20 1137.20 139.770  48
  -3  -3  20 1615.56 131.290  10
  -3   3  20 1314.07 313.393  53
  -3  -3  20 1235.42 295.389  53
  -3  -3  20 1438.92 125.408  23
  -3  -3  20 1151.63 147.059   7
  -3   3  19 1339.79 157.504  29
  -3   3  19 1434.58 158.278  16
  -3  -3  19 1622.17 131.221  17
  -3   3  19 1369.26 143.240  15
  -3  -3  19 1544.68 162.322   7
  -3   3  19 1222.81 305.513   4
  -3  -3  19 928.554 261.989   4
  -3   3  19 1382.99 318.794  53
  -3  -3  19 992.962 262.615  53
  -3  -3  19 1455.40 124.114  23
  -3  -3  19 1266.05 158.674  42
  -3   3  19 1282.29 147.311  48
  -3  -3  19 1174.23 137.615  48
  -3   3  18 436.782 181.665  53
  -3  -3  18 177.398 140.681  53
  -3   3  18 226.075 63.3897  29
  -3   3  18 60.9178 102.660   4
  -3  -3  18 176.412 139.902   4
  -3   3  17 30771.9 1920.82  53
  -3  -3  17 30772.7 1899.56  53
  -3   3  17 31739.6 1934.68   4
  -3  -3  17 29102.3 1874.55   4
  -3   3  16 29155.7 1849.78  53
  -3  -3  16 28365.0 1823.67  53
  -3  -3  16 32815.9 1882.43   4
  -3   3  15 4652.57 540.394  53
  -3  -3  15 4308.67 517.564  53
  -3  -3  14 11023.3 878.410  53
  -3   3  14 10643.3 870.164  53
  -3  -3  13 36469.5 2073.14  53
  -3   3  13 35374.0 2057.60  53
  -3  -3  12 2749.49 383.563  53
  -3   3  12 3521.15 419.369  53
  -3  -3  11 4813.68 506.176  53
  -3   3  11 5428.76 529.935  53
  -3  -3  10 81.8824 68.9737  53
  -3   3  10 238.425 109.096  53
  -3  -3   9 13453.5 922.351  53
  -3   3   9 12039.9 889.698  53
  -3  -3   8 12739.1 902.487  53
  -3   3   8 13183.7 909.815  53
  -3  -3   7 7984.80 623.605  53
  -3   3   7 6671.24 594.123  53
  -3  -3   6 27932.4 1629.15  53
  -3   3   6 28652.4 1642.75  53
  -3   3   6 30667.2 1574.02  13
  -3  -3   6 29245.4 1566.03  13
  -3   3   5 13647.3 895.086  53
  -3  -3   5 11829.6 861.721  53
  -3  -3   5 14307.8 842.379  13
  -3   3   5 13838.8 836.311  13
  -3  -3   4 4064.62 412.643  53
  -3   3   4 4916.68 439.435  53
  -3   3   4 4961.81 401.322  13
  -3  -3   4 4351.80 385.150  13
  -3   3   3 571.728 120.029   3
  -3   3   3 658.096 135.737  13
  -3  -3   3 547.533 125.246  13
  -3  -3   3 870.082 170.965  53
  -3   3   3 552.490 140.870  53
   3  -3  -2 16525.9 922.423  54
  -3   3   2 17673.4 1032.10  13
  -3  -3   2 18586.1 1041.02  13
  -3   3   2 17713.8 1053.39  51
  -3  -3   2 19767.0 1074.07  51
  -3   3   2 18690.7 1033.29   3
   3  -3  -1 13343.5 695.889  54
  -3   3   1 11152.5 771.994  13
  -3   3   1 13741.1 807.280   3
  -3   3   1 13284.4 822.344  51
  -3  -3   1 12178.3 805.976  51
  -3   3   0 3680.65 339.421   3
   3  -3   0 3697.76 259.777  54
  -3   3   0 3185.49 344.106  51
  -3  -3   0 4033.78 370.798  51
  -3   3  -1 11009.4 724.037   3
  -3   3  -1 10821.4 737.047  51
  -3  -3  -1 10393.6 734.577  51
   3  -3   1 11809.3 615.542  54
   3  -3   2 135.524 45.4790  54
  -3   3  -2 155.993 71.4621   3
  -3  -3  -2 140.871 77.4119  51
  -3   3  -2 27.2453 59.2733  51
   3  -3   3 37026.5 1694.65  54
  -3   3  -3 33375.6 1870.06  56
  -3   3  -3 31053.2 1822.33   3
   3  -3   4 2513.71 209.245  54
  -3   3  -4 2481.78 308.737  56
  -3  -3  -4 2519.44 320.926  56
  -3   3  -4 2660.98 304.465   3
  -3   3  -5 6363.61 553.720  56
   3  -3   5 6171.00 407.354  54
   3  -3   6 3340.01 263.607  54
  -3   3  -6 3044.79 361.902  56
  -3  -3  -6 2716.76 346.020  56
  -3   3  -7 52537.6 2890.57  56
  -3  -3  -7 54782.1 2893.33  56
   3  -3   7 57379.5 2690.67  54
   3  -3   8 53.0520 45.3521  54
  -3   3  -8 40.3942 78.3094  56
  -3  -3  -8-39.7457 54.4843  56
   3  -3   9 82671.3 3921.17  54
  -3   3  -9 81853.1 4152.97  56
  -3  -3  -9 81098.6 4137.30  56
   3  -3  10 35760.7 1862.42  54
  -3  -3 -10 36913.9 2072.32  56
  -3   3 -10 37094.4 2088.51  56
   3  -3  11 70045.0 3342.61  54
  -3   3 -11 69791.4 3588.07  56
  -3  -3 -11 63641.1 3529.05  56
   3  -3  12 3544.24 350.255  54
  -3   3 -12 4138.64 495.581  56
  -3  -3 -12 3355.01 444.834  56
   3  -3  13 4315.31 408.284  54
  -3   3 -13 5139.19 572.861  56
  -3  -3 -13 3796.30 488.551  56
   3  -3  14 1005.14 188.470  54
  -3   3 -14 1472.16 305.572  56
  -3  -3 -14 811.620 227.294  56
   3  -3  15 1264.15 224.312  54
  -3   3 -15 1250.39 302.148  56
  -3  -3 -15 1197.52 276.551  56
  -3  -3 -16 3236.31 473.206  56
  -3  -3 -17 27570.7 1783.38  56
  -3   3 -17 28763.8 1399.72  40
  -3  -3 -17 28379.5 1382.95  39
  -3  -3 -17 25835.8 1359.59  41
   3   3  17 28514.7 1376.09  45
  -3  -3 -17 25662.3 1363.70  38
  -3   3 -17 25588.4 1361.62  37
   3   3  18 5187.71 350.250  43
  -3  -3 -18 4852.84 615.911  56
  -3   3 -18 5356.18 382.914  40
  -3   3 -18 4719.94 346.918  39
  -3  -3 -18 5654.32 376.708  39
  -3  -3 -18 4656.81 346.431  41
   3   3  18 5235.42 361.410  45
  -3  -3 -18 4784.77 353.260  38
   3   3  19 4031.15 292.231  43
  -3  -3 -19 2659.42 463.942  56
  -3   3 -19 3621.38 284.552  39
  -3   3 -19 3738.11 311.342  40
  -3  -3 -19 3571.13 294.041  39
  -3  -3 -19 3622.08 289.100  41
   3   3  19 3814.05 294.415  45
  -3  -3 -19 3533.81 287.806  38
   3   3  20 4494.07 329.135  43
   3  -3  20 4646.72 335.862  43
  -3  -3 -20 3245.69 533.097  56
  -3   3 -20 4178.43 323.307  39
  -3   3 -20 4313.52 351.913  40
  -3  -3 -20 4846.43 349.494  39
  -3  -3 -20 4742.78 338.720  41
   3   3  20 4730.11 340.442  45
  -3  -3 -20 4291.57 327.936  38
   3   3  21 5795.26 388.888  43
   3  -3  21 5317.11 386.393  43
  -3   3 -21 5062.81 701.550  56
  -3  -3 -21 4137.75 617.687  56
  -3   3 -21 6561.75 438.448  40
  -3  -3 -21 5799.97 401.944  39
  -3  -3 -21 6128.59 403.637  41
  -3   3 -21 5585.64 388.158  39
   3   3  21 5492.38 390.947  45
  -3  -3 -21 5228.18 380.576  38
   3   3  22 5002.99 367.724  43
   3  -3  22 5008.04 373.182  43
  -3   3 -22 4794.28 669.190  56
  -3  -3 -22 4967.47 660.291  56
   3   3  22 6295.91 350.953  55
   3  -3  22 6007.41 348.494  55
  -3   3 -22 5803.50 415.858  40
  -3  -3 -22 5660.57 394.378  39
  -3  -3 -22 5040.12 374.932  41
  -3   3 -22 4912.26 370.166  39
   3   3  22 5122.09 377.310  45
  -3  -3 -22 4858.53 366.615  38
   3   3  23 168.451 68.9313  43
   3  -3  23 192.312 73.7109  43
   3   3  23 231.537 65.6809  55
   3  -3  23 254.202 70.5800  55
  -3  -3 -23 275.718 79.3926  41
   3   3  23 275.149 85.2187  45
  -3  -3 -23 252.974 82.4946  39
  -3   3 -23 406.067 88.9748  39
  -3  -3 -23 241.226 72.4573  38
   3   3  24 487.798 97.4566  43
   3  -3  24 414.443 98.0723  43
   3   3  24 487.805 83.4951  55
   3  -3  24 632.800 89.1084  55
  -3  -3 -24 614.485 116.205  39
  -3   3 -24 465.788 96.8491  39
  -3  -3 -24 559.585 101.618  38
  -3  -3 -24 484.915 106.525  41
   3   3  25 89.7894 56.2498  43
   3  -3  25 109.680 69.6552  43
   3   3  25 39.0609 35.5272  55
   3  -3  25 9.83661 40.5491  55
  -3   3 -25 122.232 55.4851  39
  -3  -3 -25 42.5177 41.3077  38
  -3  -3 -25 129.526 60.8463  39
  -3  -3 -25 111.389 59.8037  41
   3   3  26 13118.6 701.134  43
   3  -3  26 12804.4 704.857  43
   3  -3  26 12503.0 649.280  55
   3   3  26 12675.3 649.910  55
  -3  -3 -26 10877.1 667.953  38
  -3  -3 -26 12172.2 700.667  39
  -3   3 -26 11260.4 685.495  39
  -3  -3 -26 12109.7 698.834  41
   3   3  27 1515.89 161.314  43
   3  -3  27 1452.88 161.154  43
  -3   3 -27 1297.49 154.049  39
  -3  -3 -27 1555.89 168.708  39
  -3  -3 -27 1077.14 145.458  41
  -3  -3 -27 1037.59 133.782  38
   3  -3  27 1406.30 132.344  55
   3   3  27 1160.03 124.406  55
   3   3  28 12953.4 709.663  43
   3  -3  28 13561.4 722.249  43
   3  -3  28 12454.1 665.796  55
   3   3  28 11907.3 663.142  55
   3   3  28 15234.5 686.122  49
  -3   3 -28 12316.5 706.970  39
  -3  -3 -28 12841.8 715.049  39
  -3  -3 -28 13458.0 721.623  41
   3   3  28 13082.4 714.912  45
  -3  -3 -28 11593.5 683.350  38
   3   3  29 2044.15 156.660  49
   3  -3  29 1903.47 152.600  55
   3   3  29 1628.04 146.897  55
   3   3  29 1738.91 174.533  45
   3   3  29 2359.23 190.827  43
   3  -3  29 1912.88 182.193  43
  -3  -3 -29 1872.17 177.056  39
  -3  -3 -29 1927.64 182.348  41
  -3   3 -29 1764.38 174.221  39
  -3  -3 -30 3764.73 268.594  39
  -3  -3 -30 3814.00 271.109  41
  -3   3 -30 3774.36 268.121  39
   3   3  30 3980.42 271.873  45
  -3  -3 -31 10303.4 552.850  41
  -3   3 -31 9407.63 543.482  39
  -3  -3 -31 10489.9 551.855  39
  -3   3 -32 5222.84 318.229  39
  -3  -3 -32 5472.25 317.770  39
   3  -3  32 5435.31 320.551  45
  -3   3 -33 518.438 66.8342  39
  -3  -3 -33 551.421 64.7121  39
   3  -3  33 587.758 69.3017  45
  -3   3 -34 541.537 57.5336  39
   3  -3  34 423.711 51.5471  45
   3  -4 -35 1704.96 117.639  38
  -3   4  34 3462.19 216.495  27
  -3  -4  34 3511.02 202.435  16
   3   4 -34 3100.87 190.866  39
  -3   4  33 1099.43 112.122  27
  -3   4  33 938.672 84.9562   5
  -3  -4  33 1210.34 107.136  16
   3   4 -33 1191.01 104.652  39
  -3   4  32 1032.89 96.1814   5
  -3  -4  32 821.637 88.2516  52
   3   4 -32 1059.36 107.419  39
  -3  -4  32 965.534 106.609  16
  -3   4  32 1029.35 117.206  27
  -3   4  32 1012.64 108.417  29
  -3   4  31 2730.54 206.086  29
  -3   4  31 2779.16 207.893  50
  -3   4  31 2511.58 212.942  27
   3   4 -31 3081.75 212.875  39
  -3  -4  31 2396.48 199.345  16
  -3   4  31 2751.80 190.963   5
  -3  -4  31 2257.25 178.136  52
  -3  -4  30 686.973 99.3134  16
  -3  -4  30 424.657 70.0442  52
  -3   4  30 665.402 108.038  27
  -3   4  30 632.179 98.4784  29
  -3  -4  29 8191.20 486.184  52
[truncated: 712,808 more chars]
