# Supplementary material for: Crystal structure and Hirshfeld surface analysis of dimethyl 3-methyl-8-{[4-(tri­fluoro­meth­yl)phen­yl]sulfon­yl}-7,8-di­hydro-4H-4,6a-ep­oxy­benzo[b]naphtho­[1,8-de]azepine-5,6-di­carboxyl­ate
Source: Acta Crystallogr E Crystallogr Commun. 2025 May 23;81(Pt 6):543–8. doi: 10.1107/S2056989025004426 (PMC12142415; doi:10.1107/S2056989025004426)
Supplement: Supplementary file 2 [file e-81-00543-Isup2.hkl]

data_I                                                                          
_shelx_title ' SON-ZV-3915 in P2(1)/c'                                          
_shelx_refln_list_code          4                                               
_shelx_F_calc_maximum      231.67                                               
_exptl_crystal_F_000      1208.00                                               
_reflns_d_resolution_high  0.7825                                               
                                                                                
loop_                                                                           
 _space_group_symop_operation_xyz                                               
 'x, y, z'                                                                      
 '-x, y+1/2, -z+1/2'                                                            
 '-x, -y, -z'                                                                   
 'x, -y-1/2, z-1/2'                                                             
                                                                                
_cell_length_a     7.6375                                                       
_cell_length_b    11.0324                                                       
_cell_length_c    30.2019                                                       
_cell_angle_alpha  90.000                                                       
_cell_angle_beta   93.983                                                       
_cell_angle_gamma  90.000                                                       
                                                                                
_shelx_F_squared_multiplier     1.000                                           
                                                                                
loop_                                                                           
 _refln_index_h                                                                 
 _refln_index_k                                                                 
 _refln_index_l                                                                 
 _refln_F_squared_calc                                                          
 _refln_F_squared_meas                                                          
 _refln_F_squared_sigma                                                         
 _refln_observed_status                                                         
   1   0   0         45.90         51.96         9.76 o                         
   2   0   0       9089.84       8451.98       282.80 o                         
   3   0   0       1929.21       1875.21       107.80 o                         
   4   0   0        211.04        195.44        14.79 o                         
   5   0   0        877.34        954.54        37.82 o                         
   6   0   0        139.89        131.98         4.84 o                         
   7   0   0         31.32         18.92         1.68 o                         
   8   0   0       1383.06       1409.80        36.08 o                         
   9   0   0          7.46          5.41         3.03 o                         
   1   1   0       2444.37       2493.84        53.92 o                         
   2   1   0      35948.23      35793.98       946.02 o                         
   3   1   0         72.57         58.22         5.28 o                         
   4   1   0        669.25        617.34        17.88 o                         
   5   1   0        945.82        962.96        25.38 o                         
   6   1   0          3.08          0.84         0.83 o                         
   7   1   0        288.91        292.87         5.88 o                         
   8   1   0         27.59         22.71         2.23 o                         
   9   1   0        287.49        307.93        10.57 o                         
   0   2   0      15124.74      14540.84       778.18 o                         
   1   2   0       2205.38       2067.54        51.22 o                         
   2   2   0      17318.88      16390.95       376.82 o                         
   3   2   0      10655.16      10296.90       243.12 o                         
   4   2   0       9960.73      10046.30       194.54 o                         
   5   2   0        820.47        791.04        20.81 o                         
   6   2   0        406.96        392.60         8.41 o                         
   7   2   0        381.64        345.74         8.74 o                         
   8   2   0        345.34        338.51         7.47 o                         
   9   2   0        165.44        183.45         6.10 o                         
   1   3   0       1076.18        938.54        28.88 o                         
   2   3   0        218.77        173.94        11.15 o                         
   3   3   0        327.94        325.99        14.20 o                         
   4   3   0       4239.36       4275.40        82.23 o                         
   5   3   0         26.74         17.05         4.28 o                         
   6   3   0       1696.04       1711.65        27.55 o                         
   7   3   0        364.13        329.09         7.61 o                         
   8   3   0        118.63        103.82         3.55 o                         
   9   3   0         18.44         13.30         2.22 o                         
   0   4   0       1144.83        930.71        38.71 o                         
   1   4   0       1592.99       1556.26        51.85 o                         
   2   4   0       1663.38       1580.89        53.78 o                         
   3   4   0        532.47        495.53        16.91 o                         
   4   4   0        183.51        154.57         6.48 o                         
   5   4   0         38.00         39.65         2.74 o                         
   6   4   0       4953.71       4954.31        82.63 o                         
   7   4   0        739.21        640.03        14.52 o                         
   8   4   0        104.85        102.79         4.01 o                         
   9   4   0         18.88         15.39         1.68 o                         
   1   5   0          0.45          3.89         3.92 o                         
   2   5   0        251.04        190.97        12.09 o                         
   3   5   0       1718.69       1802.37        46.00 o                         
   4   5   0         82.47        100.63         9.15 o                         
   5   5   0       1628.33       1803.61        36.19 o                         
   6   5   0       1105.39       1106.95        22.41 o                         
   7   5   0         58.94         67.22         3.09 o                         
   8   5   0        996.09       1016.37        21.48 o                         
   9   5   0        649.46        578.12        23.35 o                         
   0   6   0       1620.70       1470.81       101.60 o                         
   1   6   0       1027.39       1093.24        34.92 o                         
   2   6   0        342.50        365.59        27.02 o                         
   3   6   0       1173.82       1204.06        46.31 o                         
   4   6   0        130.86        115.80         7.31 o                         
   5   6   0       1712.61       1687.48        30.21 o                         
   6   6   0         52.50         44.30         4.66 o                         
   7   6   0        370.17        399.71         8.97 o                         
   8   6   0        339.66        330.44        10.06 o                         
   1   7   0       2882.14       2856.07       110.39 o                         
   2   7   0       1778.25       1783.73        62.80 o                         
   3   7   0       1731.52       1727.38        44.41 o                         
   4   7   0       1001.25        984.51        18.19 o                         
   5   7   0        610.12        614.59        15.37 o                         
   6   7   0          0.02          0.40         1.41 o                         
   7   7   0        181.04        182.64        10.17 o                         
   8   7   0         23.94         30.29         2.91 o                         
   0   8   0        757.19        786.46        45.79 o                         
   1   8   0       1235.13       1104.72       120.63 o                         
   2   8   0         98.35         85.15         4.28 o                         
   3   8   0        267.45        264.05         9.03 o                         
   4   8   0        881.61        971.12        21.21 o                         
   5   8   0         23.31         37.12         3.49 o                         
   6   8   0         17.30         18.29         2.01 o                         
   7   8   0        266.73        291.00         7.61 o                         
   8   8   0        556.66        458.18        22.92 o                         
   1   9   0          0.32          2.97         1.43 o                         
   2   9   0       4760.07       4692.14        85.13 o                         
   3   9   0          3.91          2.51         1.55 o                         
   4   9   0        116.33        125.87         7.08 o                         
   5   9   0         23.23         23.73         2.91 o                         
   6   9   0        135.99        137.94         5.61 o                         
   7   9   0        379.44        357.42        11.56 o                         
   0  10   0        317.87        324.17        15.57 o                         
   1  10   0       1401.06       1329.39        23.17 o                         
   2  10   0       1010.46       1140.73        26.32 o                         
   3  10   0        449.79        421.54        10.51 o                         
   4  10   0        451.19        452.41        11.43 o                         
   5  10   0        342.97        360.22        11.96 o                         
   6  10   0         64.73         70.06         4.21 o                         
   1  11   0         14.55         12.47         2.15 o                         
   2  11   0         17.75         12.60         1.94 o                         
   3  11   0         94.09         97.73         5.77 o                         
   4  11   0        105.87        103.14         4.91 o                         
   5  11   0          0.74         -0.38         1.04 o                         
   6  11   0        341.50        294.34        15.71 o                         
   0  12   0        296.42        279.30         9.57 o                         
   1  12   0         84.77         91.27         5.01 o                         
   2  12   0        400.40        402.25        10.13 o                         
   3  12   0         77.99         79.04         4.16 o                         
   4  12   0          6.91          5.51         1.34 o                         
   5  12   0        336.31        292.07        11.17 o                         
   1  13   0          8.50         10.61         1.67 o                         
   2  13   0         49.01         45.23         3.10 o                         
   3  13   0          5.17          4.98         1.15 o                         
   0  14   0          8.29          7.59         2.09 o                         
   1  14   0         13.55          8.73         2.05 o                         
  -9   1   1          0.15         -1.27         1.55 o                         
  -8   1   1         81.53         85.81         3.41 o                         
  -7   1   1         17.94         15.31         1.39 o                         
  -6   1   1       1106.81       1084.93        16.80 o                         
  -5   1   1        386.80        358.68        13.90 o                         
  -4   1   1         23.04         12.04         2.46 o                         
  -3   1   1       1085.79       1074.44        29.74 o                         
  -2   1   1        585.79        603.87        17.60 o                         
  -1   1   1         19.37         17.20         1.76 o                         
   0   1   1       2727.08       2612.33        87.23 o                         
   1   1   1        238.36        181.77         7.90 o                         
   2   1   1      53670.66      51706.86      1357.00 o                         
   3   1   1        801.36        768.15        37.11 o                         
   4   1   1         46.07         30.88         3.39 o                         
   5   1   1          9.80          7.93         2.57 o                         
   6   1   1        554.22        534.86         8.43 o                         
   7   1   1         52.20         47.51         2.67 o                         
   8   1   1          6.07          7.64         1.55 o                         
   9   1   1          9.56          7.55         1.47 o                         
  -9   2   1        366.36        388.60        10.86 o                         
  -8   2   1        384.10        382.72         9.31 o                         
  -7   2   1         61.44         68.40         2.92 o                         
  -6   2   1          6.15          4.97         1.06 o                         
  -5   2   1        472.93        458.77        14.30 o                         
  -4   2   1       3509.86       3249.12        68.41 o                         
  -3   2   1        842.58        754.62        25.12 o                         
  -2   2   1       7716.91       7770.83       164.25 o                         
  -1   2   1        254.78        205.15         5.99 o                         
   0   2   1       8019.14       7809.34       206.25 o                         
   1   2   1       5044.76       4530.35       107.41 o                         
   2   2   1      44624.18      46561.51      1062.43 o                         
   3   2   1         31.66         42.84         4.96 o                         
   4   2   1         62.50         58.32         4.35 o                         
   5   2   1        380.45        343.22        12.97 o                         
   6   2   1       1227.60       1178.33        15.96 o                         
   7   2   1        440.29        411.08        12.25 o                         
   8   2   1         90.53         99.69         4.09 o                         
   9   2   1          7.14          0.05         1.33 o                         
  -9   3   1         10.68         15.68         1.80 o                         
  -8   3   1        198.61        181.41         6.10 o                         
  -7   3   1        575.82        583.19        11.29 o                         
  -6   3   1        667.19        643.88        16.98 o                         
  -5   3   1        256.60        247.88        24.85 o                         
  -4   3   1       3695.77       3478.36        73.15 o                         
  -3   3   1       1199.14       1141.97        37.60 o                         
  -2   3   1         71.00         45.91         3.04 o                         
  -1   3   1       2421.22       2207.23        55.04 o                         
   0   3   1          6.55          9.42         3.03 o                         
   1   3   1       8039.20       7174.86       168.88 o                         
   2   3   1        531.27        348.39        11.43 o                         
   3   3   1       1003.35        989.50        31.02 o                         
   4   3   1       7132.71       7415.11       146.84 o                         
   5   3   1       1422.38       1439.40        38.19 o                         
   6   3   1       1861.84       2012.78        34.89 o                         
   7   3   1        491.99        521.30        10.54 o                         
   8   3   1       1310.10       1330.12        28.92 o                         
   9   3   1         10.38         13.85         5.65 o                         
  -9   4   1        200.24        188.78         6.81 o                         
  -8   4   1        307.02        298.15         7.71 o                         
  -7   4   1        270.13        267.15         6.56 o                         
  -6   4   1          5.28          8.13         1.77 o                         
  -5   4   1        324.95        322.38        10.01 o                         
  -4   4   1        183.75        203.41        10.32 o                         
  -3   4   1      11723.68      11451.79       273.12 o                         
  -2   4   1        699.75        659.08        39.46 o                         
  -1   4   1        819.38        777.47        39.52 o                         
   0   4   1        849.47        753.78        25.91 o                         
   1   4   1       9081.76       8726.42       182.12 o                         
   2   4   1      10401.29      10063.75       236.53 o                         
   3   4   1       2992.30       2746.17        75.15 o                         
   4   4   1        100.68         85.66         4.79 o                         
   5   4   1       3607.96       3671.69        55.41 o                         
   6   4   1        158.82        124.04         8.51 o                         
   7   4   1        366.87        363.14         9.22 o                         
   8   4   1          0.23          1.55         1.36 o                         
   9   4   1        661.18        690.48        28.96 o                         
  -9   5   1        618.89        580.14        16.43 o                         
  -8   5   1        704.50        717.95        19.11 o                         
  -7   5   1         12.22         13.89         1.70 o                         
  -6   5   1         37.99         33.19         2.57 o                         
  -5   5   1       1234.03       1148.46        27.19 o                         
  -4   5   1       1922.39       1850.78        49.21 o                         
  -3   5   1       1285.77       1186.83        32.73 o                         
  -2   5   1        591.20        574.34        34.23 o                         
  -1   5   1       1780.54       1666.66        64.76 o                         
   0   5   1      13196.36      13539.52       321.18 o                         
   1   5   1       8768.09       8324.26       235.14 o                         
   2   5   1       1226.54       1059.28        39.38 o                         
   3   5   1        804.58        786.03        28.84 o                         
   4   5   1         13.74         16.71         3.81 o                         
   5   5   1        199.00        205.56         6.62 o                         
   6   5   1          4.32          5.25         1.93 o                         
   7   5   1       1014.01        997.53        20.78 o                         
   8   5   1        168.88        170.19         5.41 o                         
   9   5   1        118.26        103.65        12.46 o                         
  -8   6   1          3.51          3.50         1.41 o                         
  -7   6   1         65.12         56.36         2.88 o                         
  -6   6   1         48.94         53.96         4.23 o                         
  -5   6   1        242.80        238.37         7.49 o                         
  -4   6   1       1169.94       1260.24        32.70 o                         
  -3   6   1         29.63         15.33         4.09 o                         
  -2   6   1       5376.04       4835.17       179.69 o                         
  -1   6   1       2573.28       2273.37        63.18 o                         
   0   6   1         12.18         22.86         8.30 o                         
   1   6   1       2117.05       2117.54        76.75 o                         
   2   6   1         17.96         11.99         3.26 o                         
   3   6   1       1023.58       1000.85        39.32 o                         
   4   6   1        268.46        257.26         8.87 o                         
   5   6   1         12.66          8.15         1.96 o                         
   6   6   1        250.17        242.74         8.89 o                         
   7   6   1         17.89         22.21         2.07 o                         
   8   6   1        528.34        526.37        14.34 o                         
  -8   7   1        244.32        262.23         7.74 o                         
  -7   7   1        190.75        193.79        10.76 o                         
  -6   7   1        218.20        206.46         7.61 o                         
  -5   7   1        538.76        493.19        17.15 o                         
  -4   7   1          2.19          1.35         1.36 o                         
  -3   7   1       1817.90       1839.01        38.26 o                         
  -2   7   1       4524.13       4436.09       133.57 o                         
  -1   7   1       1261.17       1296.78        43.34 o                         
   0   7   1       1524.78       1529.63        49.75 o                         
   1   7   1         54.08         55.54         8.35 o                         
   2   7   1        624.24        559.86        25.61 o                         
   3   7   1        251.22        268.19        11.68 o                         
   4   7   1       1785.40       1685.91        31.46 o                         
   5   7   1        786.39        733.06        17.52 o                         
   6   7   1          4.60          6.83         1.60 o                         
   7   7   1        584.25        551.57        13.61 o                         
   8   7   1         38.31         32.18         1.74 o                         
  -8   8   1          2.16          3.41         1.38 o                         
  -7   8   1         14.36         13.81         1.54 o                         
  -6   8   1        113.59        126.42         4.79 o                         
  -5   8   1        155.25        141.38         6.14 o                         
  -4   8   1       1269.97       1298.45        27.27 o                         
  -3   8   1        141.61        144.97         6.91 o                         
  -2   8   1        316.42        311.89         9.36 o                         
  -1   8   1        801.14        774.00        46.16 o                         
   0   8   1         62.91         63.78         6.85 o                         
   1   8   1        265.97        238.13        20.16 o                         
   2   8   1         64.88         68.92         3.81 o                         
   3   8   1       6762.63       6596.35       137.36 o                         
   4   8   1        159.63        158.00         6.66 o                         
   5   8   1       2970.64       3138.71        62.71 o                         
   6   8   1          3.98          2.26         1.27 o                         
   7   8   1          0.45          0.48         0.93 o                         
  -7   9   1        214.67        205.37         6.48 o                         
  -6   9   1        625.66        703.68        19.74 o                         
  -5   9   1        247.52        250.55         8.08 o                         
  -4   9   1        371.16        349.98        10.30 o                         
  -3   9   1        627.62        641.26        13.67 o                         
  -2   9   1        273.55        268.10         7.96 o                         
  -1   9   1         16.78          9.28         1.84 o                         
   0   9   1          6.77          6.46         1.90 o                         
   1   9   1       1869.48       1927.67        33.30 o                         
   2   9   1          1.43          5.38         1.76 o                         
   3   9   1       1141.96       1028.02        20.97 o                         
   4   9   1          1.43          1.64         1.65 o                         
   5   9   1          3.21          0.41         1.89 o                         
   6   9   1        145.69        126.44         5.30 o                         
   7   9   1        697.65        719.17        31.49 o                         
  -6  10   1        163.98        149.12         6.66 o                         
  -5  10   1         86.52         84.25         6.13 o                         
  -4  10   1        153.67        166.00         6.45 o                         
  -3  10   1         11.14         17.09         2.28 o                         
  -2  10   1         23.73         19.43         2.91 o                         
  -1  10   1        655.21        699.32        16.57 o                         
   0  10   1       1571.70       1619.83        27.50 o                         
   1  10   1        280.78        264.34         7.47 o                         
   2  10   1        700.62        663.20        17.19 o                         
   3  10   1       1008.92       1104.61        20.75 o                         
   4  10   1        127.27        148.74         5.55 o                         
   5  10   1         81.43         87.69         5.03 o                         
   6  10   1          3.37          5.32         1.42 o                         
  -6  11   1        144.93        118.54         8.06 o                         
  -5  11   1        551.73        513.98        16.31 o                         
  -4  11   1        272.41        283.55         9.09 o                         
  -3  11   1       1252.95       1380.50        32.60 o                         
  -2  11   1        120.56         97.22         4.52 o                         
  -1  11   1       1129.16       1033.54        17.68 o                         
   0  11   1       1406.42       1601.37        26.97 o                         
   1  11   1        232.49        261.18         6.92 o                         
   2  11   1         51.28         56.16         3.27 o                         
   3  11   1          1.93          0.28         2.02 o                         
   4  11   1         16.97         13.74         1.93 o                         
   5  11   1         58.23         55.78         3.64 o                         
   6  11   1        385.56        256.09        13.80 o                         
  -5  12   1          2.13          1.57         0.73 o                         
  -4  12   1         58.80         45.05         4.16 o                         
  -3  12   1        377.24        360.29        11.88 o                         
  -2  12   1        769.28        774.22        21.34 o                         
  -1  12   1        114.79        115.15         4.18 o                         
   0  12   1        217.77        209.88         5.67 o                         
   1  12   1         39.51         35.71         2.31 o                         
   2  12   1         49.83         44.82         3.07 o                         
   3  12   1         44.36         37.59         3.84 o                         
   4  12   1        615.27        647.65        18.76 o                         
   5  12   1        313.83        279.18        15.36 o                         
  -3  13   1         65.15         50.17         3.15 o                         
  -2  13   1        301.39        312.75        11.57 o                         
  -1  13   1        671.88        682.56        22.75 o                         
   0  13   1        212.73        230.33         7.20 o                         
   1  13   1        589.83        588.83        15.55 o                         
   2  13   1        333.28        324.27        16.56 o                         
   3  13   1          0.22          0.23         1.06 o                         
  -1  14   1         31.48         33.53         3.83 o                         
   0  14   1        113.50        118.55         5.96 o                         
   1  14   1         26.13         21.98         3.09 o                         
  -9   0   2         43.38         56.12         6.54 o                         
  -8   0   2        633.73        674.90        20.24 o                         
  -7   0   2        370.67        351.43        10.38 o                         
  -6   0   2         13.42         20.39         2.25 o                         
  -5   0   2        424.32        421.72        19.27 o                         
  -4   0   2        184.80        165.42        15.10 o                         
  -3   0   2       3209.11       2738.60       104.87 o                         
  -2   0   2       8432.70       8099.21       271.28 o                         
  -1   0   2      28732.19      25913.82       836.24 o                         
   0   0   2        135.20        140.15         8.84 o                         
   1   0   2        122.26        113.80        10.30 o                         
   2   0   2        763.10        703.55        32.31 o                         
   3   0   2       1803.61       1618.66        67.67 o                         
   4   0   2       4956.45       5197.21       159.93 o                         
   5   0   2         31.03         41.57         5.99 o                         
   6   0   2        224.33        234.06         6.47 o                         
   7   0   2        344.36        326.20         8.16 o                         
   8   0   2         21.32         18.92         2.49 o                         
   9   0   2          2.42          3.89         1.93 o                         
  -9   1   2         16.14         13.61         2.62 o                         
  -8   1   2        508.17        487.44        12.06 o                         
  -7   1   2        113.38        107.91         3.47 o                         
  -6   1   2         21.89         23.04         2.28 o                         
  -5   1   2          1.46          0.24         2.59 o                         
  -4   1   2          1.09         -1.64         3.55 o                         
  -3   1   2       5146.19       5367.32       134.08 o                         
  -2   1   2        292.32        232.40         9.06 o                         
  -1   1   2       7268.11       6791.97       111.23 o                         
   0   1   2      20717.67      21028.82       955.89 o                         
   1   1   2        414.98        388.00        22.17 o                         
   2   1   2        567.27        583.50        19.90 o                         
   3   1   2       3054.11       3188.23       119.21 o                         
   4   1   2       9011.81       8996.99       174.68 o                         
   5   1   2        214.95        165.41         8.36 o                         
   6   1   2          2.42          2.12         0.92 o                         
   7   1   2        277.35        241.76         7.88 o                         
   8   1   2        189.06        196.44         6.44 o                         
   9   1   2          4.61          4.66         1.37 o                         
  -9   2   2        165.70        165.01         5.65 o                         
  -8   2   2        851.34        822.79        15.77 o                         
  -7   2   2         18.89         17.58         1.47 o                         
  -6   2   2        174.72        170.42         5.53 o                         
  -5   2   2        176.97        157.92         7.83 o                         
  -4   2   2          1.59          1.13         2.33 o                         
  -3   2   2        152.09        110.62         8.04 o                         
  -2   2   2        808.91        797.41        18.60 o                         
  -1   2   2       7007.01       6673.27       126.52 o                         
   0   2   2       1916.55       1878.88        54.54 o                         
   1   2   2       2693.96       2674.53        64.72 o                         
   2   2   2        750.43        594.28        22.31 o                         
   3   2   2        531.63        476.64        18.83 o                         
   4   2   2       1424.06       1539.90        33.46 o                         
   5   2   2        797.80        842.87        26.21 o                         
   6   2   2         66.41         72.31         2.68 o                         
   7   2   2        110.23         96.03         3.60 o                         
   8   2   2         84.61         96.10         3.91 o                         
   9   2   2        221.53        215.47         6.80 o                         
  -9   3   2          0.11          2.41         1.29 o                         
  -8   3   2        209.24        208.32         7.04 o                         
  -7   3   2        248.15        222.93         5.17 o                         
  -6   3   2       1384.56       1416.97        21.86 o                         
  -5   3   2        357.22        331.87        24.72 o                         
  -4   3   2       2042.90       1967.07        45.07 o                         
  -3   3   2       1536.12       1616.84        37.21 o                         
  -2   3   2        726.84        686.50        16.11 o                         
  -1   3   2       9915.55       9500.40       272.18 o                         
   0   3   2      10142.81      10008.97       231.98 o                         
   1   3   2      11253.68      10910.10       254.23 o                         
   2   3   2        305.62        303.98        10.77 o                         
   3   3   2          7.57         10.05         2.64 o                         
   4   3   2          6.42          2.09         1.87 o                         
   5   3   2         34.94         37.99         4.06 o                         
   6   3   2         36.46         43.06         2.41 o                         
   7   3   2        151.26        116.01         6.97 o                         
   8   3   2        133.72        122.67         6.55 o                         
   9   3   2         86.19         89.24         6.48 o                         
  -9   4   2         17.53         16.73         1.74 o                         
  -8   4   2       2056.15       2049.19        38.43 o                         
  -7   4   2        235.62        234.28         5.94 o                         
  -6   4   2       1512.99       1456.26        28.88 o                         
  -5   4   2         62.12         70.77         5.05 o                         
  -4   4   2       1407.77       1392.72        52.56 o                         
  -3   4   2       3800.79       3646.24       108.52 o                         
  -2   4   2        211.81        238.75        11.49 o                         
  -1   4   2       6809.10       6706.49       232.84 o                         
   0   4   2        370.31        365.80        16.84 o                         
   1   4   2        248.95        225.67         9.05 o                         
   2   4   2        373.15        325.28        14.42 o                         
   3   4   2        419.42        394.06        18.65 o                         
   4   4   2        561.02        511.15        15.80 o                         
   5   4   2        112.22        114.48         4.31 o                         
   6   4   2         90.43         99.33         4.41 o                         
   7   4   2         10.39         12.68         1.77 o                         
   8   4   2       1510.90       1512.49        28.54 o                         
   9   4   2         17.39         17.53         2.87 o                         
  -9   5   2         99.89         94.96         3.81 o                         
  -8   5   2          7.37          4.40         1.64 o                         
  -7   5   2        497.52        446.59        10.08 o                         
  -6   5   2         10.05          4.07         1.55 o                         
  -5   5   2        216.24        196.00         5.70 o                         
  -4   5   2        306.17        282.79        14.45 o                         
  -3   5   2        282.66        280.11        12.02 o                         
  -2   5   2       7140.34       6682.68       186.91 o                         
  -1   5   2       4748.40       4207.54       125.13 o                         
   0   5   2       2081.14       2088.29        87.12 o                         
   1   5   2       1821.71       1897.73       102.63 o                         
   2   5   2       1204.76       1076.20        39.14 o                         
   3   5   2        571.47        546.58        18.14 o                         
   4   5   2         56.28         65.57         8.48 o                         
   5   5   2          3.54          5.76         1.27 o                         
   6   5   2       1905.88       1889.59        34.36 o                         
   7   5   2         10.30          9.84         1.75 o                         
   8   5   2         34.89         47.29         2.45 o                         
   9   5   2        130.76        120.74         7.00 o                         
  -8   6   2          0.65          1.44         1.32 o                         
  -7   6   2        140.90        140.51         4.82 o                         
  -6   6   2        323.21        258.47         8.50 o                         
  -5   6   2          6.38          7.85         1.39 o                         
  -4   6   2       1159.79       1092.47        20.87 o                         
  -3   6   2       4877.14       4627.48       139.70 o                         
  -2   6   2        258.90        235.72        21.91 o                         
  -1   6   2         58.87         52.99         6.75 o                         
   0   6   2       1913.06       1930.25        88.02 o                         
   1   6   2        190.46        216.00        13.26 o                         
   2   6   2       1687.52       1630.73        73.86 o                         
   3   6   2        611.69        504.87        24.13 o                         
   4   6   2        823.32        762.24        16.33 o                         
   5   6   2         14.73         15.75         2.58 o                         
   6   6   2       2390.12       2289.83        43.81 o                         
   7   6   2       1339.62       1390.80        25.62 o                         
   8   6   2         61.70         71.19         5.70 o                         
  -8   7   2        512.59        540.14        15.58 o                         
  -7   7   2        664.90        684.46        24.82 o                         
  -6   7   2          2.66          2.82         1.34 o                         
  -5   7   2        842.05        866.97        15.67 o                         
  -4   7   2        184.71        216.50         6.38 o                         
  -3   7   2        284.46        291.85        14.94 o                         
  -2   7   2        148.61        138.86        15.18 o                         
  -1   7   2       1017.78        969.35        34.05 o                         
   0   7   2         77.50         52.63         5.18 o                         
   1   7   2        615.44        545.50        33.76 o                         
   2   7   2       1226.44       1267.41        57.17 o                         
   3   7   2          0.33          0.04         1.98 o                         
   4   7   2        231.85        237.29         7.55 o                         
   5   7   2        506.63        543.32        14.51 o                         
   6   7   2          5.70          4.92         1.36 o                         
   7   7   2        190.37        212.29         6.19 o                         
   8   7   2         69.94         54.22         3.18 o                         
  -7   8   2        262.75        296.00         9.63 o                         
  -6   8   2        131.78        143.15         6.07 o                         
  -5   8   2        489.08        474.31        14.47 o                         
  -4   8   2       1443.35       1428.95        27.71 o                         
  -3   8   2          7.40          7.87         1.68 o                         
  -2   8   2         48.15         42.92         3.25 o                         
  -1   8   2       1927.08       1886.82        97.44 o                         
   0   8   2        921.05        930.06        44.78 o                         
   1   8   2       1751.57       1726.42        63.37 o                         
   2   8   2       1585.57       1578.94        30.74 o                         
   3   8   2        554.90        503.08        11.93 o                         
   4   8   2        168.80        189.80         6.76 o                         
   5   8   2         33.76         35.42         3.03 o                         
   6   8   2         49.84         55.02         4.28 o                         
   7   8   2        379.45        427.57        14.54 o                         
  -7   9   2          7.49          6.08         1.18 o                         
  -6   9   2          6.23          6.02         1.44 o                         
  -5   9   2         90.15         87.11         3.91 o                         
  -4   9   2          3.76          0.40         1.73 o                         
  -3   9   2        118.61        120.23         4.52 o                         
  -2   9   2         18.59         22.02         2.50 o                         
  -1   9   2        232.28        234.21         8.76 o                         
   0   9   2        225.49        229.58         7.08 o                         
   1   9   2       1135.65       1150.59        20.31 o                         
   2   9   2       2373.28       2402.38        49.83 o                         
   3   9   2        296.51        300.14         9.19 o                         
   4   9   2         55.82         60.68         3.98 o                         
   5   9   2         35.29         39.82         3.23 o                         
   6   9   2          8.94          8.42         1.70 o                         
   7   9   2        212.47        230.23         7.94 o                         
  -6  10   2        346.80        375.82        13.30 o                         
  -5  10   2        425.74        474.46        16.82 o                         
  -4  10   2          0.48          2.50         2.09 o                         
  -3  10   2         66.45         61.96         4.64 o                         
  -2  10   2        702.82        717.04        16.74 o                         
  -1  10   2        916.85        977.42        17.95 o                         
   0  10   2        191.64        218.84         6.79 o                         
   1  10   2        186.32        207.86         6.52 o                         
   2  10   2        971.74       1065.89        24.84 o                         
   3  10   2        455.78        480.19        12.92 o                         
   4  10   2          5.68          4.84         1.57 o                         
   5  10   2         56.89         58.56         3.09 o                         
   6  10   2         98.62        123.37         7.10 o                         
  -6  11   2        133.61         98.17         4.95 o                         
  -5  11   2         92.14         88.13         6.27 o                         
  -4  11   2        150.44        152.97         6.16 o                         
  -3  11   2        191.39        199.66         8.94 o                         
  -2  11   2        784.08        811.01        16.91 o                         
  -1  11   2        649.78        658.02        12.37 o                         
   0  11   2       2714.75       2836.99        44.74 o                         
   1  11   2        414.53        393.69         9.53 o                         
   2  11   2        273.77        304.69        18.00 o                         
   3  11   2         77.24         89.31         5.62 o                         
   4  11   2         77.33         79.51         6.63 o                         
   5  11   2       1043.90       1069.44        38.50 o                         
   6  11   2         83.11         70.95         5.51 o                         
  -5  12   2        342.79        321.75        12.24 o                         
  -4  12   2         41.94         32.95         5.41 o                         
  -3  12   2          8.07          7.60         1.92 o                         
  -2  12   2        271.39        288.54        10.40 o                         
  -1  12   2         16.60         16.74         1.82 o                         
   0  12   2         15.99         15.58         2.29 o                         
   1  12   2         34.47         30.61         2.17 o                         
   2  12   2          2.21         -1.42         1.59 o                         
   3  12   2         52.51         51.04         3.19 o                         
   4  12   2         34.37         32.14         2.84 o                         
   5  12   2         25.97         20.90         2.78 o                         
  -3  13   2        312.64        283.56        10.33 o                         
  -2  13   2         51.02         45.67         3.64 o                         
  -1  13   2        305.36        305.98         9.90 o                         
   0  13   2         62.48         50.73         2.93 o                         
   1  13   2        137.74        143.89         5.99 o                         
   2  13   2        168.93        150.25         5.98 o                         
   3  13   2         20.16         21.42         4.04 o                         
  -1  14   2        256.65        224.84        13.20 o                         
   0  14   2         11.30          7.52         1.41 o                         
   1  14   2        532.20        471.00        24.43 o                         
  -9   1   3          0.42         -1.47         2.23 o                         
  -8   1   3        207.79        221.75         5.44 o                         
  -7   1   3        265.73        258.41         4.75 o                         
  -6   1   3       1450.31       1430.98        21.75 o                         
  -5   1   3        524.86        501.58        17.23 o                         
  -4   1   3        985.50        968.40        22.74 o                         
  -3   1   3       2520.42       2566.91        56.96 o                         
  -2   1   3       6027.95       5725.83       112.20 o                         
  -1   1   3        163.57        157.90         5.99 o                         
   0   1   3       5260.06       5416.06       250.29 o                         
   1   1   3       1052.96       1187.23        59.51 o                         
   2   1   3       1746.05       1609.35        44.08 o                         
   3   1   3        955.45        978.92        32.63 o                         
   4   1   3        931.63        811.42        26.80 o                         
   5   1   3          0.39         -0.81         1.97 o                         
   6   1   3          2.55          2.13         1.07 o                         
   7   1   3        203.93        222.18         6.02 o                         
   8   1   3          5.66          4.44         1.49 o                         
   9   1   3         76.87         81.31         3.89 o                         
  -9   2   3         13.97         12.66         2.93 o                         
  -8   2   3        238.07        246.29         6.34 o                         
  -7   2   3        152.49        144.61         4.51 o                         
  -6   2   3        300.91        315.79         7.16 o                         
  -5   2   3        476.46        418.16        22.97 o                         
  -4   2   3       2969.86       3181.88        66.47 o                         
  -3   2   3       2027.27       2071.80        47.66 o                         
  -2   2   3      25148.64      24262.69       450.13 o                         
  -1   2   3      16893.66      16675.29       271.04 o                         
   0   2   3        369.56        362.13        21.98 o                         
   1   2   3       4247.16       4400.33       148.21 o                         
   2   2   3       6769.91       6864.97       190.02 o                         
   3   2   3          5.04          7.76         2.85 o                         
   4   2   3        503.64        456.47        13.42 o                         
   5   2   3        615.08        575.54        19.96 o                         
   6   2   3        428.10        422.04         8.50 o                         
   7   2   3        510.39        495.59        12.04 o                         
   8   2   3        378.93        414.46         9.27 o                         
   9   2   3        872.68        932.96        32.28 o                         
  -9   3   3        506.98        579.74        20.90 o                         
  -8   3   3          3.60          1.77         1.63 o                         
  -7   3   3        155.89        135.44         4.07 o                         
  -6   3   3        568.49        587.64        11.61 o                         
  -5   3   3        556.15        508.27        42.07 o                         
  -4   3   3       3189.23       3013.25       117.52 o                         
  -3   3   3         35.07         56.40         5.39 o                         
  -2   3   3       1245.09       1141.85        27.22 o                         
  -1   3   3      11816.83      11106.91       256.15 o                         
   0   3   3       6051.04       6540.70       175.48 o                         
   1   3   3       3754.21       3526.99        86.95 o                         
   2   3   3      18474.56      19084.99       402.75 o                         
   3   3   3       2662.38       3054.71       142.66 o                         
   4   3   3       1201.62       1132.69        28.79 o                         
   5   3   3         83.94         78.09         5.87 o                         
   6   3   3        307.41        271.54         6.75 o                         
   7   3   3        253.15        264.19         7.25 o                         
   8   3   3        241.59        252.46         6.78 o                         
   9   3   3        169.13        183.31        10.75 o                         
  -9   4   3        377.04        353.15        12.99 o                         
  -8   4   3          5.98          2.93         1.97 o                         
  -7   4   3       1440.84       1410.95        24.52 o                         
  -6   4   3       1153.67       1084.87        20.40 o                         
  -5   4   3        584.53        595.87        21.01 o                         
  -4   4   3         40.69         55.42         8.05 o                         
  -3   4   3       8580.35       8519.41       236.58 o                         
  -2   4   3        649.77        643.25        23.91 o                         
  -1   4   3       1116.22       1227.30        34.45 o                         
   0   4   3       9402.78       9525.84       344.94 o                         
   1   4   3       1253.31       1092.92        70.78 o                         
   2   4   3        430.69        340.11        18.02 o                         
   3   4   3          5.23          7.08         2.67 o                         
   4   4   3       1709.77       1596.61        38.24 o                         
   5   4   3        973.77       1018.84        18.76 o                         
   6   4   3         88.52         91.08         3.64 o                         
   7   4   3         74.35         69.35         4.07 o                         
   8   4   3       1117.14       1144.92        24.55 o                         
   9   4   3        192.60        194.22        11.28 o                         
  -9   5   3        966.34        949.00        31.90 o                         
  -8   5   3         91.47         62.59         3.90 o                         
  -7   5   3          4.57          7.71         1.56 o                         
  -6   5   3        204.23        178.49         4.74 o                         
  -5   5   3        915.34        989.24        16.16 o                         
  -4   5   3       1328.17       1568.92        43.20 o                         
  -3   5   3        747.01        742.07        39.72 o                         
  -2   5   3       7552.06       7069.85       245.90 o                         
  -1   5   3       1509.11       1444.95        67.10 o                         
   0   5   3        490.17        503.12        24.32 o                         
   1   5   3          0.96          6.74         4.63 o                         
   2   5   3       2827.48       2869.92        83.27 o                         
   3   5   3        348.89        353.24        15.56 o                         
   4   5   3          7.85         17.11         3.85 o                         
   5   5   3        115.43        116.45         4.63 o                         
   6   5   3        299.66        252.32         7.80 o                         
   7   5   3         68.16         66.48         4.00 o                         
   8   5   3          0.81          0.81         1.07 o                         
   9   5   3        430.44        454.96        22.79 o                         
  -8   6   3       1409.13       1382.40        43.43 o                         
  -7   6   3         30.90         30.11         2.45 o                         
  -6   6   3        609.21        596.25        14.86 o                         
  -5   6   3       2408.03       2354.63        41.67 o                         
  -4   6   3          6.40          7.91         1.74 o                         
  -3   6   3       1228.47       1230.40        63.46 o                         
  -2   6   3         22.72         17.35         7.19 o                         
  -1   6   3        579.67        574.46        28.38 o                         
   0   6   3          7.06          2.11         2.24 o                         
   1   6   3       1815.96       2014.07       108.72 o                         
   2   6   3       1009.12        913.54        49.00 o                         
   3   6   3         12.57          4.63         8.97 o                         
   4   6   3       1997.38       1939.84        40.85 o                         
   5   6   3          0.33          0.04         1.81 o                         
   6   6   3         78.25         90.81         4.71 o                         
   7   6   3         74.83         73.66         3.54 o                         
   8   6   3         74.88         85.95         4.80 o                         
  -8   7   3        114.41        103.13         4.76 o                         
  -7   7   3        925.32        925.19        25.32 o                         
  -6   7   3         29.42         26.12         2.28 o                         
  -5   7   3          0.62          2.31         1.57 o                         
  -4   7   3        847.14        817.13        14.30 o                         
  -3   7   3       1746.30       1730.10        67.52 o                         
  -2   7   3        588.39        575.18        29.17 o                         
  -1   7   3       1569.65       1617.55        68.03 o                         
   0   7   3         96.44        108.90        21.88 o                         
   1   7   3         25.14         32.89         4.58 o                         
   2   7   3         48.18         41.07         5.91 o                         
   3   7   3        704.02        726.12        21.55 o                         
   4   7   3          4.18          5.29         1.54 o                         
   5   7   3         35.08         43.50         4.02 o                         
   6   7   3         63.42         60.83         3.44 o                         
   7   7   3        132.06        133.21         4.82 o                         
   8   7   3         63.73         56.12         3.17 o                         
  -8   8   3         51.48         46.05         2.84 o                         
  -7   8   3         37.83         39.37         2.35 o                         
  -6   8   3        961.88       1020.55        27.38 o                         
  -5   8   3       1275.90       1271.98        30.22 o                         
  -4   8   3          1.73          1.56         1.63 o                         
  -3   8   3       1302.92       1292.85        23.95 o                         
  -2   8   3        221.65        218.30         7.23 o                         
  -1   8   3         45.49         59.30         9.44 o                         
   0   8   3        176.14        181.78        15.00 o                         
   1   8   3        724.70        749.70        22.41 o                         
   2   8   3        222.83        234.12         6.62 o                         
   3   8   3         40.41         38.70         3.14 o                         
   4   8   3          6.35          6.68         1.74 o                         
   5   8   3          0.51          0.12         1.67 o                         
   6   8   3          9.30          6.35         1.60 o                         
   7   8   3         59.45         62.22         4.51 o                         
  -7   9   3        296.42        253.83        10.11 o                         
  -6   9   3       1136.68       1216.77        34.11 o                         
  -5   9   3          5.65          5.65         1.54 o                         
  -4   9   3        383.72        326.51         9.71 o                         
  -3   9   3        140.52        108.86         4.29 o                         
  -2   9   3        151.76        119.03         7.83 o                         
  -1   9   3        168.01        181.03         7.59 o                         
   0   9   3        240.11        246.28         7.01 o                         
   1   9   3         25.70         24.18         2.08 o                         
   2   9   3       1693.00       1699.61        35.55 o                         
   3   9   3       2413.65       2369.17        45.53 o                         
   4   9   3        293.83        296.47        10.44 o                         
   5   9   3        126.74        148.43         6.37 o                         
   6   9   3         72.45         66.52         3.60 o                         
   7   9   3        158.96        137.60         6.40 o                         
  -6  10   3          2.19          0.81         1.23 o                         
  -5  10   3        482.39        492.29        15.11 o                         
  -4  10   3        564.00        581.10        13.82 o                         
  -3  10   3        361.80        354.84        11.12 o                         
  -2  10   3       1054.61        986.37        24.91 o                         
  -1  10   3        202.93        191.32         6.20 o                         
   0  10   3        243.91        233.74         7.00 o                         
   1  10   3       1996.10       2013.11        34.89 o                         
   2  10   3        545.59        510.10        18.67 o                         
   3  10   3        208.50        205.00         8.35 o                         
   4  10   3        152.84        145.91         6.49 o                         
   5  10   3        508.47        527.96        13.28 o                         
   6  10   3        112.26        101.64         4.74 o                         
  -6  11   3         64.52         70.00         3.18 o                         
  -5  11   3        171.49        164.78         9.49 o                         
  -4  11   3        254.37        238.28        10.21 o                         
  -3  11   3       1667.67       1789.38        53.88 o                         
  -2  11   3       1451.43       1457.72        29.38 o                         
  -1  11   3       1663.24       1656.02        26.18 o                         
   0  11   3        328.40        345.42         8.32 o                         
   1  11   3          0.11         -0.97         1.59 o                         
   2  11   3          0.98          1.50         2.24 o                         
   3  11   3       1421.40       1514.32        39.70 o                         
   4  11   3        966.52       1043.81        24.79 o                         
   5  11   3        602.75        597.40        29.12 o                         
  -5  12   3          2.07          3.68         1.66 o                         
  -4  12   3       1212.15       1283.29        64.74 o                         
  -3  12   3        402.82        383.13        14.63 o                         
  -2  12   3         65.61         67.60         4.46 o                         
  -1  12   3        297.08        297.35         7.37 o                         
   0  12   3        189.00        183.11         5.42 o                         
   1  12   3       1592.93       1649.96        30.00 o                         
   2  12   3        538.27        571.34        17.27 o                         
   3  12   3         11.47          8.87         1.60 o                         
   4  12   3          0.00          0.10         1.64 o                         
   5  12   3         14.24         11.03         2.01 o                         
  -3  13   3          0.92          0.56         0.99 o                         
  -2  13   3        580.71        632.80        20.15 o                         
  -1  13   3        103.68        104.31         4.88 o                         
   0  13   3          0.30         -0.17         1.30 o                         
   1  13   3        564.63        598.11        15.17 o                         
   2  13   3         42.83         40.85         3.94 o                         
   3  13   3          9.45         10.13         2.90 o                         
   0  14   3         36.68         28.53         3.55 o                         
  -9   0   4         13.63         12.97         3.70 o                         
  -8   0   4        309.03        325.78         9.67 o                         
  -7   0   4         20.35         17.44         1.85 o                         
  -6   0   4        414.44        401.45        11.80 o                         
  -5   0   4       1405.70       1306.46       151.93 o                         
  -4   0   4        253.95        237.95         9.92 o                         
  -3   0   4         90.63         70.60         8.20 o                         
  -2   0   4      26699.26      26608.51       865.15 o                         
  -1   0   4        183.61        223.07        17.86 o                         
   0   0   4      38084.34      33740.80      1534.27 o                         
   1   0   4      11809.12      11992.23       552.04 o                         
   2   0   4       9227.24       9429.14       314.11 o                         
   3   0   4       1338.63       1509.57        64.60 o                         
   4   0   4       5162.76       5270.00       194.36 o                         
   5   0   4       4613.54       4642.06       138.55 o                         
   6   0   4        166.52        167.29         6.94 o                         
   7   0   4        206.54        192.50         7.04 o                         
   8   0   4        273.12        296.29        14.70 o                         
   9   0   4          1.49          0.95         2.45 o                         
  -9   1   4         92.49        104.09         6.08 o                         
  -8   1   4          0.27          0.44         1.00 o                         
  -7   1   4         92.37         80.14         2.57 o                         
  -6   1   4        115.70        106.96         2.77 o                         
  -5   1   4        196.08        106.54        12.91 o                         
  -4   1   4      11466.31      11425.12       191.35 o                         
  -3   1   4       4233.32       3963.60        83.19 o                         
  -2   1   4       1249.60       1252.37        30.42 o                         
  -1   1   4         69.38         72.08         4.36 o                         
   0   1   4       1459.86       1371.17        48.36 o                         
   1   1   4       6805.01       7419.59       342.90 o                         
   2   1   4        681.04        583.65        20.24 o                         
   3   1   4       1808.56       1813.53        52.83 o                         
   4   1   4          1.28          1.55         2.40 o                         
   5   1   4        629.90        620.23        22.11 o                         
   6   1   4        446.27        420.00         9.20 o                         
   7   1   4        604.28        614.51        14.28 o                         
   8   1   4        148.96        138.57         6.87 o                         
   9   1   4          1.37          1.81         1.02 o                         
  -9   2   4        217.42        235.79        11.52 o                         
  -8   2   4        449.39        444.23        12.05 o                         
  -7   2   4        661.10        676.83        12.06 o                         
  -6   2   4        540.91        503.19         7.21 o                         
  -5   2   4       3624.15       3521.76       110.23 o                         
  -4   2   4        297.49        308.27        18.04 o                         
  -3   2   4       4209.24       4305.13       109.89 o                         
  -2   2   4       1853.92       2083.77        48.56 o                         
  -1   2   4      10324.06      10617.45       219.94 o                         
   0   2   4        266.73        335.11        21.73 o                         
   1   2   4      14778.86      14873.67       481.40 o                         
   2   2   4       2488.58       2628.91        78.36 o                         
   3   2   4        121.00        192.21        11.62 o                         
   4   2   4       2989.00       3177.27        98.01 o                         
   5   2   4        509.03        485.99        17.83 o                         
   6   2   4         18.01         18.45         1.56 o                         
   7   2   4        703.30        662.75        13.89 o                         
   8   2   4        114.15        118.60         3.87 o                         
   9   2   4        568.18        637.22        17.83 o                         
  -9   3   4        371.35        397.55        12.39 o                         
  -8   3   4        162.89        154.40         4.96 o                         
  -7   3   4        207.65        226.91         5.54 o                         
  -6   3   4         98.43         78.22         4.15 o                         
  -5   3   4        398.70        417.51        27.76 o                         
  -4   3   4       1475.51       1736.18        75.45 o                         
  -3   3   4        370.00        408.33        18.76 o                         
  -2   3   4          3.05         14.03         3.39 o                         
  -1   3   4       1373.68       1319.91        35.69 o                         
   0   3   4       7884.37       8194.43       550.19 o                         
   1   3   4        353.86        280.72        23.73 o                         
   2   3   4       3315.05       3646.82        91.46 o                         
   3   3   4        233.74        225.74        12.12 o                         
   4   3   4        366.85        442.85        14.40 o                         
   5   3   4         86.44         75.51         6.52 o                         
   6   3   4          0.08         -0.37         1.09 o                         
   7   3   4        111.23        112.66         4.39 o                         
   8   3   4        422.38        438.18        10.21 o                         
   9   3   4         59.82         67.98         4.69 o                         
  -9   4   4        541.40        554.18        19.94 o                         
  -8   4   4       1785.74       1901.34        67.28 o                         
  -7   4   4          8.83          9.35         1.62 o                         
  -6   4   4       2449.16       2555.44        44.46 o                         
  -5   4   4         74.90         70.92         3.38 o                         
  -4   4   4        127.63        100.27         7.96 o                         
  -3   4   4        378.17        402.70        20.30 o                         
  -2   4   4        429.31        473.12        18.81 o                         
  -1   4   4       6298.46       6442.40       159.26 o                         
   0   4   4       1076.43       1042.51        27.82 o                         
   1   4   4        892.13       1037.06        39.74 o                         
   2   4   4       1501.03       1575.26        46.08 o                         
   3   4   4        355.59        336.53        17.48 o                         
   4   4   4        509.94        546.93        16.85 o                         
   5   4   4         40.08         67.41         3.31 o                         
   6   4   4        100.63         79.50         4.80 o                         
   7   4   4        930.06        897.77        20.75 o                         
   8   4   4         31.35         33.76         2.53 o                         
   9   4   4         36.19         32.09         2.51 o                         
  -9   5   4        490.98        504.12        24.45 o                         
  -8   5   4        636.58        619.31        19.22 o                         
  -7   5   4        159.27        170.69         4.81 o                         
  -6   5   4       1261.91       1227.32        22.03 o                         
  -5   5   4       1546.30       1434.43        22.28 o                         
  -4   5   4        572.10        561.01        26.32 o                         
  -3   5   4        114.14        114.57        11.77 o                         
  -2   5   4         68.31         80.55         8.02 o                         
  -1   5   4      11109.92      11558.01       558.18 o                         
   0   5   4        292.08        279.64        18.10 o                         
   1   5   4       2968.91       3027.99       154.81 o                         
   2   5   4       6270.48       6267.74       269.93 o                         
   3   5   4        233.96        168.48        11.99 o                         
   4   5   4        159.76        152.33        12.46 o                         
   5   5   4       1010.18        947.34        16.63 o                         
   6   5   4         30.99         51.44         2.98 o                         
   7   5   4        189.13        186.60        11.16 o                         
   8   5   4        158.57        165.23         6.78 o                         
  -8   6   4        305.84        339.79        10.22 o                         
  -7   6   4       1038.39       1071.49        22.20 o                         
  -6   6   4         70.03         52.91         2.61 o                         
  -5   6   4        129.81        126.91         4.05 o                         
  -4   6   4        267.16        288.41         9.35 o                         
  -3   6   4          0.76         20.80        17.64 o                         
  -2   6   4         19.77         11.88         5.36 o                         
  -1   6   4       2313.41       2207.40        69.47 o                         
   0   6   4        414.62        433.13        47.38 o                         
   1   6   4       1463.78       1575.89        89.26 o                         
   2   6   4       1491.74       1363.73        65.41 o                         
   3   6   4        704.15        598.77        40.36 o                         
   4   6   4        978.12       1066.69        27.36 o                         
   5   6   4       1156.79       1089.52        36.06 o                         
   6   6   4         63.18         65.07         5.17 o                         
   7   6   4        312.23        349.06         9.72 o                         
   8   6   4         54.23         61.16         2.83 o                         
  -8   7   4         82.23         90.75         4.08 o                         
  -7   7   4          0.33          2.56         1.36 o                         
  -6   7   4        605.49        586.64        17.02 o                         
  -5   7   4        317.47        320.18         7.53 o                         
  -4   7   4       1150.46       1140.83        17.92 o                         
  -3   7   4        972.85       1012.82        36.39 o                         
  -2   7   4        244.43        265.90        46.93 o                         
  -1   7   4        605.31        602.64        31.77 o                         
   0   7   4         19.51         14.47        16.24 o                         
   1   7   4       1337.82       1380.25        51.02 o                         
   2   7   4       2326.58       2311.23        75.86 o                         
   3   7   4       4584.36       4386.21        82.52 o                         
   4   7   4         94.82         83.96         5.52 o                         
   5   7   4        304.57        297.56        12.38 o                         
   6   7   4         34.44         37.26         2.98 o                         
   7   7   4        892.32        990.18        21.27 o                         
   8   7   4          8.41          9.71         1.38 o                         
  -8   8   4        346.92        319.25        17.03 o                         
  -7   8   4        464.97        528.07        18.54 o                         
  -6   8   4        120.12        119.02         6.44 o                         
  -5   8   4         45.11         45.77         2.90 o                         
  -4   8   4        533.89        571.87        12.04 o                         
  -3   8   4          3.62          7.73         1.43 o                         
  -2   8   4        918.95        884.53        18.32 o                         
  -1   8   4       3695.16       3933.14       115.72 o                         
   0   8   4         85.26         94.45         7.73 o                         
   1   8   4       2424.42       2337.27        52.61 o                         
   2   8   4       1266.07       1199.14        24.36 o                         
   3   8   4        493.71        536.24        14.40 o                         
   4   8   4          3.59          2.68         1.39 o                         
   5   8   4        778.46        788.01        20.63 o                         
   6   8   4         15.83         12.52         2.25 o                         
   7   8   4         95.41         95.27         6.49 o                         
  -7   9   4          0.13          2.31         0.84 o                         
  -6   9   4         24.60         29.92         2.71 o                         
  -5   9   4          2.29          4.24         1.46 o                         
  -4   9   4         18.45         18.94         2.03 o                         
  -3   9   4        633.12        681.64        13.61 o                         
  -2   9   4       1416.50       1521.74        28.98 o                         
  -1   9   4          2.64          1.74         1.61 o                         
   0   9   4        425.62        421.75        10.51 o                         
   1   9   4        904.90        905.84        17.70 o                         
   2   9   4        697.77        720.87        16.52 o                         
   3   9   4       1661.61       1570.78        34.29 o                         
   4   9   4        930.44       1002.72        25.52 o                         
   5   9   4        431.35        384.13        10.74 o                         
   6   9   4          6.99          4.62         1.11 o                         
   7   9   4        293.13        272.93        11.21 o                         
  -6  10   4        137.51        135.57         6.96 o                         
  -5  10   4          7.83         12.49         2.46 o                         
  -4  10   4         16.50         16.02         2.82 o                         
  -3  10   4        519.16        556.24        17.49 o                         
  -2  10   4        760.68        897.70        19.90 o                         
  -1  10   4        320.61        396.07        10.35 o                         
   0  10   4        578.33        655.23        14.89 o                         
   1  10   4         65.89         54.99         3.37 o                         
   2  10   4         90.96         83.13         4.57 o                         
   3  10   4         93.36         97.52         4.93 o                         
   4  10   4          4.35          3.17         1.82 o                         
   5  10   4        447.54        481.38        10.71 o                         
   6  10   4          0.23          0.32         0.73 o                         
  -6  11   4          0.80          0.17         0.76 o                         
  -5  11   4          0.12          1.80         1.68 o                         
  -4  11   4        163.29        160.67         5.71 o                         
  -3  11   4         40.15         36.84         3.25 o                         
  -2  11   4        170.87        181.26         6.45 o                         
  -1  11   4          8.05          7.80         1.72 o                         
   0  11   4        147.52        140.97         5.15 o                         
   1  11   4        172.63        174.44         5.69 o                         
   2  11   4         71.17         67.20         5.57 o                         
   3  11   4        307.96        303.78        11.39 o                         
   4  11   4          9.42          4.06         1.36 o                         
   5  11   4         91.46        100.80         5.51 o                         
  -5  12   4         30.83         21.48         2.01 o                         
  -4  12   4          9.89         11.28         2.60 o                         
  -3  12   4         12.58         10.58         4.78 o                         
  -2  12   4         42.48         37.91         4.21 o                         
  -1  12   4         66.36         63.09         3.65 o                         
   0  12   4         97.48        105.91         4.22 o                         
   1  12   4        137.54        151.02         6.88 o                         
   2  12   4        280.53        281.81         8.76 o                         
   3  12   4          0.76          2.52         1.55 o                         
   4  12   4         24.49         18.50         2.31 o                         
  -3  13   4         88.89         61.63         5.66 o                         
  -2  13   4        426.92        471.33        47.08 o                         
  -1  13   4         61.22         61.27         3.79 o                         
   0  13   4        369.21        359.52         9.44 o                         
   1  13   4          5.68          7.25         1.45 o                         
   2  13   4         19.16         23.72         2.23 o                         
   3  13   4        298.68        250.11        19.28 o                         
  -9   1   5         36.38         37.54         3.66 o                         
  -8   1   5          9.03          5.09         1.27 o                         
  -7   1   5         77.95         82.55         2.38 o                         
  -6   1   5        318.32        319.65         5.84 o                         
  -5   1   5        141.38        173.81        24.31 o                         
  -4   1   5        580.54        542.61        16.68 o                         
  -3   1   5        204.78        209.79        12.63 o                         
  -2   1   5       4126.96       4010.09        87.23 o                         
  -1   1   5      10673.31      10713.31       247.37 o                         
   0   1   5       1066.29        988.59        47.83 o                         
   1   1   5          1.13          0.78         2.51 o                         
   2   1   5        106.91        125.92        10.46 o                         
   3   1   5         33.19         60.91         6.59 o                         
   4   1   5          2.80          0.70         2.69 o                         
   5   1   5        298.62        254.69        12.93 o                         
   6   1   5        710.77        695.35        18.87 o                         
   7   1   5        250.78        248.55         6.31 o                         
   8   1   5         10.87         10.61         1.43 o                         
   9   1   5          7.78         10.80         1.35 o                         
  -9   2   5       1594.05       1782.09        48.74 o                         
  -8   2   5         27.57         33.64         2.17 o                         
  -7   2   5          1.29          2.88         0.98 o                         
  -6   2   5        163.77        169.19         3.49 o                         
  -5   2   5        680.10        583.74        39.38 o                         
  -4   2   5       1032.20       1064.02        27.55 o                         
  -3   2   5       3115.90       3005.59        80.51 o                         
  -2   2   5       1503.07       1566.70        38.13 o                         
  -1   2   5       2317.54       2454.43        61.40 o                         
   0   2   5      12265.03      12894.48       593.27 o                         
   1   2   5       4590.13       4748.36       159.07 o                         
   2   2   5        789.52        983.79        34.66 o                         
   3   2   5        367.26        394.50        18.03 o                         
   4   2   5       6228.57       6466.67       188.56 o                         
   5   2   5        763.09        758.74        24.65 o                         
   6   2   5        710.97        740.39        17.84 o                         
   7   2   5        336.34        338.18         7.78 o                         
   8   2   5        945.29        906.18        17.31 o                         
   9   2   5          7.86         10.74         1.27 o                         
  -9   3   5         68.61         63.51         3.37 o                         
  -8   3   5         80.57         74.12         3.91 o                         
  -7   3   5       4946.94       4985.58        67.97 o                         
  -6   3   5       3324.15       3381.79        46.41 o                         
  -5   3   5         51.71         53.78        10.13 o                         
  -4   3   5       9126.74       9495.97       233.43 o                         
  -3   3   5       1158.00       1201.20        38.50 o                         
  -2   3   5       1206.64       1135.40        33.90 o                         
  -1   3   5       1209.11       1177.13        29.48 o                         
   0   3   5        131.26        174.21        15.43 o                         
   1   3   5       2373.07       2438.43       125.60 o                         
   2   3   5       1713.25       1685.50        46.48 o                         
   3   3   5        399.25        554.86        29.18 o                         
   4   3   5        472.15        465.72        23.45 o                         
   5   3   5        220.55        212.51        10.39 o                         
   6   3   5        656.65        664.21        12.41 o                         
   7   3   5        410.27        401.43         9.67 o                         
   8   3   5         38.45         42.41         2.72 o                         
   9   3   5         36.48         27.68         3.02 o                         
  -9   4   5        333.88        307.34        11.95 o                         
  -8   4   5       1327.78       1449.54        58.88 o                         
  -7   4   5        257.77        256.03         5.77 o                         
  -6   4   5        433.62        437.16         9.73 o                         
  -5   4   5        644.96        680.28        13.71 o                         
  -4   4   5       1094.77       1099.70        32.57 o                         
  -3   4   5       1705.18       1653.60        66.56 o                         
  -2   4   5       3149.18       3020.78        90.64 o                         
  -1   4   5       2859.66       2743.57        80.56 o                         
   0   4   5        251.27        271.43        14.62 o                         
   1   4   5         62.56         96.17         7.17 o                         
   2   4   5       2898.48       2940.24        78.20 o                         
   3   4   5       2802.62       2777.09       102.20 o                         
   4   4   5        700.09        662.48        19.63 o                         
   5   4   5        419.87        387.65         8.53 o                         
   6   4   5          1.76          1.81         1.05 o                         
   7   4   5        790.75        892.38        24.69 o                         
   8   4   5         71.66         65.04         3.10 o                         
   9   4   5        919.67        870.95        41.66 o                         
  -9   5   5          5.27          3.19         0.88 o                         
  -8   5   5          0.79          1.07         1.52 o                         
  -7   5   5        556.81        539.45        10.52 o                         
  -6   5   5         92.07         79.80         2.94 o                         
  -5   5   5        511.34        487.33         8.95 o                         
  -4   5   5       1917.63       1914.01        65.20 o                         
  -3   5   5         44.83         47.56         5.28 o                         
  -2   5   5       1465.79       1394.70        56.55 o                         
  -1   5   5       1722.77       1737.54       109.51 o                         
   0   5   5       1776.51       1793.10        82.03 o                         
   1   5   5       9563.37      10389.92       489.69 o                         
   2   5   5       2495.84       2464.31        81.85 o                         
   3   5   5        370.06        318.37        21.66 o                         
   4   5   5        107.37         84.71        11.33 o                         
   5   5   5       3814.73       3737.36        63.23 o                         
   6   5   5        214.14        207.79         6.37 o                         
   7   5   5       1080.23       1109.14        27.06 o                         
   8   5   5          0.77          1.41         1.29 o                         
  -8   6   5        260.71        297.95        12.10 o                         
  -7   6   5         66.27         67.12         3.82 o                         
  -6   6   5        118.64        113.76         3.69 o                         
  -5   6   5        188.08        187.54         6.04 o                         
  -4   6   5        125.09        115.82         3.85 o                         
  -3   6   5          0.74          3.96         2.65 o                         
  -2   6   5        913.81        990.16        79.12 o                         
  -1   6   5       1432.58       1381.97        57.75 o                         
   0   6   5        207.31        234.47        15.81 o                         
   1   6   5       2434.13       2516.71        89.31 o                         
   2   6   5        250.63        228.35        21.88 o                         
   3   6   5       2375.37       2429.04       105.58 o                         
   4   6   5         43.37         36.16         3.61 o                         
   5   6   5        755.00        710.81        23.47 o                         
   6   6   5         88.13         88.54         4.54 o                         
   7   6   5        366.77        385.76        11.34 o                         
   8   6   5        192.91        219.52         6.32 o                         
  -8   7   5         57.08         56.23         3.11 o                         
  -7   7   5          5.12          8.34         1.52 o                         
  -6   7   5        219.89        223.26         7.74 o                         
  -5   7   5        442.93        450.99        10.47 o                         
  -4   7   5        550.28        574.27        10.15 o                         
  -3   7   5        709.84        714.38        18.90 o                         
  -2   7   5       1677.71       1463.07        71.12 o                         
  -1   7   5        717.36        749.61        37.92 o                         
   0   7   5        197.43        191.72        10.93 o                         
   1   7   5         19.42         19.04         4.46 o                         
   2   7   5        529.11        615.48        72.79 o                         
   3   7   5       1566.22       1507.61        32.81 o                         
   4   7   5       1237.35       1222.96        25.63 o                         
   5   7   5        519.35        525.30        16.38 o                         
   6   7   5         77.77         74.74         4.14 o                         
   7   7   5          6.61         11.51         1.53 o                         
   8   7   5         33.13         43.63         2.54 o                         
  -8   8   5          2.24          3.52         1.43 o                         
  -7   8   5        219.43        218.14         6.29 o                         
  -6   8   5        101.10         89.19         4.32 o                         
  -5   8   5        628.55        644.61        17.71 o                         
  -4   8   5       1085.99       1063.89        18.16 o                         
  -3   8   5         10.06         13.40         1.42 o                         
  -2   8   5        267.63        237.83         7.77 o                         
  -1   8   5        560.15        607.97        18.52 o                         
   0   8   5        294.72        330.84        11.50 o                         
   1   8   5        777.60        757.62        15.99 o                         
   2   8   5       1064.42       1108.81        22.93 o                         
   3   8   5       1205.04       1248.03        27.28 o                         
   4   8   5         92.53         79.81         4.11 o                         
   5   8   5        950.58        984.71        25.11 o                         
   6   8   5         79.08         73.81         3.98 o                         
   7   8   5         48.24         53.92         3.62 o                         
  -7   9   5         67.07         67.90         7.09 o                         
  -6   9   5         88.18         90.36         3.54 o                         
  -5   9   5        232.68        276.32         9.10 o                         
  -4   9   5         28.79         41.55         2.62 o                         
  -3   9   5         28.45         14.71         1.63 o                         
  -2   9   5        867.38        898.14        19.12 o                         
  -1   9   5       1042.64       1053.01        21.18 o                         
   0   9   5          3.38          6.54         1.38 o                         
   1   9   5        773.43        744.40        15.20 o                         
   2   9   5        313.80        301.36         9.38 o                         
   3   9   5        595.76        531.92        15.99 o                         
   4   9   5         35.90         49.33         4.39 o                         
   5   9   5        333.63        341.10        12.11 o                         
   6   9   5         35.67         38.73         2.51 o                         
   7   9   5        129.56        104.05         5.23 o                         
  -6  10   5         28.65         40.51         4.13 o                         
  -5  10   5          1.17          1.66         1.70 o                         
  -4  10   5         81.05         84.20         4.89 o                         
  -3  10   5        144.88        164.15         8.28 o                         
  -2  10   5        129.85        145.67         5.83 o                         
  -1  10   5        155.16        171.82         5.48 o                         
   0  10   5        703.92        716.50        16.96 o                         
   1  10   5          4.60          4.86         1.79 o                         
   2  10   5         13.78         10.08         2.44 o                         
   3  10   5          9.53         13.57         1.98 o                         
   4  10   5        132.55        131.82         6.77 o                         
   5  10   5         59.93         60.19         2.76 o                         
   6  10   5         92.72         67.82         9.24 o                         
  -6  11   5        908.38        836.14        26.97 o                         
  -5  11   5        279.95        284.62         9.97 o                         
  -4  11   5         68.38         70.86         5.03 o                         
  -3  11   5        331.96        321.31        10.46 o                         
  -2  11   5         11.23          9.56         2.28 o                         
  -1  11   5        155.47        137.73         4.65 o                         
   0  11   5        202.61        239.19         7.76 o                         
   1  11   5        237.78        264.09         8.33 o                         
   2  11   5         11.08          5.71         2.92 o                         
   3  11   5         79.20         65.71         4.65 o                         
   4  11   5        272.79        300.23         9.16 o                         
   5  11   5        373.48        337.28        10.96 o                         
  -5  12   5          4.05          3.00         0.94 o                         
  -4  12   5        655.20        646.25        23.85 o                         
  -3  12   5         29.39         31.08         4.47 o                         
  -2  12   5       1746.60       1807.20        98.45 o                         
  -1  12   5         16.59         11.97         1.78 o                         
   0  12   5         88.25         86.48         4.86 o                         
   1  12   5         68.31         70.89         4.46 o                         
   2  12   5        363.82        385.89        11.69 o                         
   3  12   5         83.54        100.17         5.09 o                         
   4  12   5         86.04         72.89         4.22 o                         
  -3  13   5       1130.37       1007.59       121.47 o                         
  -2  13   5        538.23        600.62        33.61 o                         
  -1  13   5        319.65        347.56        13.15 o                         
   0  13   5       1114.52       1146.72        36.25 o                         
   1  13   5        447.99        447.59        11.92 o                         
   2  13   5        159.43        161.20         6.10 o                         
   3  13   5          9.73          9.09         2.60 o                         
  -9   0   6        193.24        224.04        14.48 o                         
  -8   0   6         82.52         86.35         3.76 o                         
  -7   0   6       1639.49       1678.38        35.96 o                         
  -6   0   6          6.41          7.27         1.33 o                         
  -5   0   6        440.83        500.16        38.03 o                         
  -4   0   6       2482.15       2426.91       116.25 o                         
  -3   0   6       1352.15       1121.87        52.36 o                         
  -2   0   6          8.69         14.42         3.44 o                         
  -1   0   6      29309.35      28585.76      1307.97 o                         
   0   0   6      16407.96      15304.26       702.38 o                         
   1   0   6      36493.64      39066.62      1780.42 o                         
   2   0   6        985.21       1021.92        60.61 o                         
   3   0   6          5.84         14.05         5.02 o                         
   4   0   6        410.48        428.03        30.90 o                         
   5   0   6       1971.70       1869.64        88.03 o                         
   6   0   6        919.82        851.02        20.53 o                         
   7   0   6         78.92         83.35         4.05 o                         
   8   0   6       1090.28       1009.79        45.61 o                         
   9   0   6         87.26         88.95         5.33 o                         
  -9   1   6         63.93         58.75         3.49 o                         
  -8   1   6         13.09          9.67         1.21 o                         
  -7   1   6        828.32        825.94        10.91 o                         
  -6   1   6          9.82          8.40         0.84 o                         
  -5   1   6       1185.95       1155.65        45.07 o                         
  -4   1   6        992.90        961.45        25.47 o                         
  -3   1   6          3.99          8.31         3.29 o                         
  -2   1   6       4531.17       4159.27        77.39 o                         
  -1   1   6      40466.70      39059.54      1373.49 o                         
   0   1   6       1338.01       1327.42        69.36 o                         
   1   1   6       4449.99       4456.33       169.43 o                         
   2   1   6        322.67        312.96        29.05 o                         
   3   1   6        295.18        256.88        14.15 o                         
   4   1   6        557.67        552.87        25.53 o                         
   5   1   6          2.39          5.48         2.19 o                         
   6   1   6       1419.58       1399.77        23.22 o                         
   7   1   6       1127.51       1071.96        19.19 o                         
   8   1   6        191.78        216.17         7.34 o                         
   9   1   6          1.36          1.67         0.99 o                         
  -9   2   6        221.67        235.65         7.12 o                         
  -8   2   6        377.86        385.68        11.05 o                         
  -7   2   6         85.08         80.35         2.54 o                         
  -6   2   6       1178.90       1130.89        15.11 o                         
  -5   2   6        857.41        788.30        53.64 o                         
  -4   2   6       2733.39       2611.97        58.03 o                         
  -3   2   6        334.58        296.22        15.42 o                         
  -2   2   6       4604.72       4650.15       156.29 o                         
  -1   2   6       2510.68       2437.52        74.07 o                         
   0   2   6        168.98        181.42        16.02 o                         
   1   2   6       4026.82       4031.50       169.46 o                         
   2   2   6        519.46        658.78        40.29 o                         
   3   2   6       2892.19       3589.80        95.12 o                         
   4   2   6         61.60         63.76         7.83 o                         
   5   2   6       1106.18       1171.39        37.96 o                         
   6   2   6        114.27         81.52         3.25 o                         
   7   2   6         23.40         19.05         1.63 o                         
   8   2   6        261.04        257.36         6.53 o                         
   9   2   6          1.07          0.91         0.86 o                         
  -9   3   6        288.34        312.52        10.16 o                         
  -8   3   6          0.64          2.91         1.42 o                         
  -7   3   6         22.36         22.92         1.78 o                         
  -6   3   6        550.90        499.08         7.86 o                         
  -5   3   6       2351.89       2614.71       110.30 o                         
  -4   3   6        235.37        213.04        10.91 o                         
  -3   3   6       2479.64       2607.85        71.56 o                         
  -2   3   6       3157.00       3337.38        98.51 o                         
  -1   3   6       1997.93       2073.18        53.97 o                         
   0   3   6        548.56        583.86        36.91 o                         
   1   3   6       1080.29       1122.22        65.64 o                         
   2   3   6        930.42        886.84        28.31 o                         
   3   3   6        204.82        277.00        16.13 o                         
   4   3   6         71.09         65.33         9.73 o                         
   5   3   6         47.86         44.91         6.23 o                         
   6   3   6        102.40        115.59         4.37 o                         
   7   3   6        341.09        331.31         8.25 o                         
   8   3   6        406.76        408.31        10.47 o                         
   9   3   6        509.49        480.94        37.50 o                         
  -9   4   6         25.71         25.93         2.81 o                         
  -8   4   6          6.76          8.17         2.09 o                         
  -7   4   6         32.48         37.25         2.00 o                         
  -6   4   6        839.90        764.73        10.06 o                         
  -5   4   6        897.05        842.60        16.48 o                         
  -4   4   6        280.57        273.76        14.00 o                         
  -3   4   6        111.41        127.88         9.09 o                         
  -2   4   6        285.05        313.19        17.12 o                         
  -1   4   6        976.81       1068.09        31.42 o                         
   0   4   6        986.20       1088.14        31.19 o                         
   1   4   6          1.32         10.38         5.32 o                         
   2   4   6       1707.45       1842.18        53.49 o                         
   3   4   6        623.89        617.07        26.59 o                         
   4   4   6          1.65          4.86         2.23 o                         
   5   4   6         92.97         75.21         3.35 o                         
   6   4   6        294.16        326.71         9.75 o                         
   7   4   6        100.37         98.79         4.78 o                         
   8   4   6        411.01        407.86         9.60 o                         
   9   4   6         95.13         92.26         5.97 o                         
  -9   5   6          3.85          3.82         1.02 o                         
  -8   5   6        346.06        378.82         9.62 o                         
  -7   5   6       2123.52       2141.06        35.98 o                         
  -6   5   6         90.76         96.82         3.29 o                         
  -5   5   6        359.86        343.44         6.28 o                         
  -4   5   6       1000.65        987.73        38.72 o                         
  -3   5   6        512.46        581.87        25.49 o                         
  -2   5   6       2585.44       2720.95        76.83 o                         
  -1   5   6        126.55        153.67        24.42 o                         
   0   5   6        233.76        240.00        17.73 o                         
   1   5   6       1674.18       2024.69       110.32 o                         
   2   5   6        305.86        314.65        29.67 o                         
   3   5   6          2.95          1.75         2.41 o                         
   4   5   6        381.32        458.02        34.70 o                         
   5   5   6        367.48        380.09        11.23 o                         
   6   5   6          4.41          9.82         1.63 o                         
   7   5   6          5.55          7.54         2.12 o                         
   8   5   6        121.44        118.30         4.89 o                         
  -8   6   6          6.63         10.86         1.49 o                         
  -7   6   6        124.38        116.69         5.05 o                         
  -6   6   6        450.01        481.67        10.27 o                         
  -5   6   6        783.96        684.72        12.61 o                         
  -4   6   6       1489.96       1467.08        23.63 o                         
  -3   6   6          4.91         16.21         3.60 o                         
  -2   6   6        569.80        570.84        30.62 o                         
  -1   6   6        782.02        916.56        42.15 o                         
   0   6   6         18.70         21.63         4.73 o                         
   1   6   6         48.87         72.96        20.14 o                         
   2   6   6       3536.25       3834.44       148.96 o                         
   3   6   6        204.68        220.03        23.57 o                         
   4   6   6       2221.92       2266.47        45.99 o                         
   5   6   6       1328.60       1246.54        26.44 o                         
   6   6   6         20.03         16.90         2.13 o                         
   7   6   6        557.18        595.97        18.83 o                         
   8   6   6          2.56          3.04         0.98 o                         
  -8   7   6        118.08         94.97         4.08 o                         
  -7   7   6       1094.51       1137.45        26.34 o                         
  -6   7   6         10.03         17.05         1.69 o                         
  -5   7   6        447.75        374.83         8.40 o                         
  -4   7   6         12.27         22.74         1.77 o                         
  -3   7   6       2782.79       2662.29        48.12 o                         
  -2   7   6        683.14        596.96        39.91 o                         
  -1   7   6       3946.63       3959.42       230.28 o                         
   0   7   6         14.30          5.34         2.39 o                         
   1   7   6         16.25         11.74         4.06 o                         
   2   7   6        249.43        256.11        53.84 o                         
   3   7   6       1760.90       1693.49        36.84 o                         
   4   7   6         49.61         39.82         3.35 o                         
   5   7   6        328.02        305.45         8.96 o                         
   6   7   6         32.40         23.55         2.39 o                         
   7   7   6          1.32          3.40         1.07 o                         
   8   7   6         48.55         44.53         2.14 o                         
  -7   8   6         66.61         55.06         3.07 o                         
  -6   8   6        708.42        738.00        21.09 o                         
  -5   8   6         80.65         75.84         3.42 o                         
  -4   8   6        434.44        442.87         9.33 o                         
  -3   8   6        283.07        289.10         6.15 o                         
  -2   8   6         56.19         64.45         3.15 o                         
  -1   8   6       1022.52       1031.30        27.97 o                         
   0   8   6        370.76        392.11        10.24 o                         
   1   8   6        163.28        136.88         4.85 o                         
   2   8   6        167.49        165.18         5.76 o                         
   3   8   6       1053.77       1050.02        25.76 o                         
   4   8   6        970.10        918.05        20.16 o                         
   5   8   6         40.66         32.25         2.76 o                         
   6   8   6       1037.35       1207.64        44.27 o                         
   7   8   6        577.38        555.27        13.36 o                         
  -7   9   6        122.89        123.07         5.98 o                         
  -6   9   6         54.39         56.14         2.72 o                         
  -5   9   6        238.00        273.76         8.40 o                         
  -4   9   6         25.94         36.13         2.48 o                         
  -3   9   6        350.30        354.67         7.98 o                         
  -2   9   6        125.13        112.37         5.22 o                         
  -1   9   6        843.97        836.46        18.85 o                         
   0   9   6         94.79        101.81         4.14 o                         
   1   9   6         10.96          8.56         1.49 o                         
   2   9   6       2321.60       2224.78        55.05 o                         
   3   9   6        398.63        463.96        14.52 o                         
   4   9   6        520.67        556.47        20.68 o                         
   5   9   6       1078.06       1111.76        24.18 o                         
   6   9   6         21.86         18.10         1.78 o                         
   7   9   6         22.75         18.61         1.92 o                         
  -6  10   6         57.10         53.48         3.21 o                         
  -5  10   6        380.60        398.13        25.79 o                         
  -4  10   6         58.97         57.87         2.95 o                         
  -3  10   6         37.48         22.29         2.50 o                         
  -2  10   6        449.32        461.60        11.88 o                         
  -1  10   6         72.92         56.61         3.39 o                         
   0  10   6         10.16         14.48         1.90 o                         
   1  10   6         58.48         50.84         3.05 o                         
   2  10   6         24.98         31.28         2.99 o                         
   3  10   6        349.42        362.87        10.65 o                         
   4  10   6        339.48        354.39        10.95 o                         
   5  10   6        436.98        487.63        15.00 o                         
   6  10   6        611.48        672.21        28.38 o                         
  -6  11   6          0.55          1.37         1.25 o                         
  -5  11   6         42.89         43.75         3.31 o                         
  -4  11   6         70.14         79.57         5.32 o                         
  -3  11   6         16.09         20.97         2.60 o                         
  -2  11   6          4.05          3.91         2.13 o                         
  -1  11   6          3.36          3.44         1.48 o                         
   0  11   6        521.04        539.31        11.68 o                         
   1  11   6        105.80         97.07         6.03 o                         
   2  11   6          0.14          1.54         2.15 o                         
   3  11   6         18.50         19.94         2.14 o                         
   4  11   6          0.76          1.65         1.57 o                         
   5  11   6         29.58         26.70         2.54 o                         
  -4  12   6          5.51          7.96         1.82 o                         
  -3  12   6        143.02        151.93         9.23 o                         
  -2  12   6         35.35         40.45         4.75 o                         
  -1  12   6         28.54         22.99         2.41 o                         
   0  12   6       1385.49       1391.02        32.76 o                         
   1  12   6          0.59          0.66         1.66 o                         
   2  12   6          0.96         -0.19         1.61 o                         
   3  12   6         29.40         26.96         2.69 o                         
   4  12   6          5.65          3.78         1.40 o                         
  -3  13   6        267.96        232.55         9.38 o                         
  -2  13   6         18.03         15.71         2.56 o                         
  -1  13   6          8.95         10.39         2.66 o                         
   0  13   6        443.93        458.73        15.78 o                         
   1  13   6        117.67        128.89         5.59 o                         
   2  13   6          0.44          1.82         1.18 o                         
   3  13   6          1.01          1.26         1.82 o                         
  -9   1   7         22.75         27.47         2.37 o                         
  -8   1   7          4.17          4.96         1.31 o                         
  -7   1   7        335.69        343.40         5.27 o                         
  -6   1   7        185.52        165.31         3.22 o                         
  -5   1   7       1936.35       2041.44        67.39 o                         
  -4   1   7        647.41        629.72        39.86 o                         
  -3   1   7        279.41        250.17        14.14 o                         
  -2   1   7        817.56        765.12        25.95 o                         
  -1   1   7      10948.51      11156.38       367.39 o                         
   0   1   7       1813.10       1768.08        91.03 o                         
   1   1   7          0.49         -1.18         2.28 o                         
   2   1   7         34.32         22.62         4.84 o                         
   3   1   7        200.73        236.23        13.93 o                         
   4   1   7       3273.76       3351.48        94.15 o                         
   5   1   7        788.55        806.13        35.49 o                         
   6   1   7         21.46         22.79         2.01 o                         
   7   1   7        566.75        594.93        15.27 o                         
   8   1   7          1.18          2.32         1.26 o                         
   9   1   7         84.17         81.73         3.95 o                         
  -9   2   7        685.83        791.69        34.41 o                         
  -8   2   7         68.07         74.89         3.06 o                         
  -7   2   7          4.82          7.64         1.05 o                         
  -6   2   7       1457.49       1451.77        15.85 o                         
  -5   2   7        172.17        209.10        16.61 o                         
  -4   2   7        763.63        807.90        22.61 o                         
  -3   2   7       5414.45       5784.13       154.62 o                         
  -2   2   7          1.13          5.13         1.77 o                         
  -1   2   7        539.33        418.37        17.60 o                         
   0   2   7      14896.68      14975.44       690.85 o                         
   1   2   7      19446.71      20128.20       891.88 o                         
   2   2   7       2190.40       2341.83       119.14 o                         
   3   2   7          5.20         -1.85         2.05 o                         
   4   2   7          7.43          7.91         3.67 o                         
   5   2   7        118.47         93.17         8.59 o                         
   6   2   7         15.82         15.97         1.71 o                         
   7   2   7        141.28        154.46         4.81 o                         
   8   2   7          4.27          3.16         1.19 o                         
   9   2   7         47.60         38.44         2.41 o                         
  -9   3   7        324.57        382.33        21.15 o                         
  -8   3   7          1.00          0.72         1.35 o                         
  -7   3   7        740.29        798.02        18.62 o                         
  -6   3   7         43.38         37.90         1.67 o                         
  -5   3   7        403.36        425.50        81.17 o                         
  -4   3   7       1993.64       2030.31        46.70 o                         
  -3   3   7        584.37        654.29        58.42 o                         
  -2   3   7         23.39         10.22         4.72 o                         
  -1   3   7       2321.77       2406.04        58.73 o                         
   0   3   7       7960.11       9177.53       429.65 o                         
   1   3   7          6.16         -1.65         3.20 o                         
   2   3   7       1669.95       1908.85        60.60 o                         
   3   3   7       4922.83       4946.18       146.16 o                         
   4   3   7       2529.36       2642.96        79.28 o                         
   5   3   7        438.83        383.22        11.81 o                         
   6   3   7        325.94        321.56         8.27 o                         
   7   3   7        186.59        200.43         4.98 o                         
   8   3   7        335.23        365.79        17.43 o                         
   9   3   7        315.64        262.60        23.54 o                         
  -9   4   7        514.22        534.89        19.11 o                         
  -8   4   7        217.05        207.85        10.45 o                         
  -7   4   7         42.06         38.32         2.19 o                         
  -6   4   7        686.91        636.24         8.90 o                         
  -5   4   7        199.00        188.43         4.82 o                         
  -4   4   7         30.01         32.77         5.01 o                         
  -3   4   7        211.56        260.88        11.28 o                         
  -2   4   7        258.18        219.13        14.29 o                         
  -1   4   7        180.54        215.63        11.74 o                         
   0   4   7        489.82        687.84        27.01 o                         
   1   4   7          2.18          5.50         4.70 o                         
   2   4   7        147.31        151.99        12.05 o                         
   3   4   7       1572.44       1771.09        55.64 o                         
   4   4   7       1081.78        974.35        30.90 o                         
   5   4   7       4386.84       4165.99        65.13 o                         
   6   4   7        919.64        874.39        15.57 o                         
   7   4   7        627.91        664.01        27.35 o                         
   8   4   7          0.62          1.17         1.05 o                         
   9   4   7         15.41         13.77         1.77 o                         
  -9   5   7          7.51          7.44         1.01 o                         
  -8   5   7        444.07        496.04        11.33 o                         
  -7   5   7         61.92         49.35         2.71 o                         
  -6   5   7        370.97        348.88         7.38 o                         
  -5   5   7         81.39         75.57         2.64 o                         
  -4   5   7       1080.20       1067.34        58.77 o                         
  -3   5   7        267.49        223.02        10.56 o                         
  -2   5   7        320.50        422.92        17.14 o                         
  -1   5   7          0.47          3.47         2.30 o                         
   0   5   7        422.55        521.30        18.02 o                         
   1   5   7        170.51        162.04        19.21 o                         
   2   5   7         76.72        118.79         9.45 o                         
   3   5   7       1305.36       1282.41        56.62 o                         
   4   5   7         96.89         79.55        11.17 o                         
   5   5   7        651.80        597.22        16.32 o                         
   6   5   7        219.39        245.34         6.87 o                         
   7   5   7        462.82        452.07        16.27 o                         
   8   5   7        232.89        235.45         9.89 o                         
  -8   6   7        495.09        524.67        12.98 o                         
  -7   6   7        839.04        856.89        16.92 o                         
  -6   6   7        369.52        326.01         7.98 o                         
  -5   6   7         19.25         13.87         1.49 o                         
  -4   6   7        623.35        590.67        15.56 o                         
  -3   6   7        701.24        755.94        45.39 o                         
  -2   6   7        730.19        683.27        34.48 o                         
  -1   6   7        868.37        979.95        44.84 o                         
   0   6   7          6.84          1.03         2.32 o                         
   1   6   7        234.95        280.00        16.23 o                         
   2   6   7        305.58        380.09        29.41 o                         
   3   6   7       1058.32       1089.35        60.35 o                         
   4   6   7       3223.29       3180.25        66.01 o                         
   5   6   7        766.70        682.53        20.07 o                         
   6   6   7          2.49          3.93         1.71 o                         
   7   6   7          2.67          2.09         1.46 o                         
   8   6   7        218.01        228.83         6.29 o                         
  -8   7   7         67.99         80.64         3.17 o                         
  -7   7   7        172.50        165.35         6.34 o                         
  -6   7   7        414.42        431.06         9.48 o                         
  -5   7   7        285.60        313.18         7.59 o                         
  -4   7   7       1115.03       1070.54        17.49 o                         
  -3   7   7        759.04        813.52        15.69 o                         
  -2   7   7          4.66          7.16         4.15 o                         
  -1   7   7         18.27         23.94         5.87 o                         
   0   7   7        405.72        475.76        20.11 o                         
   1   7   7        612.89        747.21        43.38 o                         
   2   7   7        270.85        274.85        29.47 o                         
   3   7   7         17.95         11.23         3.13 o                         
   4   7   7        868.65        892.06        25.94 o                         
   5   7   7        632.72        572.55        13.85 o                         
   6   7   7          3.82          4.19         1.41 o                         
   7   7   7         58.95         53.43         2.67 o                         
   8   7   7        325.90        286.26        29.62 o                         
  -7   8   7         46.61         38.10         3.55 o                         
  -6   8   7          2.59          1.23         1.49 o                         
  -5   8   7        306.13        306.60         7.07 o                         
  -4   8   7        514.60        503.39        10.71 o                         
  -3   8   7          6.03          2.23         1.01 o                         
  -2   8   7         71.15         63.46         3.15 o                         
  -1   8   7          6.23         18.99         2.27 o                         
   0   8   7       1327.11       1296.69        27.86 o                         
   1   8   7       2169.77       2116.99        33.27 o                         
   2   8   7          4.24          6.86         2.06 o                         
   3   8   7         46.71         51.86         3.40 o                         
   4   8   7        646.96        672.11        17.01 o                         
   5   8   7         33.36         32.01         2.73 o                         
   6   8   7         89.23         90.42         4.54 o                         
   7   8   7        175.98        175.59         6.51 o                         
  -7   9   7         14.37         16.79         2.07 o                         
  -6   9   7        102.10        107.41         4.47 o                         
  -5   9   7         34.48         50.13         3.48 o                         
  -4   9   7        245.27        234.91         6.30 o                         
  -3   9   7         55.53         52.73         2.68 o                         
  -2   9   7       1900.41       1833.26        30.00 o                         
  -1   9   7       1175.74       1169.24        21.43 o                         
   0   9   7        128.38        125.78         5.76 o                         
   1   9   7        694.74        693.24        14.11 o                         
   2   9   7        714.05        672.83        14.60 o                         
   3   9   7        256.56        256.85         8.97 o                         
   4   9   7          1.86          3.26         2.03 o                         
   5   9   7        101.21        106.23         4.49 o                         
   6   9   7          3.16          1.99         1.54 o                         
   7   9   7         18.08         18.70         1.84 o                         
  -6  10   7        173.97        156.39         5.89 o                         
  -5  10   7          3.99          4.19         1.63 o                         
  -4  10   7          0.14          0.21         1.24 o                         
  -3  10   7        578.57        601.91        16.48 o                         
  -2  10   7         66.28         64.41         3.43 o                         
  -1  10   7        160.64        154.08         5.74 o                         
   0  10   7       3334.82       3215.47        52.95 o                         
   1  10   7        648.31        625.58        14.28 o                         
   2  10   7        132.12        121.46         4.80 o                         
   3  10   7          6.87          6.41         1.71 o                         
   4  10   7        712.01        797.45        24.47 o                         
   5  10   7        449.23        450.37        13.64 o                         
   6  10   7        332.88        355.29        12.99 o                         
  -5  11   7         18.36         20.53         2.01 o                         
  -4  11   7         43.07         43.57         3.91 o                         
  -3  11   7        240.42        257.17         9.96 o                         
  -2  11   7        643.88        643.89        16.40 o                         
  -1  11   7        717.01        724.11        16.74 o                         
   0  11   7        558.00        566.44        14.18 o                         
   1  11   7          2.43          0.33         1.93 o                         
   2  11   7       2770.29       2788.10        80.03 o                         
   3  11   7        138.51        142.72         6.22 o                         
   4  11   7         12.54         11.84         1.96 o                         
   5  11   7         66.12         68.11         5.15 o                         
  -4  12   7         50.34         53.94         3.24 o                         
  -3  12   7        210.04        228.60         9.74 o                         
  -2  12   7          0.61          1.52         2.27 o                         
  -1  12   7        379.88        397.66        11.83 o                         
   0  12   7        126.93        129.19         5.95 o                         
   1  12   7        843.85        828.23        21.18 o                         
   2  12   7          6.37          8.14         1.84 o                         
   3  12   7         42.49         43.05         3.19 o                         
   4  12   7        137.13        126.78        12.25 o                         
  -3  13   7        175.84        152.48        11.28 o                         
  -2  13   7          5.64          6.75         2.02 o                         
  -1  13   7         63.48         58.42         4.08 o                         
   0  13   7        142.95        157.21         7.34 o                         
   1  13   7          6.14         10.06         2.74 o                         
   2  13   7         16.81         12.61         1.65 o                         
   3  13   7          2.18          1.95         1.32 o                         
  -9   0   8         23.98         32.21         4.66 o                         
  -8   0   8       1744.40       1924.78        47.48 o                         
  -7   0   8         18.49         17.34         1.62 o                         
  -6   0   8       1602.50       1603.60        43.10 o                         
  -5   0   8        284.15        279.39        18.82 o                         
  -4   0   8        232.77        153.25        11.85 o                         
  -3   0   8         78.69         73.80        10.48 o                         
  -2   0   8          6.53          8.83         6.25 o                         
  -1   0   8       7694.80       8046.40       381.28 o                         
   0   0   8       3301.76       3046.91       150.26 o                         
   1   0   8       2805.07       3284.52       162.58 o                         
   2   0   8        699.81        881.80        55.45 o                         
   3   0   8       1387.98       1238.12        57.73 o                         
   4   0   8       1599.80       1621.96        76.10 o                         
   5   0   8          4.18          7.19         5.69 o                         
   6   0   8       3925.08       3979.47        82.63 o                         
   7   0   8         94.89         78.87         4.37 o                         
   8   0   8        320.05        336.66        12.97 o                         
   9   0   8        239.47        278.56         9.26 o                         
  -9   1   8         37.13         44.28         2.56 o                         
  -8   1   8        127.34        134.25         4.26 o                         
  -7   1   8       1136.18       1136.59        13.80 o                         
  -6   1   8       2211.49       2082.00        25.83 o                         
  -5   1   8       1360.98       1322.61        35.02 o                         
  -4   1   8        357.93        280.50        15.10 o                         
  -3   1   8       1522.86       1709.16        89.36 o                         
  -2   1   8        158.72        166.00        10.25 o                         
  -1   1   8       4464.83       4780.35       164.78 o                         
   0   1   8          3.86         17.17         5.50 o                         
   1   1   8       4329.67       4105.38       149.97 o                         
   2   1   8       1181.76       1326.98        54.28 o                         
   3   1   8        650.62        630.47        25.60 o                         
   4   1   8       2131.40       2365.40        71.57 o                         
   5   1   8       1237.07       1423.37        68.60 o                         
   6   1   8       4341.74       4162.21        62.05 o                         
   7   1   8         83.24         88.12         2.97 o                         
   8   1   8        129.26        121.15         4.74 o                         
   9   1   8         13.86         12.56         1.36 o                         
  -9   2   8        359.30        376.64         9.38 o                         
  -8   2   8        114.03        118.85         3.75 o                         
  -7   2   8        289.53        287.76         5.78 o                         
  -6   2   8        400.06        372.83         5.68 o                         
  -5   2   8          3.90          8.24         7.06 o                         
  -4   2   8        107.25        146.00         7.35 o                         
  -3   2   8        427.15        356.55        30.72 o                         
  -2   2   8        166.28        232.79        10.76 o                         
  -1   2   8          1.30          0.47         2.24 o                         
   0   2   8          9.23          9.45         4.55 o                         
   1   2   8        206.69        258.05        24.67 o                         
   2   2   8        781.09       1033.07        60.26 o                         
   3   2   8       1023.95       1019.63        55.73 o                         
   4   2   8        557.28        504.13        24.60 o                         
   5   2   8       4695.57       4792.25       201.09 o                         
   6   2   8        253.62        245.49         6.55 o                         
   7   2   8         64.50         49.63         2.82 o                         
   8   2   8         74.15         68.67         2.92 o                         
   9   2   8        261.53        268.70        10.43 o                         
  -9   3   8         11.34         11.25         1.98 o                         
  -8   3   8        248.28        261.72         7.38 o                         
  -7   3   8          0.92          1.68         1.08 o                         
  -6   3   8        412.44        377.90         7.65 o                         
  -5   3   8         76.73         83.83        15.99 o                         
  -4   3   8         28.90         50.51         4.71 o                         
  -3   3   8       1169.88       1154.61        57.07 o                         
  -2   3   8       4027.00       4040.07        92.15 o                         
  -1   3   8         87.66         56.06         4.63 o                         
   0   3   8        511.79        661.86        43.26 o                         
   1   3   8       3812.21       4345.91       215.24 o                         
   2   3   8        473.25        370.72        21.60 o                         
   3   3   8          0.11          1.60         2.83 o                         
   4   3   8          0.06          2.43         4.54 o                         
   5   3   8       1188.69       1155.73        20.63 o                         
   6   3   8         69.27         55.47         3.04 o                         
   7   3   8        381.87        360.78        10.03 o                         
   8   3   8         52.56         54.64         4.28 o                         
   9   3   8        270.91        227.97        12.54 o                         
  -9   4   8          4.38          4.60         1.09 o                         
  -8   4   8        451.97        526.06        17.70 o                         
  -7   4   8        884.69        870.63        16.52 o                         
  -6   4   8         93.41         84.56         2.51 o                         
  -5   4   8       1387.92       1461.71        21.14 o                         
  -4   4   8       1169.15       1309.19        39.06 o                         
  -3   4   8        200.38        257.77        14.34 o                         
  -2   4   8       8648.70       9302.03       257.71 o                         
  -1   4   8       2979.27       3255.21        67.25 o                         
   0   4   8       2169.86       2533.78       127.77 o                         
   1   4   8       2790.44       3438.41       175.79 o                         
   2   4   8       2024.21       2180.47        71.22 o                         
   3   4   8        251.51        300.26        18.08 o                         
   4   4   8        324.84        329.32        28.91 o                         
   5   4   8         23.49         27.22         2.09 o                         
   6   4   8        247.97        224.44         6.08 o                         
   7   4   8          9.54          7.91         1.67 o                         
   8   4   8         48.64         39.18         2.16 o                         
  -9   5   8         25.75         16.30         2.07 o                         
  -8   5   8         25.04         26.60         2.18 o                         
  -7   5   8          3.80          5.24         1.36 o                         
  -6   5   8        841.28        754.83        14.70 o                         
  -5   5   8        111.73        102.40         3.38 o                         
  -4   5   8        511.10        509.03        32.74 o                         
  -3   5   8          0.21          4.53         2.32 o                         
  -2   5   8       1399.81       1470.92        46.93 o                         
  -1   5   8        178.84        154.48         9.78 o                         
   0   5   8        185.06        174.71        17.27 o                         
   1   5   8        567.82        497.87        26.71 o                         
   2   5   8       1047.41       1074.02        43.27 o                         
   3   5   8        612.37        610.15        32.27 o                         
   4   5   8       3429.26       3322.66       103.73 o                         
   5   5   8       1153.20       1161.84        24.84 o                         
   6   5   8       4622.03       4798.23        75.67 o                         
   7   5   8       1070.57       1110.42        32.43 o                         
   8   5   8        366.67        368.29         9.58 o                         
  -8   6   8        310.75        354.29        10.47 o                         
  -7   6   8         99.17         96.31         3.80 o                         
  -6   6   8         17.41         21.17         2.11 o                         
  -5   6   8        179.00        134.73         4.06 o                         
  -4   6   8         81.02         84.65         3.29 o                         
  -3   6   8       5459.97       5926.70       280.98 o                         
  -2   6   8        351.46        286.48        19.47 o                         
  -1   6   8       1468.47       1541.28       139.30 o                         
   0   6   8        855.72        752.73        42.15 o                         
   1   6   8        655.73        678.23        45.72 o                         
   2   6   8       1536.73       1614.58        76.03 o                         
   3   6   8       2720.23       2553.22       182.79 o                         
   4   6   8        570.47        577.74        18.47 o                         
   5   6   8       2500.97       2453.62        64.36 o                         
   6   6   8        232.06        238.64        12.18 o                         
   7   6   8          1.60          1.59         1.49 o                         
   8   6   8         64.95         60.73         2.84 o                         
  -8   7   8         12.18          8.12         1.12 o                         
  -7   7   8        110.18        131.40         5.32 o                         
  -6   7   8       1257.59       1358.18        26.98 o                         
  -5   7   8        367.27        355.68         7.83 o                         
  -4   7   8        447.58        428.50         9.29 o                         
  -3   7   8        139.90        140.95         4.67 o                         
  -2   7   8        286.46        236.63        36.93 o                         
  -1   7   8         14.31          6.66         3.47 o                         
   0   7   8       1285.64       1205.92       115.29 o                         
   1   7   8       1604.80       1477.94        64.28 o                         
   2   7   8        958.39        876.11        67.15 o                         
   3   7   8       3625.77       3647.25        69.80 o                         
   4   7   8        325.85        300.24        13.54 o                         
   5   7   8        268.44        249.88         7.82 o                         
   6   7   8        158.19        182.71         6.78 o                         
   7   7   8        838.87        837.05        25.63 o                         
   8   7   8         38.33         44.62         4.07 o                         
  -7   8   8        827.52        915.04        23.18 o                         
  -6   8   8        231.39        269.04        10.06 o                         
  -5   8   8        337.40        299.56         8.49 o                         
  -4   8   8       1014.56       1027.93        19.54 o                         
  -3   8   8         24.90         24.38         1.83 o                         
  -2   8   8        118.57        103.86         4.60 o                         
  -1   8   8       1421.96       1476.63        26.80 o                         
   0   8   8        304.36        304.22         8.26 o                         
   1   8   8        136.03        115.33         4.93 o                         
   2   8   8         13.67          4.26         1.66 o                         
   3   8   8        767.13        773.08        18.73 o                         
   4   8   8         17.72         15.60         2.25 o                         
   5   8   8         41.77         28.95         2.54 o                         
   6   8   8         19.81         23.16         2.48 o                         
   7   8   8          2.83          4.81         0.93 o                         
  -7   9   8        191.68        142.16         6.39 o                         
  -6   9   8        899.51        989.56        25.93 o                         
  -5   9   8        123.37        115.02         4.91 o                         
  -4   9   8        436.98        471.84        10.48 o                         
  -3   9   8        463.39        442.71         9.38 o                         
  -2   9   8         18.88          6.90         1.47 o                         
  -1   9   8       1893.68       1861.72        32.29 o                         
   0   9   8        130.87        113.72         4.41 o                         
   1   9   8        517.77        477.39        10.27 o                         
   2   9   8        541.19        564.86        12.82 o                         
   3   9   8        428.41        423.14        13.05 o                         
   4   9   8          0.15          1.10         1.96 o                         
   5   9   8         74.09         74.17         3.98 o                         
   6   9   8        116.79        123.28         5.81 o                         
   7   9   8        145.97        142.32         8.81 o                         
  -6  10   8        146.94        146.27         6.26 o                         
  -5  10   8        193.28        188.20         6.45 o                         
  -4  10   8         91.11        101.41         5.15 o                         
  -3  10   8         29.70         30.08         2.36 o                         
  -2  10   8          2.70          0.28         1.50 o                         
  -1  10   8          6.01          7.36         1.56 o                         
   0  10   8        283.32        296.85         8.33 o                         
   1  10   8        102.97        102.27         4.92 o                         
   2  10   8          3.17          2.64         1.42 o                         
   3  10   8         32.55         35.69         2.57 o                         
   4  10   8          6.45          6.37         2.20 o                         
   5  10   8          4.57          5.18         1.66 o                         
   6  10   8         54.41         58.98         5.09 o                         
  -5  11   8        169.77        169.04         5.45 o                         
  -4  11   8        147.52        156.09         7.64 o                         
  -3  11   8        173.13        183.86         8.04 o                         
  -2  11   8          0.76          1.75         1.95 o                         
  -1  11   8        804.26        842.12        18.78 o                         
   0  11   8        479.40        486.04        13.38 o                         
   1  11   8         31.84         31.03         3.01 o                         
   2  11   8          0.18          4.68         1.97 o                         
   3  11   8        688.69        742.66        19.23 o                         
   4  11   8        391.84        422.33        11.58 o                         
   5  11   8        336.93        367.96        18.03 o                         
  -4  12   8         64.18         67.63         4.99 o                         
  -3  12   8          4.19          5.29         1.82 o                         
  -2  12   8         62.41         63.09         4.82 o                         
  -1  12   8          2.48          1.15         1.50 o                         
   0  12   8         69.80         67.84         4.17 o                         
   1  12   8        369.05        398.54        10.92 o                         
   2  12   8        291.17        309.11         8.91 o                         
   3  12   8         19.05         13.57         1.98 o                         
   4  12   8        326.92        336.17        13.50 o                         
  -3  13   8          2.21          1.84         1.42 o                         
  -2  13   8         31.70         32.62         3.44 o                         
  -1  13   8         28.43         40.41         7.23 o                         
   0  13   8        817.07        829.35        25.03 o                         
   1  13   8        633.33        672.53        18.19 o                         
   2  13   8        146.87        170.61         6.02 o                         
  -9   1   9         97.39        111.78         5.03 o                         
  -8   1   9        138.22        141.11         4.37 o                         
  -7   1   9         23.59         28.13         1.44 o                         
  -6   1   9        482.17        428.28         5.93 o                         
  -5   1   9         79.15         77.50         9.45 o                         
  -4   1   9        270.83        207.63         9.75 o                         
  -3   1   9        400.39        396.04        57.52 o                         
  -2   1   9        176.87        150.81        11.91 o                         
  -1   1   9       6735.40       7227.29       244.98 o                         
   0   1   9       1890.64       1753.62        93.63 o                         
   1   1   9       1757.55       2055.74        76.37 o                         
   2   1   9       3798.04       4356.44       153.42 o                         
   3   1   9       6405.07       7124.15       178.06 o                         
   4   1   9        942.04       1102.70        41.29 o                         
   5   1   9        220.04        223.20        17.73 o                         
   6   1   9       3126.51       3305.72        60.70 o                         
   7   1   9        149.39        149.48         4.46 o                         
   8   1   9        266.23        275.48         7.80 o                         
   9   1   9          2.93          3.47         0.92 o                         
  -9   2   9        334.63        352.15        11.91 o                         
  -8   2   9        593.05        651.75        12.22 o                         
  -7   2   9       2115.11       2201.89        29.14 o                         
  -6   2   9        580.17        572.73         8.60 o                         
  -5   2   9        326.78        305.78        14.36 o                         
  -4   2   9         34.36         27.73         3.53 o                         
  -3   2   9        292.50        311.74        25.22 o                         
  -2   2   9       3403.46       3428.28        89.59 o                         
  -1   2   9        954.78       1111.81        45.23 o                         
   0   2   9        267.09        291.31        25.03 o                         
   1   2   9       4362.35       4508.07       274.99 o                         
   2   2   9       1868.92       1988.17       105.99 o                         
   3   2   9        470.35        525.52        23.17 o                         
   4   2   9        154.90        180.13        13.94 o                         
   5   2   9        185.48        187.71        11.86 o                         
   6   2   9         68.34         76.77         3.25 o                         
   7   2   9        707.80        698.59        17.23 o                         
   8   2   9       2178.89       2236.66        44.01 o                         
   9   2   9         84.85         80.71         3.98 o                         
  -9   3   9        148.99        174.16         9.53 o                         
  -8   3   9       1344.08       1419.32        32.96 o                         
  -7   3   9        222.80        231.84         5.38 o                         
  -6   3   9       1143.12       1166.30        15.25 o                         
  -5   3   9        263.56        269.73         6.94 o                         
  -4   3   9          7.94          7.39         2.55 o                         
  -3   3   9       1241.31       1136.64        62.96 o                         
  -2   3   9        466.77        378.23        15.52 o                         
  -1   3   9        194.45        145.09         9.00 o                         
   0   3   9       3966.26       4142.20       205.21 o                         
   1   3   9        128.49         86.47        13.86 o                         
   2   3   9       4216.74       4781.81       325.62 o                         
   3   3   9       6901.78       7379.20       211.50 o                         
   4   3   9        453.62        537.02        49.73 o                         
   5   3   9        324.71        310.71        11.49 o                         
   6   3   9       3079.08       2935.30        46.06 o                         
   7   3   9         73.90         76.28         3.55 o                         
   8   3   9        424.97        430.50        10.50 o                         
   9   3   9        221.37        187.40        10.35 o                         
  -9   4   9        154.70        154.67         5.41 o                         
  -8   4   9        117.78        120.04         4.76 o                         
  -7   4   9         22.92         31.12         2.15 o                         
  -6   4   9         50.26         42.23         1.88 o                         
  -5   4   9       1275.58       1246.56        15.27 o                         
  -4   4   9       3752.56       3821.23        86.11 o                         
  -3   4   9       5671.63       5698.62       164.30 o                         
  -2   4   9        778.07        741.97        42.73 o                         
  -1   4   9        152.44        179.05         8.49 o                         
   0   4   9          9.37          3.60         3.91 o                         
   1   4   9       3983.83       4549.18       228.11 o                         
   2   4   9       5199.31       6242.34       179.28 o                         
   3   4   9       2937.66       3068.28       100.56 o                         
   4   4   9        754.26        732.49        33.58 o                         
   5   4   9        202.63        183.77         6.08 o                         
   6   4   9        276.76        275.36         7.58 o                         
   7   4   9       1845.07       1836.09        60.72 o                         
   8   4   9       1830.40       1920.95        37.50 o                         
  -8   5   9        112.64        121.67         5.84 o                         
  -7   5   9        269.59        276.55         8.40 o                         
  -6   5   9        718.63        693.78        12.16 o                         
  -5   5   9        320.05        318.62         7.42 o                         
  -4   5   9        378.07        371.49        26.21 o                         
  -3   5   9         66.20         60.94         8.90 o                         
  -2   5   9        624.77        562.73        22.33 o                         
  -1   5   9       4936.36       5168.51       127.59 o                         
   0   5   9         86.95        113.01         7.18 o                         
   1   5   9       2469.39       2528.57       102.39 o                         
   2   5   9        759.31        633.27        31.08 o                         
   3   5   9        366.79        329.98        19.71 o                         
   4   5   9        877.31        878.46        22.05 o                         
   5   5   9       1027.35        908.52        22.40 o                         
   6   5   9       1564.55       1639.22        39.77 o                         
   7   5   9         48.35         48.76         3.40 o                         
   8   5   9        217.30        200.72         5.89 o                         
  -8   6   9         77.17         82.96         4.12 o                         
  -7   6   9         55.11         43.02         2.59 o                         
  -6   6   9        478.69        499.46        10.52 o                         
  -5   6   9         23.38         22.10         1.81 o                         
  -4   6   9       1790.15       1797.96        32.57 o                         
  -3   6   9        983.76        989.01        56.63 o                         
  -2   6   9       1019.80       1135.50        51.05 o                         
  -1   6   9        419.54        382.22        23.11 o                         
   0   6   9       2350.86       2453.55        77.55 o                         
   1   6   9       1487.97       1567.38        71.43 o                         
   2   6   9        484.37        575.10        38.80 o                         
   3   6   9       3185.67       3094.08        91.92 o                         
   4   6   9       1445.79       1480.96        35.30 o                         
   5   6   9        904.51        867.17        23.94 o                         
   6   6   9        413.36        385.05        11.84 o                         
   7   6   9         11.07         15.95         2.18 o                         
   8   6   9        372.18        344.82        12.69 o                         
  -8   7   9         25.48         15.11         1.61 o                         
  -7   7   9          9.39         10.83         1.69 o                         
  -6   7   9        507.45        521.21        10.58 o                         
  -5   7   9          8.48          8.78         1.37 o                         
  -4   7   9        304.14        288.97         8.34 o                         
  -3   7   9        724.85        691.33        12.70 o                         
  -2   7   9         44.00         37.53        14.80 o                         
  -1   7   9        257.03        285.80        20.28 o                         
   0   7   9         36.38         27.59         7.97 o                         
   1   7   9        202.23        194.58        15.40 o                         
   2   7   9        567.46        527.90        25.19 o                         
   3   7   9        105.80         92.62        10.09 o                         
   4   7   9          2.59          2.01         2.05 o                         
   5   7   9         48.03         45.30         3.70 o                         
   6   7   9          4.43          4.91         1.82 o                         
   7   7   9          1.79          1.20         1.03 o                         
  -7   8   9        123.50        130.68         4.65 o                         
  -6   8   9        126.06        140.55         5.44 o                         
  -5   8   9       1449.74       1413.16        21.78 o                         
  -4   8   9        582.81        614.58        12.44 o                         
  -3   8   9        792.65        787.70        14.33 o                         
  -2   8   9         47.10         53.34         2.87 o                         
  -1   8   9        619.37        585.77        15.58 o                         
   0   8   9         58.83         53.68         3.11 o                         
   1   8   9        682.31        663.61        13.73 o                         
   2   8   9        626.13        605.15        17.33 o                         
   3   8   9          8.36         10.38         2.02 o                         
   4   8   9        609.88        598.87        15.77 o                         
   5   8   9        249.57        246.89        14.36 o                         
   6   8   9         30.42         34.54         3.94 o                         
   7   8   9        162.05        132.91         6.51 o                         
  -7   9   9        609.06        577.92        24.10 o                         
  -6   9   9          0.88          1.40         1.33 o                         
  -5   9   9       1014.77       1085.55        20.87 o                         
  -4   9   9        165.23        181.91         5.30 o                         
  -3   9   9        367.96        332.18         8.25 o                         
  -2   9   9        128.76        121.66         6.74 o                         
  -1   9   9         34.46         40.59         3.26 o                         
   0   9   9         35.96         28.55         2.71 o                         
   1   9   9        457.34        455.05        10.70 o                         
   2   9   9        430.29        453.38        13.96 o                         
   3   9   9        306.45        282.07         9.51 o                         
   4   9   9        329.51        340.14        12.73 o                         
   5   9   9        364.98        373.75        14.59 o                         
   6   9   9        126.82        139.44         6.40 o                         
  -6  10   9         68.30         63.94         3.64 o                         
  -5  10   9        103.57         96.31         3.84 o                         
  -4  10   9        262.33        247.13         7.71 o                         
  -3  10   9        243.01        245.69         7.54 o                         
  -2  10   9        293.85        290.54         9.00 o                         
  -1  10   9        112.87        130.13         5.67 o                         
   0  10   9        206.77        183.17         6.59 o                         
   1  10   9         16.00         16.59         2.04 o                         
   2  10   9        702.35        697.92        15.13 o                         
   3  10   9         87.59         81.92         4.16 o                         
   4  10   9         10.26          7.50         2.10 o                         
   5  10   9        446.10        469.58        13.97 o                         
   6  10   9        136.21        154.79        20.81 o                         
  -5  11   9        522.62        533.72        18.06 o                         
  -4  11   9        457.80        453.50        12.26 o                         
  -3  11   9         75.34         72.80         4.19 o                         
  -2  11   9        383.66        409.41        12.45 o                         
  -1  11   9        246.65        261.18         8.82 o                         
   0  11   9        274.70        308.34        12.00 o                         
   1  11   9         10.55          7.42         2.10 o                         
   2  11   9        377.16        359.66        13.12 o                         
   3  11   9          4.73          6.13         1.75 o                         
   4  11   9        819.38        945.64        25.11 o                         
   5  11   9         80.39         80.74         4.76 o                         
  -4  12   9         83.47         86.01         5.24 o                         
  -3  12   9        304.02        312.40        14.16 o                         
  -2  12   9          1.51          1.28         1.87 o                         
  -1  12   9        157.20        163.29         6.46 o                         
   0  12   9         39.41         39.96         3.54 o                         
   1  12   9        184.12        197.72         6.76 o                         
   2  12   9        380.39        435.65        12.39 o                         
   3  12   9        308.83        343.58        13.27 o                         
   4  12   9        864.03        919.27        60.36 o                         
  -3  13   9        198.22        179.52        10.62 o                         
  -2  13   9         12.62         12.03         4.29 o                         
  -1  13   9         90.11         84.72         8.10 o                         
   0  13   9         17.16         22.22         2.44 o                         
   1  13   9        320.92        343.87        12.19 o                         
   2  13   9        483.71        487.22        13.14 o                         
  -9   0  10         54.63         58.53         5.91 o                         
  -8   0  10       2421.63       2648.85        63.82 o                         
  -7   0  10        448.84        443.77        13.06 o                         
  -6   0  10       3533.47       3413.36        54.73 o                         
  -5   0  10       7124.99       6378.09       225.14 o                         
  -4   0  10         95.46         77.44        10.99 o                         
  -3   0  10       7843.38       6816.40       342.95 o                         
  -2   0  10       9554.77       9524.28       323.32 o                         
  -1   0  10        968.21       1182.43        73.29 o                         
   0   0  10        289.05        270.00        23.83 o                         
   1   0  10       3722.66       4248.01       209.48 o                         
   2   0  10       4966.35       5533.68       271.78 o                         
   3   0  10       5057.81       5341.69       268.03 o                         
   4   0  10       2982.80       3214.59       131.52 o                         
   5   0  10       3727.06       3732.88       144.37 o                         
   6   0  10       3710.14       3756.12        72.32 o                         
   7   0  10        115.83        120.30         7.58 o                         
   8   0  10        829.09        793.60        35.27 o                         
   9   0  10        113.06        107.78        11.02 o                         
  -9   1  10        138.43        147.20        10.63 o                         
  -8   1  10        740.18        814.28        14.69 o                         
  -7   1  10        771.43        751.46        11.37 o                         
  -6   1  10       1168.80       1141.58        13.74 o                         
  -5   1  10         22.71         17.75         3.94 o                         
  -4   1  10       2769.99       2265.31        92.64 o                         
  -3   1  10        907.80        726.55        41.66 o                         
  -2   1  10       2335.72       2011.62        57.40 o                         
  -1   1  10       5220.71       6265.51       216.08 o                         
   0   1  10          4.41          4.79         3.80 o                         
   1   1  10       2829.19       3024.72       108.89 o                         
   2   1  10       1123.21       1469.67        69.10 o                         
   3   1  10       5217.75       5742.00       223.73 o                         
   4   1  10       2832.17       3117.42        90.75 o                         
   5   1  10          3.22          3.79         1.63 o                         
   6   1  10       1084.00       1010.37        24.08 o                         
   7   1  10         87.48         83.82         4.52 o                         
   8   1  10        987.30        956.73        21.17 o                         
   9   1  10        637.81        587.39        34.09 o                         
  -9   2  10        121.49        131.81         5.31 o                         
  -8   2  10         61.06         61.13         2.90 o                         
  -7   2  10        405.02        394.96         6.98 o                         
  -6   2  10       4473.20       4507.87        62.83 o                         
  -5   2  10       1520.90       1445.24        46.83 o                         
  -4   2  10        728.25        726.43        24.48 o                         
  -3   2  10         19.31         13.41         5.68 o                         
  -2   2  10       8715.16       8805.69       212.68 o                         
  -1   2  10         28.49         46.98         7.91 o                         
   0   2  10        256.00        276.48        25.39 o                         
   1   2  10        336.29        333.72        30.14 o                         
   2   2  10       4225.80       4597.61       226.71 o                         
   3   2  10          9.95          7.77         3.50 o                         
   4   2  10       1348.85       1526.95        55.02 o                         
   5   2  10       1234.16       1289.70        30.63 o                         
   6   2  10        803.72        778.05        17.91 o                         
   7   2  10        146.37        122.14         4.12 o                         
   8   2  10        248.51        264.21         6.74 o                         
   9   2  10         48.77         48.07         3.58 o                         
  -9   3  10        370.57        393.17        15.07 o                         
  -8   3  10        503.28        582.23        18.88 o                         
  -7   3  10         10.62         11.18         1.37 o                         
  -6   3  10        319.83        339.10         6.12 o                         
  -5   3  10        342.47        321.91         5.84 o                         
  -4   3  10        518.65        543.67        20.09 o                         
  -3   3  10         44.78         12.66         6.95 o                         
  -2   3  10          1.78          2.54         1.70 o                         
  -1   3  10        431.77        490.80        22.36 o                         
   0   3  10        191.65        206.93        22.19 o                         
   1   3  10         11.37         10.44         5.38 o                         
   2   3  10       1121.03       1292.48       134.92 o                         
   3   3  10       3156.59       3266.35       103.20 o                         
   4   3  10         65.05         90.67        12.68 o                         
   5   3  10       1288.64       1283.95        30.13 o                         
   6   3  10        921.25        814.92        15.83 o                         
   7   3  10        567.29        590.22        13.72 o                         
   8   3  10        365.84        398.85         9.75 o                         
  -9   4  10         99.82        101.81         3.90 o                         
  -8   4  10        161.10        175.49         6.88 o                         
  -7   4  10         51.70         42.80         2.48 o                         
  -6   4  10        115.31        108.53         3.06 o                         
  -5   4  10         23.28         19.06         1.34 o                         
  -4   4  10        619.62        642.74        22.67 o                         
  -3   4  10         90.99         72.54         5.48 o                         
  -2   4  10       1634.73       1848.30        46.99 o                         
  -1   4  10        736.75        800.63        22.58 o                         
   0   4  10        183.14        184.24        21.48 o                         
   1   4  10         51.76         75.16        14.20 o                         
   2   4  10          9.05         27.25         6.86 o                         
   3   4  10          2.46         -2.62         2.62 o                         
   4   4  10          1.34          4.86         5.82 o                         
   5   4  10       1010.41        927.04        16.75 o                         
   6   4  10        265.04        251.03         7.07 o                         
   7   4  10        448.78        477.10        14.73 o                         
   8   4  10        236.18        242.75         6.42 o                         
  -8   5  10         62.47         74.84         3.88 o                         
  -7   5  10        216.49        228.44         5.66 o                         
  -6   5  10         68.92         74.78         2.90 o                         
  -5   5  10        283.91        277.47         6.89 o                         
  -4   5  10        378.09        412.24        13.46 o                         
  -3   5  10        392.62        315.57        26.32 o                         
  -2   5  10       2987.09       2823.66       100.54 o                         
  -1   5  10        361.07        411.96        17.05 o                         
   0   5  10       2134.07       2425.65        64.57 o                         
   1   5  10        921.10        962.19        49.89 o                         
   2   5  10       2823.58       2846.56       112.23 o                         
   3   5  10       1845.72       1860.23        60.09 o                         
   4   5  10        919.89        956.39        21.39 o                         
   5   5  10        996.93       1015.10        24.26 o                         
   6   5  10        593.15        610.90        16.10 o                         
   7   5  10          0.22         -0.16         1.48 o                         
   8   5  10         38.59         54.66         3.32 o                         
  -8   6  10         30.48         39.31         2.13 o                         
  -7   6  10        375.46        371.26        10.07 o                         
  -6   6  10          8.89         11.50         1.40 o                         
  -5   6  10        194.48        183.49         4.82 o                         
  -4   6  10        226.23        215.51         6.69 o                         
  -3   6  10        959.14        974.95        56.28 o                         
  -2   6  10        833.95        769.73        61.66 o                         
  -1   6  10          3.54          3.82         2.92 o                         
   0   6  10         91.91         99.79         8.61 o                         
   1   6  10         10.37          6.66         2.84 o                         
   2   6  10        524.07        601.69        40.46 o                         
   3   6  10        118.81        125.02         6.57 o                         
   4   6  10        679.28        600.43        19.64 o                         
   5   6  10        217.55        171.70         8.19 o                         
   6   6  10         73.93         77.95         4.45 o                         
   7   6  10        246.25        237.67         8.66 o                         
   8   6  10        150.39        166.10         7.36 o                         
  -8   7  10        711.40        714.27        27.50 o                         
  -7   7  10          1.34          2.22         1.30 o                         
  -6   7  10        356.45        321.84         7.42 o                         
  -5   7  10        426.58        383.21         8.74 o                         
  -4   7  10         59.77         51.51         3.28 o                         
  -3   7  10        852.69        879.36        16.27 o                         
  -2   7  10         74.25         59.41         5.47 o                         
  -1   7  10       1987.76       1996.33        83.18 o                         
   0   7  10          4.90          6.63         3.28 o                         
   1   7  10        640.56        602.37        32.69 o                         
   2   7  10        817.77        833.19        20.43 o                         
   3   7  10       1996.97       1988.53        82.71 o                         
   4   7  10        292.32        264.35        12.01 o                         
   5   7  10         21.57         22.85         5.76 o                         
   6   7  10          3.35          1.21         2.36 o                         
   7   7  10          0.20          0.86         1.15 o                         
  -7   8  10         66.34         74.09         2.85 o                         
  -6   8  10        472.97        496.03        12.35 o                         
  -5   8  10          1.73          4.09         1.33 o                         
  -4   8  10        850.28        846.74        15.12 o                         
  -3   8  10         47.69         41.98         2.46 o                         
  -2   8  10        868.49        893.33        17.97 o                         
  -1   8  10          8.41          5.13         1.38 o                         
   0   8  10        306.36        279.64         7.91 o                         
   1   8  10        858.47        888.57        21.05 o                         
   2   8  10        920.61        850.39        20.05 o                         
   3   8  10        470.75        476.64        15.28 o                         
   4   8  10        215.53        213.70         9.72 o                         
   5   8  10        478.11        509.06        20.67 o                         
   6   8  10        550.91        633.42        36.44 o                         
   7   8  10        731.04        654.58        14.93 o                         
  -7   9  10         19.22         21.60         3.04 o                         
  -6   9  10        115.22        112.26         4.67 o                         
  -5   9  10        569.16        582.44        12.67 o                         
  -4   9  10       2103.78       2109.90        42.04 o                         
  -3   9  10         26.31         41.09         2.79 o                         
  -2   9  10       1254.63       1229.33        21.41 o                         
  -1   9  10         16.65         19.38         2.55 o                         
   0   9  10        191.38        188.14         6.89 o                         
   1   9  10        556.84        563.58        13.08 o                         
   2   9  10        813.17        844.04        21.15 o                         
   3   9  10        356.09        363.85        13.46 o                         
   4   9  10        802.24        833.82        24.48 o                         
   5   9  10        758.86        793.54        25.86 o                         
   6   9  10         82.98         77.94         4.24 o                         
  -6  10  10        109.91        140.57         5.89 o                         
  -5  10  10         50.91         48.19         2.46 o                         
  -4  10  10         90.52         99.51         4.45 o                         
  -3  10  10         69.54         53.67         3.65 o                         
  -2  10  10       1763.73       1753.60        37.81 o                         
  -1  10  10         42.59         30.21         2.58 o                         
   0  10  10         40.13         45.15         3.59 o                         
   1  10  10       1039.02       1107.44        23.86 o                         
   2  10  10        823.61        834.92        18.75 o                         
   3  10  10        264.03        282.50         9.11 o                         
   4  10  10        443.87        479.25        15.21 o                         
   5  10  10         39.46         44.00         3.14 o                         
   6  10  10       1074.35       1151.74        55.91 o                         
  -5  11  10          5.93          3.23         1.04 o                         
  -4  11  10        652.36        697.29        17.10 o                         
  -3  11  10         11.95         13.25         2.05 o                         
  -2  11  10          0.15          0.87         1.67 o                         
  -1  11  10        120.65        107.86         5.26 o                         
   0  11  10         10.46          6.30         2.16 o                         
   1  11  10         52.54         52.34         3.96 o                         
   2  11  10         90.66         79.42         5.39 o                         
   3  11  10         98.62         96.67         5.29 o                         
   4  11  10         54.44         65.64         3.90 o                         
   5  11  10         10.26          5.46         1.21 o                         
  -4  12  10         28.08         38.22         4.30 o                         
  -3  12  10         20.74         20.60         3.20 o                         
  -2  12  10         55.66         41.58         3.76 o                         
  -1  12  10        260.23        247.57         8.20 o                         
   0  12  10       1071.65       1082.38        28.36 o                         
   1  12  10        288.30        286.40         8.44 o                         
   2  12  10        228.85        238.97         7.99 o                         
   3  12  10         27.32         25.22         3.30 o                         
   4  12  10        138.45        154.73        10.51 o                         
  -2  13  10        257.23        258.68        11.19 o                         
  -1  13  10        181.25        186.80         9.34 o                         
   0  13  10        110.07        100.36         7.39 o                         
   1  13  10         96.14         89.32         5.10 o                         
   2  13  10        420.85        420.10        14.32 o                         
  -9   1  11         11.11         14.56         3.31 o                         
  -8   1  11          1.67          3.00         1.07 o                         
  -7   1  11         94.21        103.68         3.29 o                         
  -6   1  11         48.60         50.59         1.84 o                         
  -5   1  11        821.36        770.51        27.35 o                         
  -4   1  11        434.91        344.68        15.04 o                         
  -3   1  11       7791.65       7022.34       239.51 o                         
  -2   1  11         64.21         40.02         5.75 o                         
  -1   1  11       1307.73       1515.50        64.13 o                         
   0   1  11        539.96        471.52        36.20 o                         
   1   1  11       2889.04       3144.40       284.55 o                         
   2   1  11       1014.78       1132.92        50.57 o                         
   3   1  11        645.55        647.11        36.32 o                         
   4   1  11       1889.86       2284.25        79.05 o                         
   5   1  11        329.36        331.73        10.78 o                         
   6   1  11         36.75         33.50         2.38 o                         
   7   1  11         11.27         11.25         1.68 o                         
   8   1  11          6.67          6.77         1.40 o                         
   9   1  11          0.38          1.51         0.55 o                         
  -9   2  11        235.99        270.02         8.95 o                         
  -8   2  11       2104.19       2379.20        40.39 o                         
  -7   2  11         41.93         53.48         2.50 o                         
  -6   2  11       1404.63       1370.93        19.65 o                         
  -5   2  11        356.18        335.27         7.40 o                         
  -4   2  11        341.47        313.56        13.51 o                         
  -3   2  11        324.13        317.30        26.06 o                         
  -2   2  11       1520.53       1465.48        45.69 o                         
  -1   2  11        388.72        416.03        20.80 o                         
   0   2  11       1180.27       1337.91        78.95 o                         
   1   2  11       1903.19       2076.19        93.16 o                         
   2   2  11       3867.76       4452.23       222.06 o                         
   3   2  11       2297.45       2624.50        78.88 o                         
   4   2  11        106.12         88.74        10.29 o                         
   5   2  11       1608.78       1687.42        38.07 o                         
   6   2  11        420.36        429.11         9.56 o                         
   7   2  11        547.60        566.11        11.08 o                         
   8   2  11         78.47         71.95         3.44 o                         
   9   2  11         37.81         37.01         3.36 o                         
  -9   3  11        945.69       1008.06        28.17 o                         
  -8   3  11         71.99         92.89         4.10 o                         
  -7   3  11         45.67         43.74         2.25 o                         
  -6   3  11        856.91        875.47        11.87 o                         
  -5   3  11         11.86          6.00         0.81 o                         
  -4   3  11       3578.27       3234.27        85.55 o                         
  -3   3  11        559.93        455.88        32.56 o                         
  -2   3  11        347.70        306.09        14.35 o                         
  -1   3  11         68.73         89.88        11.13 o                         
   0   3  11         97.70         68.48        13.09 o                         
   1   3  11        117.51        131.59        18.96 o                         
   2   3  11        500.23        612.15        33.15 o                         
   3   3  11       6195.21       6115.29       180.74 o                         
   4   3  11       1297.99       1347.35        88.92 o                         
   5   3  11       1650.66       1482.10        46.37 o                         
   6   3  11         11.95         15.90         2.06 o                         
   7   3  11        198.52        180.84         5.56 o                         
   8   3  11        484.52        527.45        19.79 o                         
  -9   4  11        299.11        277.01         8.42 o                         
  -8   4  11       2404.82       2610.76        62.44 o                         
  -7   4  11       1616.05       1725.98        42.15 o                         
  -6   4  11        616.21        603.42        13.26 o                         
  -5   4  11          0.28          1.70         0.79 o                         
  -4   4  11       2259.50       2312.27        63.63 o                         
  -3   4  11         29.46         34.87         3.08 o                         
  -2   4  11        722.09        748.18        21.98 o                         
  -1   4  11         97.05        116.67         7.57 o                         
   0   4  11        574.25        550.47        42.87 o                         
   1   4  11          3.95         27.04         9.31 o                         
   2   4  11          0.56         -3.00         5.81 o                         
   3   4  11        764.51        861.52        40.68 o                         
   4   4  11       3561.92       3638.09        85.59 o                         
   5   4  11        500.45        473.54        11.47 o                         
   6   4  11        798.10        833.45        16.86 o                         
   7   4  11         16.92         27.27         2.11 o                         
   8   4  11          1.21          1.50         0.93 o                         
  -8   5  11        785.15        847.91        25.17 o                         
  -7   5  11        574.19        599.14        13.24 o                         
  -6   5  11         98.88         96.23         3.22 o                         
  -5   5  11        895.18        843.78        15.27 o                         
  -4   5  11        180.99        131.47         8.42 o                         
  -3   5  11         40.09         34.02         5.22 o                         
  -2   5  11        960.00       1055.84        37.19 o                         
  -1   5  11        724.20        778.15        23.97 o                         
   0   5  11         66.57         90.95         9.80 o                         
   1   5  11        867.15        882.41        73.05 o                         
   2   5  11        184.42        173.41        12.98 o                         
   3   5  11       1046.98        989.87        40.44 o                         
   4   5  11        354.99        348.55        10.57 o                         
   5   5  11          2.88          8.83         2.07 o                         
   6   5  11       1240.21       1285.13        27.79 o                         
   7   5  11        337.05        317.34        10.67 o                         
   8   5  11       1233.71       1229.41        29.51 o                         
  -8   6  11         58.31         65.76         3.16 o                         
  -7   6  11        276.23        310.21         9.11 o                         
  -6   6  11        121.95        100.46         3.28 o                         
  -5   6  11        825.18        830.42        14.22 o                         
  -4   6  11       1906.84       1900.60        39.08 o                         
  -3   6  11        430.15        391.82        20.48 o                         
  -2   6  11       3631.10       3507.63       132.02 o                         
  -1   6  11        772.55        721.80        41.16 o                         
   0   6  11         42.02         44.59         7.21 o                         
   1   6  11       3696.48       3782.26       257.75 o                         
   2   6  11        381.91        357.72        40.46 o                         
   3   6  11       3752.92       3675.12        99.68 o                         
   4   6  11       1070.51       1005.53        30.64 o                         
   5   6  11        157.83        153.68         8.93 o                         
   6   6  11        538.80        530.43        16.56 o                         
   7   6  11        493.34        498.80        14.65 o                         
   8   6  11         75.92         72.90         3.96 o                         
  -8   7  11          7.42          5.74         1.03 o                         
  -7   7  11         37.05         32.82         2.16 o                         
  -6   7  11        499.52        473.47         8.26 o                         
  -5   7  11          4.78          2.79         1.22 o                         
  -4   7  11       2836.99       2725.89        52.69 o                         
  -3   7  11       1074.15        993.73        17.99 o                         
  -2   7  11        482.50        507.89        14.64 o                         
  -1   7  11       1365.14       1500.94        66.41 o                         
   0   7  11       1367.36       1404.52        62.65 o                         
   1   7  11          0.65          3.40         2.37 o                         
   2   7  11         31.21         32.15         3.52 o                         
   3   7  11         36.27         33.27         3.32 o                         
   4   7  11        597.38        575.57        19.90 o                         
   5   7  11          2.70          5.64         2.43 o                         
   6   7  11        355.62        333.87        13.43 o                         
   7   7  11        535.64        552.04        32.26 o                         
  -7   8  11         38.58         36.98         1.97 o                         
  -6   8  11        247.32        250.92         5.44 o                         
  -5   8  11        185.35        227.56         5.64 o                         
  -4   8  11         12.29         23.50         2.14 o                         
  -3   8  11          5.61         12.33         1.69 o                         
  -2   8  11        207.26        231.38         6.91 o                         
  -1   8  11        702.51        665.56        15.09 o                         
   0   8  11        153.77        130.72         5.04 o                         
   1   8  11        335.86        332.73         9.68 o                         
   2   8  11        114.74        121.44         6.37 o                         
   3   8  11        866.13        838.30        24.26 o                         
   4   8  11        138.32        150.33         7.93 o                         
   5   8  11        730.72        711.86        18.66 o                         
   6   8  11         26.58         26.96         3.11 o                         
   7   8  11        121.14        113.11         6.06 o                         
  -7   9  11         35.37         37.18         2.80 o                         
  -6   9  11        193.17        204.82         6.05 o                         
  -5   9  11          4.54          4.40         1.21 o                         
  -4   9  11         55.43         49.57         3.08 o                         
  -3   9  11        388.51        432.68        11.64 o                         
  -2   9  11        439.88        422.90         9.93 o                         
  -1   9  11         11.56          7.11         2.25 o                         
   0   9  11         16.20         13.22         2.40 o                         
   1   9  11        103.76        112.63         4.88 o                         
   2   9  11        493.40        499.33        11.75 o                         
   3   9  11        401.79        395.24        11.73 o                         
   4   9  11        111.08        106.01         6.27 o                         
   5   9  11         93.07         83.37         5.64 o                         
   6   9  11         15.71         12.87         1.79 o                         
  -6  10  11        208.26        246.61         7.09 o                         
  -5  10  11       1411.36       1518.42        28.24 o                         
  -4  10  11         32.16         35.97         2.76 o                         
  -3  10  11         58.38         66.07         3.51 o                         
  -2  10  11        689.84        671.18        18.86 o                         
  -1  10  11         22.61         19.92         2.67 o                         
   0  10  11        302.55        273.25        10.39 o                         
   1  10  11          1.76          1.88         1.77 o                         
   2  10  11        394.34        368.92        10.31 o                         
   3  10  11        259.52        276.15         8.88 o                         
   4  10  11        488.03        514.18        15.86 o                         
   5  10  11        379.79        393.48        13.10 o                         
  -5  11  11        540.93        546.29        15.77 o                         
  -4  11  11        188.21        201.47         6.36 o                         
  -3  11  11        116.57        112.76         5.66 o                         
  -2  11  11         58.90         46.84         4.00 o                         
  -1  11  11        114.21        106.78         5.70 o                         
   0  11  11        166.28        158.05         7.72 o                         
   1  11  11        269.04        278.95        10.90 o                         
   2  11  11        397.39        423.17        14.36 o                         
   3  11  11         83.90         71.28         4.46 o                         
   4  11  11         23.50         20.15         1.97 o                         
  -4  12  11         87.75         76.90         5.99 o                         
  -3  12  11        242.78        276.73        12.60 o                         
  -2  12  11        865.61        955.13        29.05 o                         
  -1  12  11        515.22        509.34        13.67 o                         
   0  12  11          0.77          1.84         1.58 o                         
   1  12  11        295.45        315.54         8.90 o                         
   2  12  11         28.87         33.61         2.66 o                         
   3  12  11        165.13        178.22         8.78 o                         
   4  12  11        470.19        504.55        25.92 o                         
  -2  13  11        563.06        557.86        20.55 o                         
  -1  13  11        245.65        248.83        11.13 o                         
   0  13  11          0.32          3.40         1.37 o                         
   1  13  11        291.68        280.78         9.99 o                         
   2  13  11         88.74        101.09         9.40 o                         
  -8   0  12       1641.77       1772.71        38.63 o                         
  -7   0  12        893.28        944.75        21.13 o                         
  -6   0  12       1880.80       1967.08        36.40 o                         
  -5   0  12        191.48        163.50         9.78 o                         
  -4   0  12       3699.08       3200.90       220.50 o                         
  -3   0  12       2128.18       1658.69        76.08 o                         
  -2   0  12        762.06        868.08        45.28 o                         
  -1   0  12       3832.40       4567.04       234.72 o                         
   0   0  12        609.56        677.67        47.51 o                         
   1   0  12       4400.72       4387.53       220.27 o                         
   2   0  12       3358.99       4239.57       216.86 o                         
   3   0  12        148.07        155.02        23.17 o                         
   4   0  12       1854.49       1839.20        87.86 o                         
   5   0  12       2016.38       2147.73        64.70 o                         
   6   0  12       3136.16       3170.98        62.60 o                         
   7   0  12       1203.49       1271.48        70.29 o                         
   8   0  12        237.19        218.11         9.03 o                         
  -9   1  12         74.89         85.08         7.37 o                         
  -8   1  12        289.07        322.65         6.94 o                         
  -7   1  12        968.45        949.14        14.44 o                         
  -6   1  12       3072.75       3002.04        34.55 o                         
  -5   1  12       5129.80       4802.08        82.25 o                         
  -4   1  12        258.33        251.00        11.63 o                         
  -3   1  12        118.23         80.78         8.94 o                         
  -2   1  12      10504.80      11344.13       302.08 o                         
  -1   1  12       1658.85       1807.06        75.85 o                         
   0   1  12          9.95          4.02         5.16 o                         
   1   1  12        870.01        971.87        44.31 o                         
   2   1  12        286.67        344.93        23.27 o                         
   3   1  12        723.60        929.51        47.26 o                         
   4   1  12        717.78        897.82        38.71 o                         
   5   1  12       2940.35       2759.16        53.41 o                         
   6   1  12       1430.35       1489.14        30.23 o                         
   7   1  12         18.63         12.50         1.75 o                         
   8   1  12        171.37        177.65         5.97 o                         
   9   1  12         38.94         29.18         2.81 o                         
  -9   2  12        344.84        370.50        11.45 o                         
  -8   2  12        372.85        395.22         9.59 o                         
  -7   2  12         84.54         98.41         3.60 o                         
  -6   2  12        582.08        585.35         8.00 o                         
  -5   2  12          8.63         10.06         1.19 o                         
  -4   2  12       1329.32       1102.90        34.24 o                         
  -3   2  12        935.20       1253.10        62.88 o                         
  -2   2  12       1220.04       1095.40        37.68 o                         
  -1   2  12       2028.91       2669.41        97.74 o                         
   0   2  12          0.03          2.14         4.16 o                         
   1   2  12         61.94         74.37         9.72 o                         
   2   2  12        452.28        640.25        47.17 o                         
   3   2  12        121.34        115.12        11.99 o                         
   4   2  12        250.34        369.80        22.09 o                         
   5   2  12        251.65        290.11         9.31 o                         
   6   2  12        687.62        677.33        15.94 o                         
   7   2  12         45.31         41.25         2.33 o                         
   8   2  12        587.12        575.24        14.30 o                         
  -9   3  12        157.62        189.99         6.49 o                         
  -8   3  12         28.36         27.26         3.60 o                         
  -7   3  12         13.73         17.46         1.64 o                         
  -6   3  12       1805.63       1778.61        24.00 o                         
  -5   3  12        208.53        194.32         3.64 o                         
  -4   3  12         13.59         11.97         2.64 o                         
  -3   3  12        295.89        279.89        34.30 o                         
  -2   3  12       4342.17       4553.83       118.13 o                         
  -1   3  12        461.94        704.78        30.47 o                         
   0   3  12       1799.47       2121.50       118.81 o                         
   1   3  12         67.92        123.14        18.87 o                         
   2   3  12       1059.21       1095.46        51.13 o                         
   3   3  12        274.90        324.69        21.38 o                         
   4   3  12         15.53         32.15        10.82 o                         
   5   3  12       1271.78       1197.95        31.88 o                         
   6   3  12         98.23        114.62         4.27 o                         
   7   3  12         78.64         71.10         3.21 o                         
   8   3  12         77.00         71.87         4.22 o                         
  -9   4  12        296.94        257.35        13.30 o                         
  -8   4  12        228.46        262.42         8.74 o                         
  -7   4  12        497.19        497.05        10.45 o                         
  -6   4  12         11.64         12.50         1.34 o                         
  -5   4  12         66.62         75.84         2.25 o                         
  -4   4  12        117.65        139.43         8.46 o                         
  -3   4  12         49.54         66.03         4.92 o                         
  -2   4  12        272.07        326.26        12.92 o                         
  -1   4  12         67.96         89.61         8.37 o                         
   0   4  12       6158.66       7094.97       347.24 o                         
   1   4  12        964.14       1147.11        75.61 o                         
   2   4  12        275.21        327.42        35.82 o                         
   3   4  12       1327.06       1511.06        81.96 o                         
   4   4  12        204.20        222.56         8.41 o                         
   5   4  12       1584.29       1518.08        30.33 o                         
   6   4  12        725.47        727.71        14.13 o                         
   7   4  12        775.84        772.96        16.82 o                         
   8   4  12         17.36         19.35         1.60 o                         
  -8   5  12         67.05         61.35         3.05 o                         
  -7   5  12        363.99        381.51         8.98 o                         
  -6   5  12       2563.13       2587.63        33.42 o                         
  -5   5  12        472.55        455.14         8.74 o                         
  -4   5  12        120.97        116.86         4.45 o                         
  -3   5  12        417.89        426.97        45.52 o                         
  -2   5  12       1336.93       1390.90        43.23 o                         
  -1   5  12        676.71        661.52        21.87 o                         
   0   5  12        179.59        224.68        13.37 o                         
   1   5  12       2027.38       2136.35       219.76 o                         
   2   5  12         39.77         45.20         6.66 o                         
   3   5  12        834.12        953.66        45.51 o                         
   4   5  12         66.58         60.54         6.07 o                         
   5   5  12          4.45          9.58         1.67 o                         
   6   5  12        279.93        317.95        10.08 o                         
   7   5  12        190.26        164.24         7.41 o                         
   8   5  12        632.84        624.68        30.98 o                         
  -8   6  12       1069.21       1110.30        29.33 o                         
  -7   6  12         93.48        100.06         4.64 o                         
  -6   6  12        271.98        290.38         6.39 o                         
  -5   6  12       1065.84       1078.56        16.35 o                         
  -4   6  12       2078.33       1990.37        57.69 o                         
  -3   6  12       3976.60       4144.73       149.62 o                         
  -2   6  12        207.77        293.15        20.43 o                         
  -1   6  12       1904.57       1962.82        80.76 o                         
   0   6  12        435.89        383.83        19.73 o                         
   1   6  12          0.72          5.81         3.98 o                         
   2   6  12       2557.41       2692.70       145.39 o                         
   3   6  12       2063.08       2126.83        46.33 o                         
   4   6  12       2681.30       2599.39       114.79 o                         
   5   6  12         65.69         58.98         4.54 o                         
   6   6  12        299.89        310.75        11.19 o                         
   7   6  12        431.88        415.54        10.76 o                         
   8   6  12        117.10        119.40         7.78 o                         
  -8   7  12        274.39        262.56        11.30 o                         
  -7   7  12        203.67        218.54         6.13 o                         
  -6   7  12        148.71        157.14         3.93 o                         
  -5   7  12         19.99         27.88         1.89 o                         
  -4   7  12        501.23        533.15        11.94 o                         
  -3   7  12        414.62        359.26         8.86 o                         
  -2   7  12       2827.45       2933.84        48.53 o                         
  -1   7  12       2200.70       2134.46        57.38 o                         
   0   7  12        918.46        820.38        32.90 o                         
   1   7  12       1441.10       1412.57        29.89 o                         
   2   7  12       1096.59       1085.50        25.10 o                         
   3   7  12       2842.34       2769.95        77.71 o                         
   4   7  12        209.91        227.25        10.38 o                         
   5   7  12        322.57        325.26        13.87 o                         
   6   7  12        106.81         91.27         4.89 o                         
   7   7  12         61.97         60.28         3.20 o                         
  -7   8  12        108.91        127.16         5.00 o                         
  -6   8  12          0.40          1.19         0.82 o                         
  -5   8  12          1.97          1.02         1.20 o                         
  -4   8  12       1774.36       1687.74        29.67 o                         
  -3   8  12        579.42        683.95        13.39 o                         
  -2   8  12        327.35        317.61         9.19 o                         
  -1   8  12        105.36         87.28         4.11 o                         
   0   8  12        386.88        373.42         9.52 o                         
   1   8  12         79.78         88.86         3.90 o                         
   2   8  12        120.67        107.16         5.97 o                         
   3   8  12        823.75        813.27        19.91 o                         
   4   8  12       1795.13       1862.39        60.82 o                         
   5   8  12        123.34        124.17         6.82 o                         
   6   8  12         39.66         35.89         5.27 o                         
   7   8  12        110.61        117.56        17.61 o                         
  -7   9  12         15.37         10.64         1.95 o                         
  -6   9  12        533.16        536.47        12.26 o                         
  -5   9  12          7.99          7.39         1.23 o                         
  -4   9  12         45.50         53.74         2.81 o                         
  -3   9  12        720.83        695.17        14.09 o                         
  -2   9  12         27.10         19.13         2.13 o                         
  -1   9  12        152.89        122.81         7.42 o                         
   0   9  12       6017.54       6071.25       112.44 o                         
   1   9  12        532.23        567.64        12.60 o                         
   2   9  12         98.26         99.10         6.91 o                         
   3   9  12          9.58         10.83         2.32 o                         
   4   9  12         70.85         70.52         5.09 o                         
   5   9  12       1337.14       1437.41        42.71 o                         
   6   9  12        583.09        602.40        20.34 o                         
  -6  10  12         26.27         16.90         2.32 o                         
  -5  10  12          3.45          4.06         1.24 o                         
  -4  10  12          1.02          2.11         1.14 o                         
  -3  10  12        107.41        105.48         5.00 o                         
  -2  10  12          9.99         14.50         2.24 o                         
  -1  10  12        189.59        194.61         7.54 o                         
   0  10  12        718.27        657.64        18.86 o                         
   1  10  12         21.95         20.90         2.63 o                         
   2  10  12        254.51        235.82         7.62 o                         
   3  10  12        288.45        291.75         9.14 o                         
   4  10  12          4.77          5.90         2.02 o                         
   5  10  12        548.74        614.25        16.77 o                         
  -5  11  12        206.05        189.67         8.26 o                         
  -4  11  12        987.17       1078.35        24.71 o                         
  -3  11  12        523.43        602.45        17.48 o                         
  -2  11  12        117.82        117.39         5.53 o                         
  -1  11  12        369.82        361.70        13.25 o                         
   0  11  12        196.53        165.50        11.46 o                         
   1  11  12         58.24         51.05         4.29 o                         
   2  11  12        112.23        120.22         6.40 o                         
   3  11  12        239.22        253.57         9.21 o                         
   4  11  12          6.27          9.16         1.90 o                         
   5  11  12        207.73        202.98        12.07 o                         
  -4  12  12        167.46        145.85         9.81 o                         
  -3  12  12        315.04        328.12        14.02 o                         
  -2  12  12         34.86         35.74         3.39 o                         
  -1  12  12         19.77         19.08         2.09 o                         
   0  12  12          0.72          0.98         1.27 o                         
   1  12  12          9.40          8.42         1.99 o                         
   2  12  12        130.39        140.03         5.42 o                         
   3  12  12          7.81          6.26         1.96 o                         
  -2  13  12         21.45         23.91         2.37 o                         
  -1  13  12        967.45        894.30        31.64 o                         
   0  13  12        139.62        134.43         6.94 o                         
   1  13  12        383.72        380.28        15.52 o                         
   2  13  12         45.09         47.96         4.34 o                         
  -9   1  13          5.83          8.80         2.55 o                         
  -8   1  13          4.84          2.86         1.14 o                         
  -7   1  13         27.61         32.59         1.64 o                         
  -6   1  13        424.31        394.39         6.57 o                         
  -5   1  13       1790.67       1731.23        24.01 o                         
  -4   1  13        512.39        471.01        18.21 o                         
  -3   1  13       1763.59       1639.21        65.40 o                         
  -2   1  13        364.70        323.25        18.09 o                         
  -1   1  13       2236.68       2724.35       107.69 o                         
   0   1  13       3307.28       3265.58       170.86 o                         
   1   1  13       1198.00       1250.12        55.06 o                         
   2   1  13       2028.07       2430.61        95.78 o                         
   3   1  13        184.68        228.48        22.18 o                         
   4   1  13        511.86        583.87        29.50 o                         
   5   1  13        266.94        258.27         8.70 o                         
   6   1  13        940.78        970.57        23.24 o                         
   7   1  13        210.30        193.45         5.60 o                         
   8   1  13         28.03         29.48         3.05 o                         
  -9   2  13         41.69         40.03         5.74 o                         
  -8   2  13         18.12         27.75         2.01 o                         
  -7   2  13        368.14        387.78         9.22 o                         
  -6   2  13          2.19          4.22         0.82 o                         
  -5   2  13          6.60          6.25         0.81 o                         
  -4   2  13          2.89         48.13         6.12 o                         
  -3   2  13        925.97        839.94        34.49 o                         
  -2   2  13       2079.09       2216.76        65.44 o                         
  -1   2  13      17316.27      20562.35       749.57 o                         
   0   2  13        359.38        369.56        34.23 o                         
   1   2  13        187.76        175.77        22.45 o                         
   2   2  13       7732.39       8140.37       393.99 o                         
   3   2  13       1471.64       1756.36        97.53 o                         
   4   2  13        674.42        716.32        33.45 o                         
   5   2  13         84.46         82.42         5.22 o                         
   6   2  13         73.90         78.09         4.15 o                         
   7   2  13       1369.35       1444.86        31.21 o                         
   8   2  13        136.02        120.86         4.37 o                         
  -9   3  13          4.30          4.03         1.32 o                         
  -8   3  13        332.59        387.05        14.19 o                         
  -7   3  13       1661.96       1800.91        30.19 o                         
  -6   3  13        743.65        722.07        10.29 o                         
  -5   3  13         41.88         37.61         1.53 o                         
  -4   3  13       3063.24       2858.58        76.64 o                         
  -3   3  13       3352.81       3212.36       130.58 o                         
  -2   3  13          7.54          1.94         2.36 o                         
  -1   3  13        444.05        478.02        24.56 o                         
   0   3  13        712.65        736.12        54.65 o                         
   1   3  13        128.59        123.86        19.64 o                         
   2   3  13         25.00          9.39         4.74 o                         
   3   3  13        355.30        390.82        29.83 o                         
   4   3  13       2307.23       2683.62       133.91 o                         
   5   3  13        495.59        477.13        16.91 o                         
   6   3  13         42.37         53.44         3.46 o                         
   7   3  13        129.34        103.85         3.85 o                         
   8   3  13        555.68        522.12        36.79 o                         
  -8   4  13        113.78        111.76         5.03 o                         
  -7   4  13        118.50        114.36         4.55 o                         
  -6   4  13        962.36        978.25        18.04 o                         
  -5   4  13        900.98        900.75        12.43 o                         
  -4   4  13       5475.70       5131.21        87.48 o                         
  -3   4  13          8.51         10.59         2.10 o                         
  -2   4  13          0.69          3.53         2.57 o                         
  -1   4  13          1.68          3.85         1.84 o                         
   0   4  13       1280.58       1591.77        96.91 o                         
   1   4  13       1454.36       1787.25       107.74 o                         
   2   4  13        524.49        552.53        50.25 o                         
   3   4  13        163.05        139.84        15.43 o                         
   4   4  13        361.94        330.58         9.67 o                         
   5   4  13        794.07        779.44        17.77 o                         
   6   4  13       2014.86       1930.85        32.54 o                         
   7   4  13        471.84        499.20        12.80 o                         
   8   4  13        870.14        914.49        30.09 o                         
  -8   5  13        307.35        331.61         8.67 o                         
  -7   5  13       1748.54       1853.19        37.98 o                         
  -6   5  13        197.24        207.90         4.97 o                         
  -5   5  13        170.82        166.03         4.56 o                         
  -4   5  13       1424.41       1406.87        38.02 o                         
  -3   5  13          4.18          3.82         3.71 o                         
  -2   5  13        726.67        658.76        32.73 o                         
  -1   5  13         22.45         25.43         4.84 o                         
   0   5  13          0.87          2.87         2.28 o                         
   1   5  13       2370.41       2622.45       149.08 o                         
   2   5  13        100.67        107.29        15.83 o                         
   3   5  13        883.77        932.04        25.85 o                         
   4   5  13       5062.41       4978.20       113.06 o                         
   5   5  13         32.65         29.98         2.57 o                         
   6   5  13        797.67        767.82        30.19 o                         
   7   5  13        841.52        847.02        22.56 o                         
   8   5  13         90.40         84.27         3.10 o                         
  -8   6  13        314.86        329.14         9.09 o                         
  -7   6  13         50.76         59.12         3.27 o                         
  -6   6  13        111.82         99.55         3.52 o                         
  -5   6  13        574.38        569.37        10.41 o                         
  -4   6  13         31.78         30.53         3.89 o                         
  -3   6  13        490.92        451.79        12.10 o                         
  -2   6  13          6.42         11.06         4.92 o                         
  -1   6  13        367.00        346.09        28.95 o                         
   0   6  13        984.89       1055.32        56.52 o                         
   1   6  13        355.51        349.13        33.43 o                         
   2   6  13         12.48         12.20         4.62 o                         
   3   6  13        919.36        867.30        23.50 o                         
   4   6  13       3033.40       3062.40        80.37 o                         
   5   6  13       1572.61       1585.57        41.54 o                         
   6   6  13        604.68        559.03        14.91 o                         
   7   6  13          0.77          1.57         1.01 o                         
  -8   7  13        185.23        143.33         8.09 o                         
  -7   7  13        137.45        165.83         4.95 o                         
  -6   7  13         33.40         33.93         1.93 o                         
  -5   7  13        464.59        461.69         8.95 o                         
  -4   7  13          9.11          8.42         1.50 o                         
  -3   7  13        649.69        672.73        15.77 o                         
  -2   7  13         72.80         68.19         3.71 o                         
  -1   7  13        184.45        176.68         6.30 o                         
   0   7  13        221.03        170.75         6.48 o                         
   1   7  13        225.71        220.68         9.08 o                         
   2   7  13        923.61        872.33        21.31 o                         
   3   7  13        207.47        203.56         9.24 o                         
   4   7  13        281.06        273.70        11.59 o                         
   5   7  13        238.05        225.43        10.89 o                         
   6   7  13          7.96         12.54         2.85 o                         
   7   7  13         34.60         40.15         2.77 o                         
  -7   8  13        116.18        108.37         5.92 o                         
  -6   8  13          0.78          3.81         1.08 o                         
  -5   8  13         82.18         69.56         2.85 o                         
  -4   8  13        311.45        335.21         8.29 o                         
  -3   8  13        868.43        865.05        18.02 o                         
  -2   8  13         10.91          9.54         1.75 o                         
  -1   8  13       1370.97       1284.92        35.25 o                         
   0   8  13        574.20        545.73        12.47 o                         
   1   8  13       1555.19       1585.70        29.94 o                         
   2   8  13       4877.56       4664.87        87.13 o                         
   3   8  13         60.12         45.52         4.92 o                         
   4   8  13        670.11        701.47        21.60 o                         
   5   8  13          3.27          4.68         1.65 o                         
   6   8  13         82.46         89.29         5.62 o                         
   7   8  13        125.96         95.34         6.63 o                         
  -6   9  13        233.04        234.73         6.82 o                         
  -5   9  13        123.63        149.61         4.30 o                         
  -4   9  13         24.96         24.40         1.80 o                         
  -3   9  13        122.19        119.86         4.20 o                         
  -2   9  13       2727.11       2674.79        51.46 o                         
  -1   9  13       1812.90       1893.67        52.77 o                         
   0   9  13        255.64        235.54         9.01 o                         
   1   9  13       2155.81       2051.77        35.22 o                         
   2   9  13         14.00         21.56         2.23 o                         
   3   9  13        499.55        526.37        15.55 o                         
   4   9  13         13.58         16.50         2.43 o                         
   5   9  13         87.91         93.02         6.22 o                         
   6   9  13         46.77         33.38         2.23 o                         
  -6  10  13        307.55        278.82        29.73 o                         
  -5  10  13        306.49        314.63         6.95 o                         
  -4  10  13        241.59        229.91         6.59 o                         
  -3  10  13        131.60        123.50         5.77 o                         
  -2  10  13       1266.01       1361.53        29.89 o                         
  -1  10  13        254.76        250.56         8.73 o                         
   0  10  13        564.31        610.85        17.54 o                         
   1  10  13       1546.60       1515.83        30.47 o                         
   2  10  13        142.58        151.88         6.40 o                         
   3  10  13        126.15        122.09         5.31 o                         
   4  10  13        629.10        689.47        19.63 o                         
   5  10  13         18.53         17.07         2.14 o                         
  -5  11  13         48.28         44.81         3.36 o                         
  -4  11  13        355.89        342.31         9.46 o                         
  -3  11  13         65.39         71.96         4.30 o                         
  -2  11  13        150.10        145.78         8.01 o                         
  -1  11  13       1240.43       1284.91        34.57 o                         
   0  11  13        216.51        237.06        11.75 o                         
   1  11  13        611.82        600.22        18.45 o                         
   2  11  13         58.30         64.93         4.34 o                         
   3  11  13         37.50         34.68         2.91 o                         
   4  11  13        421.86        472.39        25.68 o                         
  -4  12  13         12.72         16.34         1.81 o                         
  -3  12  13          6.91          9.77         1.47 o                         
  -2  12  13         11.29         11.08         1.89 o                         
  -1  12  13        116.37        122.53         5.65 o                         
   0  12  13        265.15        290.48         8.04 o                         
   1  12  13        383.62        387.12        12.33 o                         
   2  12  13        233.38        294.38         8.65 o                         
   3  12  13         35.43         39.00         3.66 o                         
  -2  13  13         82.12         65.77         5.51 o                         
  -1  13  13         19.64         11.19         2.81 o                         
   0  13  13        215.01        173.82        11.43 o                         
   1  13  13         84.34         74.57         6.54 o                         
  -8   0  14          5.27          6.23         1.51 o                         
  -7   0  14       4133.99       4284.10        99.57 o                         
  -6   0  14         89.45         97.44         4.21 o                         
  -5   0  14        425.95        385.06         9.45 o                         
  -4   0  14         28.99         20.63         6.78 o                         
  -3   0  14        568.13        544.19        38.24 o                         
  -2   0  14       1099.34       1274.57        63.16 o                         
  -1   0  14       4373.04       5462.40       281.18 o                         
   0   0  14       2693.57       2576.09       140.77 o                         
   1   0  14       1190.30       1206.59        77.41 o                         
   2   0  14       1978.43       2341.47       133.30 o                         
   3   0  14       2531.00       3116.33       173.09 o                         
   4   0  14       4341.56       5027.70       197.79 o                         
   5   0  14       3320.57       3407.17        91.23 o                         
   6   0  14        911.39       1003.64        25.65 o                         
   7   0  14        109.53        117.95         8.54 o                         
   8   0  14          1.88          2.85         1.35 o                         
  -8   1  14         38.49         47.76         2.19 o                         
  -7   1  14         94.69         99.33         2.84 o                         
  -6   1  14       3550.41       3641.72        48.22 o                         
  -5   1  14        393.84        350.00         5.59 o                         
  -4   1  14        286.71        220.44        11.40 o                         
  -3   1  14       1791.25       1849.33       108.64 o                         
  -2   1  14         81.49         41.78         8.13 o                         
  -1   1  14       1251.65       1604.54       141.10 o                         
   0   1  14          3.87         -2.49         4.83 o                         
   1   1  14       1770.67       1779.08        74.42 o                         
   2   1  14        186.23        155.48        22.14 o                         
   3   1  14        318.14        322.80        27.62 o                         
   4   1  14        218.51        212.60        17.46 o                         
   5   1  14        366.41        379.48        14.30 o                         
   6   1  14         18.24         18.87         2.23 o                         
   7   1  14         48.13         57.22         2.93 o                         
   8   1  14        356.46        341.61         9.10 o                         
  -9   2  14        186.61        226.32        12.75 o                         
  -8   2  14        121.56        123.16         4.88 o                         
  -7   2  14         71.17         63.66         2.60 o                         
  -6   2  14        754.73        728.82        10.04 o                         
  -5   2  14        818.02        776.66         9.91 o                         
  -4   2  14        818.12        684.16        24.30 o                         
  -3   2  14          0.49          1.26         3.70 o                         
  -2   2  14        444.92        473.83        28.55 o                         
  -1   2  14        268.42        268.06        22.77 o                         
   0   2  14         28.61         36.91        10.67 o                         
   1   2  14        296.94        311.15        31.49 o                         
   2   2  14       4739.01       5816.37       290.64 o                         
   3   2  14          8.51          3.33         4.53 o                         
   4   2  14       1447.89       1567.27        51.82 o                         
   5   2  14       4355.53       4217.75        80.25 o                         
   6   2  14        556.60        559.85        12.87 o                         
   7   2  14         16.46         15.30         1.61 o                         
   8   2  14        221.77        212.97         5.83 o                         
  -9   3  14        178.63        152.37         8.58 o                         
  -8   3  14          9.46         13.76         2.11 o                         
  -7   3  14        168.80        185.77         4.93 o                         
  -6   3  14         10.77         12.66         1.08 o                         
  -5   3  14        228.75        225.03         4.02 o                         
  -4   3  14          0.19          1.39         1.76 o                         
  -3   3  14        938.73        964.28        55.02 o                         
  -2   3  14          7.25          2.40         3.74 o                         
  -1   3  14         81.40         48.49         7.46 o                         
   0   3  14         95.40        125.98        20.02 o                         
   1   3  14       1930.74       2343.65       134.81 o                         
   2   3  14        984.43       1043.43        65.75 o                         
   3   3  14        107.32         95.74        15.35 o                         
   4   3  14        136.24        122.86         7.25 o                         
   5   3  14        541.96        524.85        21.77 o                         
   6   3  14        106.24        101.35         3.98 o                         
   7   3  14        128.44        122.83         4.12 o                         
   8   3  14        295.39        250.79        15.69 o                         
  -8   4  14         79.32         81.57         4.07 o                         
  -7   4  14        138.70        141.06         6.97 o                         
  -6   4  14        259.62        268.78         5.84 o                         
  -5   4  14       1442.53       1533.76        20.46 o                         
  -4   4  14         43.10         47.69         2.76 o                         
  -3   4  14        887.12        823.22        26.69 o                         
  -2   4  14        501.07        469.04        20.46 o                         
  -1   4  14       4947.76       5397.84       137.38 o                         
   0   4  14        512.28        598.95        50.09 o                         
   1   4  14       1386.53       1511.25        58.62 o                         
   2   4  14          8.94         -3.60         4.93 o                         
   3   4  14          4.49          7.04         3.58 o                         
   4   4  14        317.71        287.43         8.86 o                         
   5   4  14         95.82         66.17         4.26 o                         
   6   4  14        618.44        580.22        12.54 o                         
   7   4  14          4.37          3.77         1.23 o                         
   8   4  14         93.97        102.28         6.40 o                         
  -8   5  14          6.65          4.79         1.14 o                         
  -7   5  14         17.55         23.65         2.15 o                         
  -6   5  14        127.01        123.12         3.85 o                         
  -5   5  14        235.47        256.74         6.16 o                         
  -4   5  14        194.62        193.47         5.95 o                         
  -3   5  14         81.62         88.53        20.29 o                         
  -2   5  14         91.92         75.93        10.84 o                         
  -1   5  14        544.23        471.35        22.65 o                         
   0   5  14       1421.97       1425.50        46.91 o                         
   1   5  14         24.17         26.37        10.18 o                         
   2   5  14         90.38         96.80        11.92 o                         
   3   5  14        164.33        146.67         7.05 o                         
   4   5  14        327.64        307.43        12.15 o                         
   5   5  14          2.30          3.14         1.26 o                         
   6   5  14        250.03        230.60         7.96 o                         
   7   5  14        908.43        894.12        23.35 o                         
   8   5  14        217.16        179.81        16.07 o                         
  -8   6  14          1.09          1.05         1.04 o                         
  -7   6  14        143.10        152.35         5.67 o                         
  -6   6  14        164.71        165.25         4.61 o                         
  -5   6  14         96.85         94.89         4.19 o                         
  -4   6  14         37.28         40.18         2.87 o                         
  -3   6  14         32.71         36.84         3.64 o                         
  -2   6  14          2.23          5.49         3.00 o                         
  -1   6  14        888.81        976.18        85.58 o                         
   0   6  14        163.71        150.07        18.48 o                         
   1   6  14        792.81        829.34        50.86 o                         
   2   6  14          4.43          9.05         1.87 o                         
   3   6  14         17.06         28.20         4.16 o                         
   4   6  14       1771.96       1685.62        54.15 o                         
   5   6  14        343.95        389.37        27.28 o                         
   6   6  14        188.22        172.38         6.38 o                         
   7   6  14          3.11          2.90         1.09 o                         
  -7   7  14         47.45         56.93         2.50 o                         
  -6   7  14          4.28          5.48         1.10 o                         
  -5   7  14         40.83         45.25         2.30 o                         
  -4   7  14        608.81        609.66        13.37 o                         
  -3   7  14        663.76        678.29        20.16 o                         
  -2   7  14         31.44         39.20         2.83 o                         
  -1   7  14         47.94         57.02         3.47 o                         
   0   7  14        571.37        569.55        13.49 o                         
   1   7  14        381.90        378.21        11.29 o                         
   2   7  14       1982.67       1956.06        37.85 o                         
   3   7  14          2.95          9.15         2.62 o                         
   4   7  14       3515.42       3315.18       119.06 o                         
   5   7  14          0.25          1.06         1.99 o                         
   6   7  14         70.39         70.57         5.94 o                         
   7   7  14        302.26        322.20        10.45 o                         
  -7   8  14        870.36        890.98        25.49 o                         
  -6   8  14       1448.33       1459.29        23.32 o                         
  -5   8  14        179.00        215.28         5.72 o                         
  -4   8  14        145.47        176.56         5.26 o                         
  -3   8  14        777.80        735.98        15.82 o                         
  -2   8  14        240.22        226.26         7.41 o                         
  -1   8  14         69.82         73.60         4.59 o                         
   0   8  14        541.99        523.22        12.17 o                         
   1   8  14        862.42        842.83        18.30 o                         
   2   8  14          9.77          8.65         1.97 o                         
   3   8  14         93.37         81.88         5.87 o                         
   4   8  14        853.41        850.12        24.96 o                         
   5   8  14        485.06        526.48        16.48 o                         
   6   8  14        253.37        205.12         9.07 o                         
  -6   9  14         42.33         32.01         2.65 o                         
  -5   9  14        576.11        638.88        11.71 o                         
  -4   9  14        879.93        850.91        14.49 o                         
  -3   9  14       1185.67       1320.70        23.48 o                         
  -2   9  14       1891.98       1839.55        33.46 o                         
  -1   9  14        359.53        381.59        14.79 o                         
   0   9  14        291.40        298.09         9.62 o                         
   1   9  14          2.41          1.57         1.25 o                         
   2   9  14        251.72        283.44         7.65 o                         
   3   9  14        142.16        156.26         6.85 o                         
   4   9  14        317.00        316.49        10.42 o                         
   5   9  14         91.77         99.26         5.36 o                         
   6   9  14        138.38        143.83         6.79 o                         
  -6  10  14        305.54        304.63        17.15 o                         
  -5  10  14        572.28        550.12        16.79 o                         
  -4  10  14        618.09        583.35        13.72 o                         
  -3  10  14        841.65        942.13        26.20 o                         
  -2  10  14         24.52         23.43         2.67 o                         
  -1  10  14         11.73         21.00         2.76 o                         
   0  10  14         47.22         49.19         3.98 o                         
   1  10  14        676.44        667.62        15.56 o                         
   2  10  14        312.62        321.25         9.98 o                         
   3  10  14        453.79        475.60        12.54 o                         
   4  10  14        110.92         89.50         7.47 o                         
   5  10  14         25.74         29.18         4.48 o                         
  -5  11  14        293.94        257.57        23.70 o                         
  -4  11  14         71.49         81.04         3.83 o                         
  -3  11  14        136.54        119.89         5.58 o                         
  -2  11  14         71.75         67.31         5.32 o                         
  -1  11  14         25.37         24.78         2.70 o                         
   0  11  14         30.88         36.51         3.68 o                         
   1  11  14          0.16          2.41         1.69 o                         
   2  11  14          0.09          3.39         1.58 o                         
   3  11  14        157.62        157.52         7.11 o                         
   4  11  14        615.26        711.17        64.80 o                         
  -3  12  14         34.91         29.33         2.09 o                         
  -2  12  14          2.04          2.51         1.38 o                         
  -1  12  14        864.63        858.73        22.78 o                         
   0  12  14        672.19        623.80        15.60 o                         
   1  12  14        428.86        483.07        14.38 o                         
   2  12  14        101.66        117.25         5.85 o                         
   3  12  14         62.79         58.19         4.52 o                         
  -1  13  14          6.58          4.55         1.62 o                         
   0  13  14        147.66        116.48         8.03 o                         
  -8   1  15        209.58        221.09         5.85 o                         
  -7   1  15          2.55          3.14         1.03 o                         
  -6   1  15       1189.84       1172.72        14.75 o                         
  -5   1  15       2108.57       2060.26        29.31 o                         
  -4   1  15        373.72        337.37        22.36 o                         
  -3   1  15        853.49        850.28        36.67 o                         
  -2   1  15        977.47        989.86        47.01 o                         
  -1   1  15       5619.34       7247.55       258.07 o                         
   0   1  15         20.31         22.08         8.93 o                         
   1   1  15        451.52        604.03        35.03 o                         
   2   1  15         27.38         35.49         8.37 o                         
   3   1  15        818.77        909.84        70.94 o                         
   4   1  15         26.70         20.97         4.34 o                         
   5   1  15         39.96         37.42         3.10 o                         
   6   1  15         35.80         36.78         2.85 o                         
   7   1  15        405.66        434.06        15.01 o                         
   8   1  15        142.89        140.23         4.22 o                         
  -9   2  15         19.88         15.33         2.33 o                         
  -8   2  15        286.04        290.81         9.54 o                         
  -7   2  15       2709.38       2941.16        56.11 o                         
  -6   2  15        754.02        785.74         9.98 o                         
  -5   2  15          8.45         11.49         1.00 o                         
  -4   2  15       2906.07       2528.01        69.72 o                         
  -3   2  15        385.98        329.97        23.50 o                         
  -2   2  15       1669.75       1932.64        61.30 o                         
  -1   2  15       7653.78       9410.29       495.83 o                         
   0   2  15        622.80        669.76        53.72 o                         
   1   2  15        499.15        552.60        46.59 o                         
   2   2  15       1743.08       1745.14       106.47 o                         
   3   2  15         92.83        105.70        31.50 o                         
   4   2  15        227.46        214.80         9.50 o                         
   5   2  15        354.91        356.34        10.12 o                         
   6   2  15        883.71        868.78        17.85 o                         
   7   2  15         65.90         76.29         2.99 o                         
   8   2  15        137.64        121.27         4.36 o                         
  -8   3  15         70.89         69.97         3.95 o                         
  -7   3  15          6.40          9.80         2.38 o                         
  -6   3  15       1103.93       1199.95        18.94 o                         
  -5   3  15        337.90        286.12         4.43 o                         
  -4   3  15        260.74        266.21         9.08 o                         
  -3   3  15        399.73        398.28        33.23 o                         
  -2   3  15       1232.86       1072.30        39.84 o                         
  -1   3  15        307.22        385.61        45.63 o                         
   0   3  15        782.14        710.62        56.99 o                         
   1   3  15       1303.36       1383.99        54.55 o                         
   2   3  15         21.35         25.68         7.17 o                         
   3   3  15         94.76        110.32        13.41 o                         
   4   3  15       1478.41       1543.52        32.35 o                         
   5   3  15        100.84         87.34         5.58 o                         
   6   3  15       1213.19       1135.55        20.57 o                         
   7   3  15       2642.32       2824.72        47.83 o                         
   8   3  15         64.56         58.23         5.91 o                         
  -8   4  15        645.24        685.99        16.58 o                         
  -7   4  15        770.46        846.87        19.37 o                         
  -6   4  15        318.28        342.10        10.32 o                         
  -5   4  15        385.54        405.98         6.93 o                         
  -4   4  15       1790.27       1824.09        27.65 o                         
  -3   4  15       3607.23       3249.41       134.28 o                         
  -2   4  15          3.05          5.17         2.83 o                         
  -1   4  15        691.45        678.95        28.15 o                         
   0   4  15         83.94         79.07         5.13 o                         
   1   4  15         11.69          3.82         2.55 o                         
   2   4  15        724.50        849.85        68.76 o                         
   3   4  15        266.60        222.05         9.96 o                         
   4   4  15       1545.76       1542.51        30.21 o                         
   5   4  15       3046.96       2903.94        75.95 o                         
   6   4  15          0.36          0.72         1.06 o                         
   7   4  15        204.32        232.45        13.59 o                         
   8   4  15         46.02         39.93         6.47 o                         
  -8   5  15          1.30          1.74         0.99 o                         
  -7   5  15          2.51          3.06         1.29 o                         
  -6   5  15        476.97        474.81         9.47 o                         
  -5   5  15       1122.70       1059.59        20.05 o                         
  -4   5  15       1483.02       1452.75        28.61 o                         
  -3   5  15        146.33        180.69         6.44 o                         
  -2   5  15       1180.62       1131.68        41.94 o                         
  -1   5  15       2511.09       2519.27        91.49 o                         
   0   5  15        792.38        794.72        32.00 o                         
   1   5  15        118.27         84.98        18.24 o                         
   2   5  15        454.86        483.33        23.58 o                         
   3   5  15        948.80        991.33        24.78 o                         
   4   5  15        243.39        235.94        12.60 o                         
   5   5  15          3.74          4.18         1.54 o                         
   6   5  15        875.66        830.77        20.44 o                         
   7   5  15        674.05        665.88        20.89 o                         
   8   5  15        132.47        120.02         7.39 o                         
  -8   6  15        251.53        243.20         7.66 o                         
  -7   6  15        609.24        679.93        16.62 o                         
  -6   6  15          2.48          2.20         1.13 o                         
  -5   6  15        208.59        188.60         5.36 o                         
  -4   6  15       1274.47       1286.03        28.69 o                         
  -3   6  15        276.78        273.89        13.73 o                         
  -2   6  15        737.05        698.31        20.26 o                         
  -1   6  15         73.98         97.57        25.87 o                         
   0   6  15          1.37          0.00         4.69 o                         
   1   6  15        559.33        571.03        21.50 o                         
   2   6  15        254.80        202.59        10.87 o                         
   3   6  15        318.05        311.80        11.77 o                         
   4   6  15        512.66        500.37        24.56 o                         
   5   6  15         23.04         26.18         4.70 o                         
   6   6  15        278.69        250.02        10.79 o                         
   7   6  15        174.64        177.73        12.41 o                         
  -7   7  15         31.77         29.32         2.17 o                         
  -6   7  15        137.58        112.24         3.31 o                         
  -5   7  15        535.20        547.15        11.24 o                         
  -4   7  15        288.30        306.94         8.02 o                         
  -3   7  15        482.37        453.35        12.40 o                         
  -2   7  15         63.48         61.25         3.55 o                         
  -1   7  15          6.33          4.18         1.40 o                         
   0   7  15        812.70        828.03        19.19 o                         
   1   7  15        805.09        833.32        25.34 o                         
   2   7  15          9.28          4.46         1.58 o                         
   3   7  15         61.46         71.23         7.68 o                         
   4   7  15        545.06        566.12        18.80 o                         
   5   7  15         15.40         17.53         2.98 o                         
   6   7  15          0.18          0.60         1.38 o                         
   7   7  15         91.76         81.64         5.30 o                         
  -7   8  15        152.72        140.44         6.50 o                         
  -6   8  15        138.54        150.56         4.56 o                         
  -5   8  15          0.37          1.44         1.04 o                         
  -4   8  15         39.95         36.24         2.30 o                         
  -3   8  15        726.59        751.23        16.96 o                         
  -2   8  15        195.30        204.13         6.97 o                         
  -1   8  15         44.71         48.86         4.23 o                         
   0   8  15        289.88        274.79         8.37 o                         
   1   8  15       2084.30       2146.22        37.99 o                         
   2   8  15        593.44        600.83        15.93 o                         
   3   8  15         78.45         79.96         4.98 o                         
   4   8  15          2.80          3.13         2.67 o                         
   5   8  15         12.08         16.04         2.00 o                         
   6   8  15        112.31        103.28         4.46 o                         
  -6   9  15        540.40        497.89        15.47 o                         
  -5   9  15         24.16         24.65         1.72 o                         
  -4   9  15        294.26        280.38         6.29 o                         
  -3   9  15        189.49        189.16         6.63 o                         
  -2   9  15        150.13        159.08         6.48 o                         
  -1   9  15         38.01         40.13         4.20 o                         
   0   9  15        219.81        207.88         7.03 o                         
   1   9  15        180.27        188.98         5.94 o                         
   2   9  15        143.08        139.98         4.93 o                         
   3   9  15          1.23          0.58         1.58 o                         
   4   9  15        107.40        122.55         4.98 o                         
   5   9  15        197.53        197.67         7.05 o                         
   6   9  15         39.71         36.66         4.95 o                         
  -5  10  15         36.77         50.71         2.47 o                         
  -4  10  15         65.74         52.71         3.02 o                         
  -3  10  15          6.50          9.46         2.13 o                         
  -2  10  15         15.08         11.36         2.02 o                         
  -1  10  15        262.86        281.41         9.91 o                         
   0  10  15        400.56        376.37        11.02 o                         
   1  10  15        118.29        112.41         4.84 o                         
   2  10  15          8.17         12.82         1.95 o                         
   3  10  15        148.46        155.57         6.57 o                         
   4  10  15          3.98          2.83         1.56 o                         
   5  10  15         24.55         44.03         2.99 o                         
  -5  11  15        133.99        123.17         8.14 o                         
  -4  11  15        365.10        405.86        12.59 o                         
  -3  11  15         41.25         49.26         3.40 o                         
  -2  11  15        581.10        536.53        16.08 o                         
  -1  11  15        272.55        296.90         8.75 o                         
   0  11  15         95.07        103.66         5.80 o                         
   1  11  15        658.67        711.01        18.47 o                         
   2  11  15        269.94        254.48         9.15 o                         
   3  11  15        184.57        202.24         9.42 o                         
   4  11  15         66.18         78.42         7.34 o                         
  -3  12  15        265.35        269.91         9.44 o                         
  -2  12  15        310.51        304.01        12.84 o                         
  -1  12  15        137.39        139.62         6.60 o                         
   0  12  15          0.09          0.31         1.12 o                         
   1  12  15        199.92        196.56         8.40 o                         
   2  12  15        208.89        208.59        12.38 o                         
   3  12  15        327.35        290.27         9.46 o                         
  -8   0  16        503.19        556.74        17.94 o                         
  -7   0  16       2960.18       3127.32        67.91 o                         
  -6   0  16       1023.11       1028.79        19.77 o                         
  -5   0  16       4626.45       4661.99       108.64 o                         
  -4   0  16       2986.01       2577.54       101.54 o                         
  -3   0  16        559.71        542.21        40.99 o                         
  -2   0  16      15125.89      17094.03       581.65 o                         
  -1   0  16        176.44        177.11        28.24 o                         
   0   0  16       1010.99       1160.47        47.27 o                         
   1   0  16       1904.06       1591.61       100.42 o                         
   2   0  16       3680.74       3981.17       213.87 o                         
   3   0  16        109.50         75.11        18.15 o                         
   4   0  16       1376.12       1379.12        45.01 o                         
   5   0  16        826.49        812.24        28.78 o                         
   6   0  16       1237.27       1177.10        45.71 o                         
   7   0  16          7.82          7.94         1.97 o                         
   8   0  16        136.27        132.60        13.65 o                         
  -8   1  16          2.82          3.68         1.14 o                         
  -7   1  16       2723.83       2851.61        51.74 o                         
  -6   1  16         59.98         60.85         2.13 o                         
  -5   1  16       2707.61       2703.85        41.16 o                         
  -4   1  16         36.24         41.10         5.29 o                         
  -3   1  16       4417.90       4057.99       115.59 o                         
  -2   1  16        584.21        654.15        35.67 o                         
  -1   1  16         14.63         15.10         2.51 o                         
   0   1  16         88.04        104.23         7.53 o                         
   1   1  16       2526.08       2830.42       112.05 o                         
   2   1  16        287.98        397.50        29.02 o                         
   3   1  16          1.33         14.73         6.21 o                         
   4   1  16       3482.09       3579.05        62.48 o                         
   5   1  16        981.15        930.10        21.79 o                         
   6   1  16       2573.34       2566.91        40.53 o                         
   7   1  16         25.70         26.88         2.03 o                         
   8   1  16        575.05        549.75        14.57 o                         
  -8   2  16         39.95         46.59         3.17 o                         
  -7   2  16         98.41         96.70         3.37 o                         
  -6   2  16        183.72        184.14         3.53 o                         
  -5   2  16       3007.93       2986.23        42.18 o                         
  -4   2  16        975.11        872.18        29.93 o                         
  -3   2  16        100.07        107.78        12.19 o                         
  -2   2  16          8.07          1.34         3.60 o                         
  -1   2  16       1819.32       2586.34       107.88 o                         
   0   2  16        260.56        295.46        12.20 o                         
   1   2  16         78.99         95.89        18.51 o                         
   2   2  16          8.16          6.42         6.23 o                         
   3   2  16          3.96          5.65         5.56 o                         
   4   2  16          3.97          2.93         1.54 o                         
   5   2  16         87.99         71.66         5.37 o                         
   6   2  16        651.69        625.06        13.51 o                         
   7   2  16          4.77          5.65         1.18 o                         
   8   2  16        318.06        296.63         8.86 o                         
  -8   3  16        376.30        389.70        10.27 o                         
  -7   3  16          3.90          5.83         2.01 o                         
  -6   3  16       1425.16       1480.01        21.77 o                         
  -5   3  16          8.28          9.87         1.01 o                         
  -4   3  16        641.31        681.64        16.36 o                         
  -3   3  16       2846.05       2695.69       115.40 o                         
  -2   3  16        171.99        184.65        14.51 o                         
  -1   3  16        975.00        942.69        80.29 o                         
   0   3  16        338.48        346.31        13.78 o                         
   1   3  16        828.21       1105.45        35.32 o                         
   2   3  16       2320.35       2585.23       151.47 o                         
   3   3  16        346.38        287.69        42.07 o                         
   4   3  16        147.51        167.48         6.54 o                         
   5   3  16       1154.24       1079.79        27.42 o                         
   6   3  16          0.61          0.42         1.13 o                         
   7   3  16          7.43          7.06         1.27 o                         
   8   3  16        298.01        270.40        11.11 o                         
  -8   4  16         17.21         20.70         1.77 o                         
  -7   4  16        736.30        777.58        16.57 o                         
  -6   4  16       1886.24       1859.95        27.75 o                         
  -5   4  16         35.59         35.40         1.92 o                         
  -4   4  16        471.57        489.09         9.54 o                         
  -3   4  16       1286.91       1203.86        66.08 o                         
  -2   4  16        259.81        220.95        14.07 o                         
  -1   4  16        595.37        670.62        28.79 o                         
   0   4  16         75.15         94.75         5.98 o                         
   1   4  16       1436.69       1527.00        47.18 o                         
   2   4  16          3.09          4.06         6.82 o                         
   3   4  16          0.16          3.35         1.45 o                         
   4   4  16        115.78        139.18         7.54 o                         
   5   4  16        111.67        121.16         6.11 o                         
   6   4  16          2.32          6.78         1.40 o                         
   7   4  16        122.69        122.77         4.72 o                         
   8   4  16         25.89         23.93         2.89 o                         
  -8   5  16       1055.52       1156.11        29.01 o                         
  -7   5  16         59.58         54.89         2.80 o                         
  -6   5  16        532.09        541.73         9.89 o                         
  -5   5  16        321.53        363.32         8.53 o                         
  -4   5  16       1094.54       1017.87        24.99 o                         
  -3   5  16         11.76          4.65         1.25 o                         
  -2   5  16         28.28         23.32         6.12 o                         
  -1   5  16        808.14        714.21        30.90 o                         
   0   5  16         34.04         30.18         8.24 o                         
   1   5  16          5.90         15.19        10.43 o                         
   2   5  16        230.16        260.85        11.76 o                         
   3   5  16        251.10        253.08         8.54 o                         
   4   5  16         14.38         19.19         3.06 o                         
   5   5  16         79.66         57.34         3.93 o                         
   6   5  16         64.15         51.87         3.72 o                         
   7   5  16         22.48         20.16         3.18 o                         
  -8   6  16          7.71          7.66         1.00 o                         
  -7   6  16         18.88         19.39         1.67 o                         
  -6   6  16        116.01        112.55         3.72 o                         
  -5   6  16        393.73        384.73         8.86 o                         
  -4   6  16       3005.78       3088.25        68.49 o                         
  -3   6  16       3144.21       3107.41        68.17 o                         
  -2   6  16       2032.37       1863.24        40.86 o                         
  -1   6  16          0.09          3.33         2.07 o                         
   0   6  16         15.25         19.28         5.11 o                         
   1   6  16       1695.38       1684.79        35.88 o                         
   2   6  16        553.65        530.05        20.12 o                         
   3   6  16        580.71        528.35        20.42 o                         
   4   6  16       1668.84       1540.20        49.39 o                         
   5   6  16         39.63         40.92         5.41 o                         
   6   6  16        109.70        104.13         6.14 o                         
   7   6  16        415.17        449.62        19.21 o                         
  -7   7  16        305.94        323.77        13.20 o                         
  -6   7  16        153.32        157.38         4.10 o                         
  -5   7  16         10.36          9.15         1.54 o                         
  -4   7  16          6.97         13.45         1.94 o                         
  -3   7  16       3170.55       3120.84        77.18 o                         
  -2   7  16        564.69        547.39        15.88 o                         
  -1   7  16        391.84        377.04        11.82 o                         
   0   7  16       2227.93       2358.09        46.45 o                         
   1   7  16        145.83        149.26         6.54 o                         
   2   7  16        842.04        771.90        19.08 o                         
   3   7  16       2388.45       2262.81       100.18 o                         
   4   7  16         32.71         34.30         4.38 o                         
   5   7  16         80.10         88.77         5.95 o                         
   6   7  16        163.74        158.22         6.16 o                         
   7   7  16        130.72        110.78         5.47 o                         
  -7   8  16         32.95         33.16         2.44 o                         
  -6   8  16        162.35        159.84         4.94 o                         
  -5   8  16        211.36        225.92         6.42 o                         
  -4   8  16         45.67         50.49         2.64 o                         
  -3   8  16        765.66        755.60        18.36 o                         
  -2   8  16        177.36        181.25         6.83 o                         
  -1   8  16         31.07         34.69         2.69 o                         
   0   8  16       1023.29       1014.22        21.37 o                         
   1   8  16        124.62        116.94         5.56 o                         
   2   8  16       3243.64       3305.31        66.35 o                         
   3   8  16        262.97        255.52         9.53 o                         
   4   8  16        422.73        415.85        17.06 o                         
   5   8  16          3.30          4.82         3.51 o                         
   6   8  16        507.86        516.22        17.78 o                         
  -6   9  16        371.41        374.74        11.92 o                         
  -5   9  16        255.78        236.55         6.13 o                         
  -4   9  16        823.58        824.31        14.53 o                         
  -3   9  16        870.96        880.74        17.55 o                         
  -2   9  16        326.69        323.19         9.96 o                         
  -1   9  16        143.93        145.83         7.84 o                         
   0   9  16        182.87        149.75         5.88 o                         
   1   9  16         41.12         53.15         3.00 o                         
   2   9  16        819.93        882.01        17.05 o                         
   3   9  16         47.73         39.96         3.00 o                         
   4   9  16        990.80       1081.93        26.00 o                         
   5   9  16          1.56          1.24         1.13 o                         
   6   9  16          0.93          0.41         1.00 o                         
  -5  10  16         38.12         36.63         3.10 o                         
  -4  10  16        334.00        313.77         8.45 o                         
  -3  10  16         73.78         88.13         4.42 o                         
  -2  10  16          5.77          3.11         2.40 o                         
  -1  10  16          1.25          0.95         1.67 o                         
   0  10  16        579.94        608.20        17.05 o                         
   1  10  16         41.71         43.82         2.65 o                         
   2  10  16         50.01         54.14         3.06 o                         
   3  10  16        426.74        448.27        12.84 o                         
   4  10  16         28.58         32.32         2.73 o                         
   5  10  16         83.61         95.77         5.32 o                         
  -4  11  16        738.33        737.14        21.99 o                         
  -3  11  16        593.99        668.23        20.46 o                         
  -2  11  16         24.72         23.51         2.33 o                         
  -1  11  16         21.65         19.53         1.95 o                         
   0  11  16         37.71         43.68         3.83 o                         
   1  11  16        341.76        335.25        12.61 o                         
   2  11  16         22.51         27.03         2.60 o                         
   3  11  16        137.82        132.26         8.20 o                         
   4  11  16          1.53          0.99         2.08 o                         
  -3  12  16         21.37         21.13         1.88 o                         
  -2  12  16          6.21          2.28         0.93 o                         
  -1  12  16         70.20         61.23         3.85 o                         
   0  12  16        450.91        431.25        16.05 o                         
   1  12  16          8.70          9.74         1.80 o                         
   2  12  16         47.54         43.98         5.28 o                         
  -8   1  17         36.99         31.24         2.23 o                         
  -7   1  17        103.21        111.72         3.48 o                         
  -6   1  17        430.26        440.04         6.63 o                         
  -5   1  17        469.43        512.73         9.72 o                         
  -4   1  17        231.49        260.40        13.62 o                         
  -3   1  17       1699.09       1735.55        62.19 o                         
  -2   1  17        104.45        125.84        15.47 o                         
  -1   1  17       1428.55       1644.80        60.11 o                         
   0   1  17       1861.90       2171.25        73.94 o                         
   1   1  17        185.46        188.64        19.43 o                         
   2   1  17        652.37        650.29        40.38 o                         
   3   1  17       2617.80       3016.86       220.37 o                         
   4   1  17       1008.19       1035.22        23.79 o                         
   5   1  17        617.47        620.42        18.04 o                         
   6   1  17        712.40        700.27        15.53 o                         
   7   1  17        636.18        650.81        14.14 o                         
   8   1  17          1.16          2.16         0.64 o                         
  -8   2  17        860.85        965.45        24.73 o                         
  -7   2  17         62.28         84.76         3.61 o                         
  -6   2  17          3.37          3.74         0.90 o                         
  -5   2  17       1099.40       1067.14        16.75 o                         
  -4   2  17          0.57          1.60         0.90 o                         
  -3   2  17        495.30        441.51        26.22 o                         
  -2   2  17       4347.97       4795.51       131.22 o                         
  -1   2  17        756.01        881.99        50.98 o                         
   0   2  17        921.78       1045.35        33.77 o                         
   1   2  17       1101.27       1305.11        45.43 o                         
   2   2  17       1972.32       2011.45        88.43 o                         
   3   2  17         23.59         16.23         7.04 o                         
   4   2  17        102.65         78.93         4.46 o                         
   5   2  17         41.87         46.92         3.70 o                         
   6   2  17          2.66          7.99         1.36 o                         
   7   2  17        934.32        946.11        17.65 o                         
   8   2  17         23.10         27.01         1.63 o                         
  -8   3  17        578.67        638.09        15.22 o                         
  -7   3  17        604.57        634.56        18.06 o                         
  -6   3  17        663.17        698.91        11.07 o                         
  -5   3  17        217.94        202.14         4.14 o                         
  -4   3  17        581.03        526.60        14.74 o                         
  -3   3  17       2837.08       2732.63        85.13 o                         
  -2   3  17       1126.70       1008.38        40.89 o                         
  -1   3  17       1780.89       1934.37       100.36 o                         
   0   3  17        302.89        308.82        12.89 o                         
   1   3  17        132.19        166.73         8.96 o                         
   2   3  17        480.16        402.57        31.29 o                         
   3   3  17       2329.27       2427.04        47.72 o                         
   4   3  17          4.37          4.65         1.45 o                         
   5   3  17         40.62         31.31         2.90 o                         
   6   3  17       1062.07       1127.92        23.13 o                         
   7   3  17         22.97         18.14         1.77 o                         
   8   3  17        390.08        319.78        12.23 o                         
  -8   4  17        924.56        989.65        24.56 o                         
  -7   4  17       1294.52       1380.37        26.58 o                         
  -6   4  17        732.08        745.00        13.54 o                         
  -5   4  17        979.95        882.99        13.57 o                         
  -4   4  17       1125.98       1119.05        18.02 o                         
  -3   4  17        560.40        586.48        15.17 o                         
  -2   4  17        149.04        118.07        15.35 o                         
  -1   4  17         71.41         48.44         7.25 o                         
   0   4  17         84.59         74.77         6.19 o                         
   1   4  17         27.88         37.38         5.46 o                         
   2   4  17        118.47        138.34        12.70 o                         
   3   4  17       1103.42       1123.34        25.62 o                         
   4   4  17        347.88        300.73        14.71 o                         
   5   4  17        168.45        134.92         6.48 o                         
   6   4  17        267.91        235.33         8.31 o                         
   7   4  17        580.16        603.89        21.61 o                         
  -8   5  17         83.32         76.65         3.58 o                         
  -7   5  17        139.45        156.11         4.83 o                         
  -6   5  17          0.01          1.79         1.19 o                         
  -5   5  17        675.01        656.65        12.29 o                         
  -4   5  17         87.89         74.74         3.07 o                         
  -3   5  17        346.41        330.28        10.54 o                         
  -2   5  17          2.37          3.24         1.70 o                         
  -1   5  17        293.56        281.50        21.53 o                         
   0   5  17       1793.46       1867.41       169.55 o                         
   1   5  17        500.86        483.83        24.16 o                         
   2   5  17       1192.79       1219.78        25.13 o                         
   3   5  17        319.58        266.25         9.03 o                         
   4   5  17         71.07         68.09         5.20 o                         
   5   5  17         66.61         60.54         3.58 o                         
   6   5  17         20.67         15.60         2.02 o                         
   7   5  17        106.24         91.43         4.62 o                         
  -7   6  17        131.86        134.92         4.29 o                         
  -6   6  17        275.46        292.42         7.07 o                         
  -5   6  17        144.47        120.21         4.28 o                         
  -4   6  17       1423.20       1421.65        31.29 o                         
  -3   6  17        649.33        648.11        20.25 o                         
  -2   6  17        166.20        139.73         8.87 o                         
  -1   6  17         69.42         60.14         4.08 o                         
   0   6  17       1291.41       1228.03        33.98 o                         
   1   6  17          7.32          8.13         1.88 o                         
   2   6  17        218.06        208.37         8.32 o                         
   3   6  17        247.36        278.12        19.06 o                         
   4   6  17        252.70        230.02        12.36 o                         
   5   6  17        261.12        188.31        12.11 o                         
   6   6  17         13.33         13.29         2.39 o                         
   7   6  17         30.99         26.08         3.35 o                         
  -7   7  17        127.56        135.89        10.90 o                         
  -6   7  17          2.14          1.52         1.02 o                         
  -5   7  17        113.47        110.16         3.69 o                         
  -4   7  17        539.57        595.18        15.32 o                         
  -3   7  17        387.73        389.79        12.51 o                         
  -2   7  17       4149.58       4233.72       101.74 o                         
  -1   7  17        210.95        185.72        10.91 o                         
   0   7  17        361.07        372.00        11.97 o                         
   1   7  17          8.40         13.12         2.13 o                         
   2   7  17        306.33        350.58        12.27 o                         
   3   7  17         84.26         70.68         9.33 o                         
   4   7  17          6.02          3.82         2.34 o                         
   5   7  17        130.86        127.57         8.55 o                         
   6   7  17         82.12         82.13         5.03 o                         
  -6   8  17         50.62         52.37         2.77 o                         
  -5   8  17        116.82        121.59         4.35 o                         
  -4   8  17        586.83        615.34        13.46 o                         
  -3   8  17        158.62        165.35         7.25 o                         
  -2   8  17        280.16        296.31        12.11 o                         
  -1   8  17        542.30        521.31        12.96 o                         
   0   8  17        428.05        425.02        10.53 o                         
   1   8  17         61.64         80.64         4.03 o                         
   2   8  17        204.54        191.04         7.47 o                         
   3   8  17        223.24        232.60         8.93 o                         
   4   8  17         46.80         49.27         5.10 o                         
   5   8  17         85.42         90.33        10.25 o                         
   6   8  17        328.90        301.24         8.51 o                         
  -6   9  17        105.50         81.54         4.62 o                         
  -5   9  17         18.42         12.68         1.48 o                         
  -4   9  17        553.86        576.33        12.30 o                         
  -3   9  17          5.87          6.73         1.40 o                         
  -2   9  17        851.75        813.25        19.37 o                         
  -1   9  17          8.71          4.38         1.62 o                         
   0   9  17        334.38        303.55         8.95 o                         
   1   9  17        658.31        680.68        13.97 o                         
   2   9  17        177.46        191.19         6.14 o                         
   3   9  17        396.44        441.53        10.94 o                         
   4   9  17       1046.70       1037.18        24.84 o                         
   5   9  17        135.50        100.05         3.84 o                         
  -5  10  17        354.10        367.73        12.45 o                         
  -4  10  17       1199.73       1261.73        32.03 o                         
  -3  10  17          9.66         15.51         2.17 o                         
  -2  10  17         84.21         77.07         5.66 o                         
  -1  10  17        354.11        353.85        10.21 o                         
   0  10  17        136.23        145.06         5.92 o                         
   1  10  17        438.28        464.28        11.87 o                         
   2  10  17         14.85         15.87         1.92 o                         
   3  10  17        514.17        549.87        13.26 o                         
   4  10  17        821.03        888.92        61.18 o                         
   5  10  17          9.33          7.92         1.39 o                         
  -4  11  17        436.91        445.93        14.62 o                         
  -3  11  17        682.66        692.89        21.80 o                         
  -2  11  17          9.83         10.97         1.65 o                         
  -1  11  17         54.11         51.61         3.16 o                         
   0  11  17        125.77        125.24         5.63 o                         
   1  11  17          1.68          3.52         1.70 o                         
   2  11  17        464.31        489.32        24.42 o                         
   3  11  17        112.18        106.79         6.62 o                         
   4  11  17          1.30          0.85         1.10 o                         
  -3  12  17          3.16          1.46         1.30 o                         
  -2  12  17        307.12        284.88        23.41 o                         
  -1  12  17        451.85        464.52        29.82 o                         
   0  12  17        229.82        196.12         9.01 o                         
   1  12  17         23.26         25.91         2.43 o                         
   2  12  17        222.84        208.64        11.94 o                         
  -8   0  18       1220.97       1328.18        32.94 o                         
  -7   0  18         78.24         84.03         3.67 o                         
  -6   0  18        296.37        288.36         9.16 o                         
  -5   0  18        108.16        136.78         5.37 o                         
  -4   0  18        184.23        184.53         6.91 o                         
  -3   0  18       1563.80       1435.64       121.39 o                         
  -2   0  18       3029.58       3239.93       139.63 o                         
  -1   0  18         17.60         12.10         4.41 o                         
   0   0  18        798.37        810.39        36.20 o                         
   1   0  18       2036.60       2156.21       132.45 o                         
   2   0  18        801.80        868.06        70.67 o                         
   3   0  18        387.18        529.08        54.00 o                         
   4   0  18       1112.51       1127.01        37.49 o                         
   5   0  18         48.37         60.30         6.21 o                         
   6   0  18        629.77        605.66        26.73 o                         
   7   0  18        699.84        624.67        15.97 o                         
   8   0  18         15.83         10.85         1.23 o                         
  -8   1  18        237.56        273.26         9.13 o                         
  -7   1  18         71.42         65.23         2.72 o                         
  -6   1  18        903.90        939.94        11.66 o                         
  -5   1  18       1456.32       1345.12        18.40 o                         
  -4   1  18        363.52        293.42         6.13 o                         
  -3   1  18         79.92         46.30         9.04 o                         
  -2   1  18        338.68        338.00        26.28 o                         
  -1   1  18       1823.27       2768.77       109.22 o                         
   0   1  18       1031.71       1016.58        37.27 o                         
   1   1  18        359.78        406.57        16.08 o                         
   2   1  18        146.00        144.15        17.91 o                         
   3   1  18       1871.55       2237.73        99.25 o                         
   4   1  18        761.13        714.76        18.88 o                         
   5   1  18         62.19         71.10         5.44 o                         
   6   1  18         98.56         94.14         4.56 o                         
   7   1  18        107.60         99.44         3.63 o                         
   8   1  18        323.34        290.35         9.23 o                         
  -8   2  18        243.70        252.84         9.15 o                         
  -7   2  18        221.34        226.05         6.84 o                         
  -6   2  18         80.30         82.22         2.65 o                         
  -5   2  18         72.35         59.07         2.09 o                         
  -4   2  18        628.13        645.73        10.17 o                         
  -3   2  18        500.73        484.31        28.62 o                         
  -2   2  18        194.54        221.43        17.62 o                         
  -1   2  18        172.18        146.51        19.53 o                         
   0   2  18        172.11        232.58        10.84 o                         
   1   2  18         46.15         59.30         5.19 o                         
   2   2  18        770.17        647.56        41.72 o                         
   3   2  18        236.98        293.33         9.87 o                         
   4   2  18        457.69        403.03        16.26 o                         
   5   2  18        367.57        376.36        14.58 o                         
   6   2  18         29.38         27.19         2.04 o                         
   7   2  18        641.11        665.61        12.83 o                         
   8   2  18          3.55          3.69         0.85 o                         
  -8   3  18         66.22         68.47         3.33 o                         
  -7   3  18        351.93        379.43         9.95 o                         
  -6   3  18        291.95        310.08         7.16 o                         
  -5   3  18        665.32        646.67        10.79 o                         
  -4   3  18        112.22        113.17         3.23 o                         
  -3   3  18         32.84         17.97         4.07 o                         
  -2   3  18        515.94        495.80        26.85 o                         
  -1   3  18        121.15        184.58        30.63 o                         
   0   3  18         61.47         40.63         3.98 o                         
   1   3  18         19.65         49.10         4.58 o                         
   2   3  18         96.94         92.46        21.32 o                         
   3   3  18        457.32        451.35        11.78 o                         
   4   3  18        722.11        674.93        18.36 o                         
   5   3  18        456.42        441.26        15.80 o                         
   6   3  18        185.28        180.30         5.61 o                         
   7   3  18        139.44        139.87         5.60 o                         
   8   3  18        535.63        412.68        14.70 o                         
  -8   4  18        383.94        423.21        13.32 o                         
  -7   4  18        364.80        390.13         9.13 o                         
  -6   4  18          3.79          4.29         1.24 o                         
  -5   4  18          0.20          1.96         0.99 o                         
  -4   4  18       3164.44       3168.35        41.51 o                         
  -3   4  18        822.39        906.71        20.64 o                         
  -2   4  18        278.64        310.89        18.13 o                         
  -1   4  18        887.19        927.34        37.41 o                         
   0   4  18          0.07          3.17         1.52 o                         
   1   4  18        284.97        268.63        12.02 o                         
   2   4  18          8.52         14.65         1.98 o                         
   3   4  18         47.78         49.28         3.03 o                         
   4   4  18         26.13         35.09         3.16 o                         
   5   4  18        133.17        135.84         7.38 o                         
   6   4  18         50.27         51.51         3.69 o                         
   7   4  18         79.59         78.96         4.41 o                         
  -8   5  18          0.27          0.69         0.63 o                         
  -7   5  18        225.57        217.15         5.72 o                         
  -6   5  18        131.11        155.10         4.64 o                         
  -5   5  18        716.44        684.52        11.58 o                         
  -4   5  18         51.49         43.10         2.19 o                         
  -3   5  18        143.98        151.23         5.49 o                         
  -2   5  18        396.10        368.44        10.61 o                         
  -1   5  18       1792.58       1805.10        60.07 o                         
   0   5  18        805.20        799.52        34.51 o                         
   1   5  18       1687.19       1705.08        37.58 o                         
   2   5  18        151.16        144.88         6.38 o                         
   3   5  18        338.44        330.75         8.27 o                         
   4   5  18         11.49          6.93         2.49 o                         
   5   5  18        333.91        317.36        10.09 o                         
   6   5  18        216.36        245.88        18.12 o                         
   7   5  18          2.10          1.87         1.15 o                         
  -7   6  18        401.31        431.15         9.82 o                         
  -6   6  18          2.74          3.05         1.15 o                         
  -5   6  18        749.36        755.77        14.02 o                         
  -4   6  18        682.19        669.62        15.44 o                         
  -3   6  18       1502.96       1488.81        47.44 o                         
  -2   6  18         69.87         74.39         6.61 o                         
  -1   6  18          6.44          2.60         2.21 o                         
   0   6  18         40.60         44.71         3.83 o                         
   1   6  18         19.24         24.90         2.86 o                         
   2   6  18         47.34         47.16         4.54 o                         
   3   6  18       1039.07       1150.33        38.15 o                         
   4   6  18        800.11        815.73        46.98 o                         
   5   6  18        113.26        106.09        12.36 o                         
   6   6  18          6.40          3.78         1.75 o                         
   7   6  18         65.39         61.90         2.92 o                         
  -7   7  18         72.53         54.79         7.32 o                         
  -6   7  18          1.25          0.54         1.31 o                         
  -5   7  18         29.03         35.05         2.56 o                         
  -4   7  18         15.34         23.46         3.22 o                         
  -3   7  18         19.06         22.73         3.13 o                         
  -2   7  18         20.07         26.66         4.10 o                         
  -1   7  18        111.18        118.80         8.16 o                         
   0   7  18       1393.29       1400.24        37.41 o                         
   1   7  18        140.00        161.73        10.32 o                         
   2   7  18       3202.58       3152.23        63.67 o                         
   3   7  18        371.06        409.37        14.73 o                         
   4   7  18          1.15          0.79         2.22 o                         
   5   7  18         89.66         97.85         7.44 o                         
   6   7  18        138.00        127.38         4.90 o                         
  -6   8  18        529.40        544.40        12.40 o                         
  -5   8  18         22.90         28.82         2.21 o                         
  -4   8  18          7.17          6.38         1.48 o                         
  -3   8  18       1213.96       1187.72        30.29 o                         
  -2   8  18       1533.34       1534.12        46.52 o                         
  -1   8  18        151.67        148.49         6.36 o                         
   0   8  18         50.36         41.64         3.17 o                         
   1   8  18         31.34         17.78         2.13 o                         
   2   8  18        607.15        570.91        14.08 o                         
   3   8  18        568.84        542.60        15.81 o                         
   4   8  18        491.31        555.95        15.49 o                         
   5   8  18        740.03        772.77        30.27 o                         
   6   8  18        128.82        129.96         6.11 o                         
  -6   9  18         12.49          8.84         1.69 o                         
  -5   9  18         31.06         33.31         2.28 o                         
  -4   9  18        859.48        900.53        16.51 o                         
  -3   9  18       1139.56       1225.66        26.93 o                         
  -2   9  18        227.02        193.85         9.83 o                         
  -1   9  18         21.72         24.35         2.74 o                         
   0   9  18        217.11        212.42         7.10 o                         
   1   9  18        254.75        243.53         6.74 o                         
   2   9  18        577.94        579.68        12.87 o                         
   3   9  18          7.49         11.48         1.69 o                         
   4   9  18         44.28         58.80         4.46 o                         
   5   9  18        363.64        405.56        15.14 o                         
  -5  10  18        193.78        184.92         6.16 o                         
  -4  10  18         20.40         20.92         2.19 o                         
  -3  10  18        154.26        152.14         7.46 o                         
  -2  10  18          3.48          2.42         1.65 o                         
  -1  10  18         33.49         35.91         3.06 o                         
   0  10  18        183.34        196.36         8.09 o                         
   1  10  18          9.91          7.21         1.49 o                         
   2  10  18         99.59        101.14         4.38 o                         
   3  10  18        188.76        203.55         7.97 o                         
   4  10  18        285.29        296.82        18.38 o                         
  -4  11  18        390.45        338.75        14.50 o                         
  -3  11  18         64.34         65.02         4.58 o                         
  -2  11  18          8.70          8.79         1.43 o                         
  -1  11  18          8.77          9.33         1.47 o                         
   0  11  18          2.78          2.12         1.34 o                         
   1  11  18         79.65         88.36         7.55 o                         
   2  11  18          1.13         -0.20         1.08 o                         
   3  11  18         73.70         70.82         4.03 o                         
  -2  12  18        259.85        252.37        10.64 o                         
  -1  12  18        124.54        106.26        11.15 o                         
   0  12  18          5.36          6.34         2.70 o                         
   1  12  18         10.29         11.01         4.40 o                         
  -8   1  19       1332.65       1573.85        34.22 o                         
  -7   1  19        911.18        972.41        16.52 o                         
  -6   1  19         52.75         60.27         2.28 o                         
  -5   1  19        638.63        638.06         8.76 o                         
  -4   1  19        462.81        372.84         7.92 o                         
  -3   1  19        189.55        142.71        15.28 o                         
  -2   1  19       2163.69       2563.22       106.11 o                         
  -1   1  19          1.94         -4.92         8.84 o                         
   0   1  19        933.96        974.20        36.26 o                         
   1   1  19         93.58        130.01         7.81 o                         
   2   1  19        202.90        215.77        27.58 o                         
   3   1  19          9.67         10.84         2.25 o                         
   4   1  19       1039.58       1013.57        27.68 o                         
   5   1  19        437.77        454.45        16.06 o                         
   6   1  19          5.55          4.25         1.67 o                         
   7   1  19        171.10        163.68         4.45 o                         
   8   1  19         44.26         40.08         5.42 o                         
  -8   2  19         21.08         20.12         1.87 o                         
  -7   2  19        776.85        845.04        23.59 o                         
  -6   2  19        644.94        693.32         9.81 o                         
  -5   2  19        171.24        179.29         4.47 o                         
  -4   2  19        164.90        184.71         3.83 o                         
  -3   2  19       1279.52       1221.96        50.82 o                         
  -2   2  19         14.09         20.82         7.21 o                         
  -1   2  19          1.58          0.27         6.90 o                         
   0   2  19         18.95         27.50         3.54 o                         
   1   2  19         35.52         28.64         5.52 o                         
   2   2  19         69.57         54.43        11.50 o                         
   3   2  19        406.93        402.42        11.31 o                         
   4   2  19        638.95        592.20        15.17 o                         
   5   2  19        404.07        468.32        16.42 o                         
   6   2  19        154.91        167.14         5.05 o                         
   7   2  19         12.86         11.84         1.33 o                         
   8   2  19         37.89         26.75         2.76 o                         
  -8   3  19         13.79         19.56         3.11 o                         
  -7   3  19         40.13         38.98         3.18 o                         
  -6   3  19         12.02         11.26         1.40 o                         
  -5   3  19       4983.84       4826.19        61.11 o                         
  -4   3  19         14.63          9.21         1.18 o                         
  -3   3  19        111.09        122.88         4.06 o                         
  -2   3  19        673.06        759.46        36.26 o                         
  -1   3  19        371.11        392.09        33.09 o                         
   0   3  19        643.04        589.65        21.87 o                         
   1   3  19        221.82        245.83        11.63 o                         
   2   3  19        365.66        366.59        14.78 o                         
   3   3  19        328.85        326.05         9.58 o                         
   4   3  19        336.79        303.76         8.34 o                         
   5   3  19        522.65        526.01        15.41 o                         
   6   3  19        504.93        497.99        12.37 o                         
   7   3  19        359.65        396.85        12.31 o                         
  -8   4  19        370.51        375.77        12.09 o                         
  -7   4  19        139.57        139.40         4.71 o                         
  -6   4  19          2.39          2.52         1.26 o                         
  -5   4  19       2696.94       2790.00        40.40 o                         
  -4   4  19        364.14        343.93        10.26 o                         
  -3   4  19       3676.13       3473.47        61.65 o                         
  -2   4  19        213.02        180.23         8.24 o                         
  -1   4  19          1.71         -1.94         4.88 o                         
   0   4  19        676.21        714.43        37.10 o                         
   1   4  19       1013.21        975.11        25.19 o                         
   2   4  19        210.35        215.32         6.80 o                         
   3   4  19       3678.82       3616.61        57.25 o                         
   4   4  19        118.92        106.62         5.59 o                         
   5   4  19         20.02         20.77         3.97 o                         
   6   4  19          1.60          0.38         1.35 o                         
   7   4  19          7.40         10.78         1.63 o                         
  -8   5  19          1.02          0.75         0.75 o                         
  -7   5  19        835.70        888.94        17.25 o                         
  -6   5  19         25.96         34.99         2.21 o                         
  -5   5  19        723.28        672.47        12.44 o                         
  -4   5  19          4.23          2.77         1.07 o                         
  -3   5  19        565.55        539.30        13.71 o                         
  -2   5  19        218.00        179.36         6.69 o                         
  -1   5  19       5148.11       4963.10       101.74 o                         
   0   5  19         73.18         52.51         4.75 o                         
   1   5  19       1725.81       1622.89        33.42 o                         
   2   5  19        390.95        380.19        10.95 o                         
   3   5  19        330.82        343.37         9.41 o                         
   4   5  19        317.07        303.78        14.54 o                         
   5   5  19          1.95          3.49         3.37 o                         
   6   5  19         56.16         65.55         8.05 o                         
   7   5  19        214.65        192.93         8.25 o                         
  -7   6  19          5.53          9.09         1.09 o                         
  -6   6  19          2.99          4.30         1.13 o                         
  -5   6  19         87.01         80.85         3.50 o                         
  -4   6  19          5.48          8.07         1.62 o                         
  -3   6  19        964.40       1017.98        29.31 o                         
  -2   6  19       1884.14       1743.37        65.92 o                         
  -1   6  19       1347.67       1339.30        39.18 o                         
   0   6  19       2406.34       2447.65        52.27 o                         
   1   6  19       2177.97       2246.34        50.70 o                         
   2   6  19          5.48          8.15         2.45 o                         
   3   6  19         64.49         65.33         5.16 o                         
   4   6  19        512.64        434.22        22.57 o                         
   5   6  19         23.14         19.74         7.72 o                         
   6   6  19         72.26         65.46         5.03 o                         
   7   6  19         45.85         48.35         4.11 o                         
  -7   7  19        303.99        293.07        18.64 o                         
  -6   7  19         14.41         12.74         1.90 o                         
  -5   7  19         47.69         42.43         2.87 o                         
  -4   7  19         21.16         12.89         2.41 o                         
  -3   7  19        915.28        938.32        31.87 o                         
  -2   7  19         39.45         39.00         3.90 o                         
  -1   7  19        181.74        147.68         8.59 o                         
   0   7  19        102.95        116.42         7.11 o                         
   1   7  19       1360.62       1419.59        31.38 o                         
   2   7  19        600.14        584.45        15.61 o                         
   3   7  19          2.04          1.86         1.85 o                         
   4   7  19        200.08        221.69         9.87 o                         
   5   7  19         93.91         81.81         4.04 o                         
   6   7  19          2.57          3.74         0.97 o                         
  -6   8  19          0.27          0.78         0.96 o                         
  -5   8  19        216.46        221.73         5.67 o                         
  -4   8  19        148.64        128.32         4.78 o                         
  -3   8  19         64.28         74.95         5.24 o                         
  -2   8  19          4.32          2.04         2.10 o                         
  -1   8  19         72.28         75.04         5.63 o                         
   0   8  19         10.33          9.15         2.15 o                         
   1   8  19         81.61        101.12         4.46 o                         
   2   8  19         45.12         56.45         3.58 o                         
   3   8  19         54.64         59.26         3.73 o                         
   4   8  19        242.11        220.51         7.95 o                         
   5   8  19          3.08          6.10         2.25 o                         
   6   8  19        160.50        149.90         6.55 o                         
  -6   9  19         17.70         17.75         3.26 o                         
  -5   9  19         66.98         73.11         4.67 o                         
  -4   9  19        319.32        361.10         8.62 o                         
  -3   9  19          2.60          1.87         1.44 o                         
  -2   9  19        483.34        495.74        24.14 o                         
  -1   9  19        492.16        504.87        22.74 o                         
   0   9  19        345.69        322.54        10.78 o                         
   1   9  19         25.30         27.55         2.14 o                         
   2   9  19        230.54        227.27         6.64 o                         
   3   9  19          6.56          8.45         1.50 o                         
   4   9  19        115.73        119.95         4.39 o                         
   5   9  19          0.76          1.61         1.41 o                         
  -5  10  19         15.42         15.57         1.60 o                         
  -4  10  19        239.54        224.18        10.90 o                         
  -3  10  19        255.71        245.32        12.09 o                         
  -2  10  19        436.72        485.79        22.15 o                         
  -1  10  19        115.89        102.05         4.91 o                         
   0  10  19        193.86        209.32         8.50 o                         
   1  10  19        102.96        115.36         5.43 o                         
   2  10  19         29.42         27.50         2.25 o                         
   3  10  19         40.41         33.64         2.15 o                         
   4  10  19        564.29        471.62        34.18 o                         
  -4  11  19         13.80         18.92         2.86 o                         
  -3  11  19        579.46        583.74        18.11 o                         
  -2  11  19        279.12        307.78         9.96 o                         
  -1  11  19        673.26        657.39        30.93 o                         
   0  11  19         63.54         61.15         4.42 o                         
   1  11  19         85.13         80.29         6.37 o                         
   2  11  19         19.19         17.10         2.32 o                         
   3  11  19         39.80         39.69         2.66 o                         
  -2  12  19         35.16         36.02         3.83 o                         
  -1  12  19         91.41         74.86         3.59 o                         
   0  12  19        131.24        110.25         9.06 o                         
   1  12  19        200.97        205.61        12.44 o                         
  -8   0  20        629.15        733.68        35.99 o                         
  -7   0  20        157.86        160.46         6.22 o                         
  -6   0  20        731.99        722.03        15.29 o                         
  -5   0  20         19.34         23.70         2.02 o                         
  -4   0  20        102.32        107.39         4.80 o                         
  -3   0  20       2147.75       2088.85        61.47 o                         
  -2   0  20       3179.48       3635.78       157.20 o                         
  -1   0  20      10297.45      13187.46       652.45 o                         
   0   0  20      11658.38      11950.40       549.08 o                         
   1   0  20       7412.99       7593.26       564.79 o                         
   2   0  20          4.44          4.57         4.44 o                         
   3   0  20       2411.61       2564.50        79.48 o                         
   4   0  20       1037.48       1059.81        36.30 o                         
   5   0  20         65.63         69.20         7.16 o                         
   6   0  20         18.34         20.72         2.91 o                         
   7   0  20       1036.93        980.46        25.14 o                         
  -8   1  20       1258.76       1404.20        38.33 o                         
  -7   1  20         38.60         37.41         1.93 o                         
  -6   1  20        115.78        114.56         3.20 o                         
  -5   1  20        273.24        277.88         4.90 o                         
  -4   1  20         63.84         54.21         2.39 o                         
  -3   1  20        430.22        425.86        10.69 o                         
  -2   1  20       2712.39       2878.98       113.98 o                         
  -1   1  20       1600.86       1772.26        88.69 o                         
   0   1  20       1025.23       1074.32        39.81 o                         
   1   1  20         12.12         31.29         4.05 o                         
   2   1  20       4039.06       4271.42       168.44 o                         
   3   1  20        314.25        315.14        10.43 o                         
   4   1  20       1629.72       1523.55        31.11 o                         
   5   1  20          3.32          3.59         1.71 o                         
   6   1  20        152.63        146.20         5.51 o                         
   7   1  20        200.03        187.22         4.54 o                         
  -8   2  20        104.55        101.82         4.77 o                         
  -7   2  20        259.28        292.87         7.06 o                         
  -6   2  20          5.87          7.65         1.17 o                         
  -5   2  20        985.28        941.96        15.39 o                         
  -4   2  20          3.20          2.27         0.88 o                         
  -3   2  20       1501.43       1459.31        23.41 o                         
  -2   2  20        228.67        235.45        26.61 o                         
  -1   2  20        690.41        956.21        58.22 o                         
   0   2  20        511.15        521.44        29.71 o                         
   1   2  20        693.69        704.65        27.85 o                         
   2   2  20        315.27        297.73        10.05 o                         
   3   2  20       1253.52       1233.55        24.36 o                         
   4   2  20        704.96        700.09        18.63 o                         
   5   2  20       1409.43       1455.78        53.74 o                         
   6   2  20        269.85        264.07         6.70 o                         
   7   2  20        241.65        228.52         8.68 o                         
  -8   3  20        275.94        272.32        10.88 o                         
  -7   3  20         22.60         20.71         2.08 o                         
  -6   3  20        780.02        855.08        13.81 o                         
  -5   3  20        831.60        843.31        13.20 o                         
  -4   3  20       1361.93       1346.76        28.64 o                         
  -3   3  20        141.26        123.41         3.70 o                         
  -2   3  20       1098.45       1122.27        46.00 o                         
  -1   3  20        395.02        439.60        36.97 o                         
   0   3  20       3312.49       3673.10       166.22 o                         
   1   3  20         57.85         54.84         5.01 o                         
   2   3  20          0.36          0.96         1.23 o                         
   3   3  20        410.16        399.24        10.33 o                         
   4   3  20         20.27          8.12         1.80 o                         
   5   3  20          1.99          0.88         1.58 o                         
   6   3  20        381.04        386.90         9.39 o                         
   7   3  20          8.89          7.95         3.13 o                         
  -8   4  20         13.01         10.76         2.37 o                         
  -7   4  20          2.57          5.93         1.29 o                         
  -6   4  20         39.97         47.90         2.45 o                         
  -5   4  20        116.54         87.90         2.94 o                         
  -4   4  20        946.91        908.63        14.18 o                         
  -3   4  20        625.06        555.17        11.90 o                         
  -2   4  20          1.03          1.97         1.23 o                         
  -1   4  20        147.58        122.24         7.40 o                         
   0   4  20         72.39         76.13         5.42 o                         
   1   4  20         82.37         90.06         4.09 o                         
   2   4  20        274.26        291.25         7.53 o                         
   3   4  20        219.04        235.53         6.26 o                         
   4   4  20        236.83        245.14         7.63 o                         
   5   4  20         30.16         29.64         3.73 o                         
   6   4  20        445.53        431.95        12.34 o                         
   7   4  20        475.85        439.93        17.82 o                         
  -7   5  20        222.55        250.67         6.50 o                         
  -6   5  20         20.98         14.10         1.50 o                         
  -5   5  20        471.84        467.76         9.86 o                         
  -4   5  20         73.14         73.01         3.44 o                         
  -3   5  20       1471.50       1432.82        42.26 o                         
  -2   5  20       1499.64       1442.90        36.45 o                         
  -1   5  20       1379.74       1413.05        40.21 o                         
   0   5  20        100.15        101.41         6.70 o                         
   1   5  20        116.87        115.22         4.70 o                         
   2   5  20        925.25        847.96        19.72 o                         
   3   5  20         30.31         38.63         2.74 o                         
   4   5  20        192.91        197.89         8.08 o                         
   5   5  20        247.09        244.60        11.06 o                         
   6   5  20         32.20         28.00         3.49 o                         
   7   5  20         15.72         16.51         2.64 o                         
  -7   6  20        112.12         93.47         5.54 o                         
  -6   6  20         98.52         94.05         3.94 o                         
  -5   6  20         32.67         33.61         2.73 o                         
  -4   6  20        409.84        452.64        12.79 o                         
  -3   6  20          8.06          4.00         2.11 o                         
  -2   6  20       1459.30       1460.67        39.13 o                         
  -1   6  20        361.47        339.24        14.22 o                         
   0   6  20         97.43         76.07         4.69 o                         
   1   6  20        690.47        694.14        20.07 o                         
   2   6  20        387.28        307.46         9.64 o                         
   3   6  20        696.06        684.57        19.49 o                         
   4   6  20          0.29          3.02         2.37 o                         
   5   6  20          3.50          4.51         2.61 o                         
   6   6  20        217.24        201.56         8.72 o                         
  -7   7  20        336.33        268.58        13.21 o                         
  -6   7  20        399.60        385.94         9.36 o                         
  -5   7  20        275.57        281.59         8.13 o                         
  -4   7  20         39.94         49.24         3.54 o                         
  -3   7  20       1228.92       1162.07        37.72 o                         
  -2   7  20       1763.83       1837.34        55.82 o                         
  -1   7  20        213.61        204.94        10.76 o                         
   0   7  20        586.05        518.50        15.48 o                         
   1   7  20       1700.25       1675.09        36.27 o                         
   2   7  20        396.17        417.80        12.31 o                         
   3   7  20        851.95        890.96        23.38 o                         
   4   7  20        199.66        235.24         9.43 o                         
   5   7  20        341.95        341.95        14.32 o                         
   6   7  20          0.96          1.61         1.06 o                         
  -6   8  20          8.14          6.25         1.26 o                         
  -5   8  20        657.66        656.29        12.29 o                         
  -4   8  20        130.85        126.44         4.64 o                         
  -3   8  20        460.57        481.10        14.17 o                         
  -2   8  20        127.80        101.86         7.18 o                         
  -1   8  20        133.92        123.54         6.91 o                         
   0   8  20       1472.15       1630.48        38.91 o                         
   1   8  20         18.13         20.64         2.43 o                         
   2   8  20        853.06        919.68        20.03 o                         
   3   8  20         17.71         26.12         2.82 o                         
   4   8  20          6.23          3.33         1.45 o                         
   5   8  20          3.77          4.92         1.33 o                         
  -5   9  20         51.08         53.80         2.89 o                         
  -4   9  20        255.24        262.18         6.72 o                         
  -3   9  20         69.71         58.66         3.68 o                         
  -2   9  20        452.89        510.95        19.38 o                         
  -1   9  20        269.58        232.73        22.18 o                         
   0   9  20          2.08          0.71         1.65 o                         
   1   9  20        144.06        119.23         4.96 o                         
   2   9  20        503.93        514.15        11.42 o                         
   3   9  20         71.94         74.12         3.64 o                         
   4   9  20        980.75       1057.42        22.06 o                         
   5   9  20        171.16        156.63         5.81 o                         
  -5  10  20          7.24          4.15         1.53 o                         
  -4  10  20          4.93          4.11         1.23 o                         
  -3  10  20         58.39         64.66         2.99 o                         
  -2  10  20         80.60         86.69         7.33 o                         
  -1  10  20         40.11         43.52         3.98 o                         
   0  10  20          1.84         -0.12         1.40 o                         
   1  10  20        583.44        615.78        16.25 o                         
   2  10  20        187.18        167.84         6.01 o                         
   3  10  20         73.02         58.78         2.87 o                         
   4  10  20        297.59        289.45        12.99 o                         
  -3  11  20         27.05         22.88         2.12 o                         
  -2  11  20          0.18          0.73         1.33 o                         
  -1  11  20         35.84         37.58         4.99 o                         
   0  11  20         11.51         13.87         3.36 o                         
   1  11  20         12.11         10.18         2.64 o                         
   2  11  20          4.15          4.17         1.97 o                         
   3  11  20         10.16          6.20         1.72 o                         
  -1  12  20          5.80          5.97         1.82 o                         
   0  12  20        122.24        107.99         8.00 o                         
  -8   1  21        232.80        236.36         9.74 o                         
  -7   1  21         57.94         65.21         2.70 o                         
  -6   1  21        495.74        524.59         8.47 o                         
  -5   1  21        469.60        460.71         8.20 o                         
  -4   1  21         69.19         80.29         2.94 o                         
  -3   1  21        425.30        448.13         9.31 o                         
  -2   1  21        100.29         79.18        21.01 o                         
  -1   1  21         58.15         58.82        15.24 o                         
   0   1  21         42.94         49.51        12.73 o                         
   1   1  21       1079.64       1127.61        37.49 o                         
   2   1  21        380.19        366.36        15.46 o                         
   3   1  21        923.31        932.22        22.56 o                         
   4   1  21       1346.75       1313.04        27.94 o                         
   5   1  21       1814.61       1962.95        57.14 o                         
   6   1  21        264.45        255.00         6.95 o                         
   7   1  21        192.51        196.53         7.04 o                         
  -8   2  21        139.80        158.96        11.34 o                         
  -7   2  21        259.37        280.67         7.02 o                         
  -6   2  21        691.47        681.50        10.95 o                         
  -5   2  21         74.52         91.36         2.75 o                         
  -4   2  21          5.22          4.85         0.96 o                         
  -3   2  21          4.38          4.24         1.08 o                         
  -2   2  21          4.91          7.57         3.80 o                         
  -1   2  21       2276.52       2509.44       115.09 o                         
   0   2  21       3438.77       3635.93       106.12 o                         
   1   2  21          3.43          4.44         2.26 o                         
   2   2  21       1115.84       1105.31        21.99 o                         
   3   2  21        145.12        126.06         5.44 o                         
   4   2  21         83.92         91.88         4.49 o                         
   5   2  21       1263.59       1377.20        41.80 o                         
   6   2  21          0.86          3.55         1.14 o                         
   7   2  21        338.92        318.32        14.99 o                         
  -8   3  21        492.59        497.99        18.57 o                         
  -7   3  21          0.15          2.05         1.11 o                         
  -6   3  21        462.65        492.48         8.45 o                         
  -5   3  21       1106.36       1119.69        15.65 o                         
  -4   3  21        177.94        159.87         5.37 o                         
  -3   3  21        242.03        219.68         5.55 o                         
  -2   3  21        362.55        357.49         8.38 o                         
  -1   3  21          9.75          1.92         2.40 o                         
   0   3  21        930.30        803.02        20.26 o                         
   1   3  21         44.62         55.94         3.06 o                         
   2   3  21       1413.41       1525.09        26.46 o                         
   3   3  21        487.11        503.06        14.16 o                         
   4   3  21        434.10        417.59        12.62 o                         
   5   3  21        234.43        230.03        11.00 o                         
   6   3  21        133.11        137.13         4.24 o                         
   7   3  21        518.57        548.67        28.68 o                         
  -8   4  21          1.51          2.40         1.28 o                         
  -7   4  21        238.03        244.19         7.95 o                         
  -6   4  21        254.96        241.00         5.16 o                         
  -5   4  21        807.50        809.59        11.86 o                         
  -4   4  21         91.95         87.51         2.94 o                         
  -3   4  21        341.28        322.57         9.73 o                         
  -2   4  21        381.16        371.27         8.63 o                         
  -1   4  21        914.61        927.73        24.38 o                         
   0   4  21       2258.69       2239.46        43.22 o                         
   1   4  21       1186.38       1173.35        22.09 o                         
   2   4  21         17.24          8.99         1.51 o                         
   3   4  21          8.90         16.77         1.82 o                         
   4   4  21       2724.13       2791.80        62.25 o                         
   5   4  21        121.78        120.43         5.86 o                         
   6   4  21        243.33        247.48         7.48 o                         
   7   4  21          0.98          0.40         0.93 o                         
  -7   5  21         22.13         19.65         1.60 o                         
  -6   5  21         42.78         43.41         2.37 o                         
  -5   5  21         70.45         84.41         3.47 o                         
  -4   5  21        489.74        470.93        14.51 o                         
  -3   5  21        368.42        376.58        16.10 o                         
  -2   5  21       4704.44       4425.41       168.00 o                         
  -1   5  21       3865.61       3793.51       120.17 o                         
   0   5  21         33.25         47.72         5.29 o                         
   1   5  21       3137.13       2955.13        56.09 o                         
   2   5  21       1629.01       1528.35        32.03 o                         
   3   5  21        153.68        127.76         5.16 o                         
   4   5  21        887.16        869.41        26.19 o                         
   5   5  21         68.58         56.30         4.62 o                         
   6   5  21         74.38         69.22         5.09 o                         
   7   5  21         27.32         23.92         2.60 o                         
  -7   6  21         78.49         66.86         7.75 o                         
  -6   6  21          0.31         -0.02         0.92 o                         
  -5   6  21         71.15         59.40         3.40 o                         
  -4   6  21        415.04        404.11        12.69 o                         
  -3   6  21        651.06        680.70        31.12 o                         
  -2   6  21        431.97        429.21        17.46 o                         
  -1   6  21        247.00        211.98        11.02 o                         
   0   6  21          0.62          1.87         1.81 o                         
   1   6  21         45.84         38.81         3.48 o                         
   2   6  21        182.85        196.04         7.50 o                         
   3   6  21         16.39          8.53         2.15 o                         
   4   6  21         20.85         22.24         3.15 o                         
   5   6  21          0.57          0.77         2.23 o                         
   6   6  21         41.22         42.51         2.50 o                         
  -6   7  21         36.30         36.64         2.40 o                         
  -5   7  21          5.13          5.59         1.33 o                         
  -4   7  21         28.26         25.59         2.65 o                         
  -3   7  21        221.04        219.21        11.37 o                         
  -2   7  21       1912.46       1913.33        57.69 o                         
  -1   7  21          6.55         10.20         2.96 o                         
   0   7  21        192.80        153.99         6.03 o                         
   1   7  21       1869.51       1917.83        47.08 o                         
   2   7  21         26.39         20.22         2.57 o                         
   3   7  21       1016.50       1074.42        30.23 o                         
   4   7  21         20.88         17.86         2.35 o                         
   5   7  21         36.95         45.02         3.22 o                         
   6   7  21          3.52          3.96         1.07 o                         
  -6   8  21         93.81         87.07         7.56 o                         
  -5   8  21        112.36        119.78         4.36 o                         
  -4   8  21         59.23         60.35         3.59 o                         
  -3   8  21        213.43        254.24        10.31 o                         
  -2   8  21          5.27          7.85         2.58 o                         
  -1   8  21        255.67        284.62        12.94 o                         
   0   8  21        111.18        116.62         6.20 o                         
   1   8  21        223.55        234.46         7.62 o                         
   2   8  21        189.07        198.09         6.74 o                         
   3   8  21        251.94        253.86        12.74 o                         
   4   8  21        272.83        299.34        10.87 o                         
   5   8  21        791.84        865.81        21.98 o                         
  -5   9  21        319.22        335.76        10.04 o                         
  -4   9  21         53.09         45.74         2.40 o                         
  -3   9  21          6.07          6.67         1.74 o                         
  -2   9  21         95.91         91.91         5.88 o                         
  -1   9  21         36.69         23.36         3.08 o                         
   0   9  21         10.76         10.59         1.86 o                         
   1   9  21         18.75         20.60         2.18 o                         
   2   9  21        494.99        567.60        10.87 o                         
   3   9  21          0.81          2.44         1.16 o                         
   4   9  21        727.61        777.60        20.11 o                         
  -4  10  21         82.63         79.74         3.35 o                         
  -3  10  21         58.95         64.03         3.91 o                         
  -2  10  21         12.53         15.11         2.55 o                         
  -1  10  21        506.73        479.54        16.70 o                         
   0  10  21        335.53        333.73        10.10 o                         
   1  10  21        884.18        890.25        21.59 o                         
   2  10  21         75.10         63.31         3.53 o                         
   3  10  21        212.66        239.70         7.89 o                         
  -3  11  21         49.44         45.08         4.23 o                         
  -2  11  21        393.38        405.21        16.06 o                         
  -1  11  21        298.10        326.79        11.02 o                         
   0  11  21         97.56         89.39        10.93 o                         
   1  11  21         33.90         30.43         2.80 o                         
   2  11  21         79.90         71.62         6.80 o                         
  -8   0  22       1175.93       1282.93        62.14 o                         
  -7   0  22          4.86          2.00         1.65 o                         
  -6   0  22        191.98        179.28         5.24 o                         
  -5   0  22        482.46        485.21        10.17 o                         
  -4   0  22       1829.88       2025.44        46.70 o                         
  -3   0  22         69.13         78.94         4.95 o                         
  -2   0  22       1225.23       1277.26        52.79 o                         
  -1   0  22        559.42        630.56        67.89 o                         
   0   0  22        153.26        138.34        12.89 o                         
   1   0  22       1142.89        983.60        51.81 o                         
   2   0  22        442.93        470.29        15.55 o                         
   3   0  22        760.59        782.13        40.44 o                         
   4   0  22         68.82         59.96         7.40 o                         
   5   0  22          7.74         11.51         2.98 o                         
   6   0  22        349.26        292.36        10.63 o                         
   7   0  22          0.58          0.89         0.80 o                         
  -8   1  22         78.46         96.44         5.02 o                         
  -7   1  22         24.35         28.57         2.54 o                         
  -6   1  22        530.42        591.70         9.64 o                         
  -5   1  22        693.13        634.78         9.09 o                         
  -4   1  22          9.42          3.58         1.06 o                         
  -3   1  22          1.75          1.98         1.31 o                         
  -2   1  22        320.48        299.02        13.98 o                         
  -1   1  22       1784.82       2017.14       100.69 o                         
   0   1  22         41.73         43.84         8.41 o                         
   1   1  22        496.22        519.66        13.41 o                         
   2   1  22        446.26        462.56        12.25 o                         
   3   1  22        370.03        329.27        10.98 o                         
   4   1  22         85.50         77.10         4.64 o                         
   5   1  22       1654.46       1653.81        38.84 o                         
   6   1  22        254.52        245.97         6.09 o                         
   7   1  22       1348.93       1308.69        41.60 o                         
  -8   2  22          1.34          1.48         1.86 o                         
  -7   2  22        166.53        183.98         8.56 o                         
  -6   2  22         64.59         62.46         2.50 o                         
  -5   2  22          0.49          0.30         0.92 o                         
  -4   2  22        510.81        558.28        12.01 o                         
  -3   2  22        209.15        202.41         5.59 o                         
  -2   2  22         57.05         43.04         5.27 o                         
  -1   2  22         47.21         54.06         8.29 o                         
   0   2  22        306.72        297.85        15.75 o                         
   1   2  22        587.20        589.77        12.50 o                         
   2   2  22        594.16        624.67        13.79 o                         
   3   2  22        115.19        105.35         5.29 o                         
   4   2  22        391.48        335.74        12.81 o                         
   5   2  22         61.94         61.65         4.93 o                         
   6   2  22         10.70         11.14         1.32 o                         
   7   2  22        483.56        449.98        13.89 o                         
  -8   3  22        175.10        175.59        10.76 o                         
  -7   3  22        142.69        154.26         5.38 o                         
  -6   3  22         53.83         56.66         2.48 o                         
  -5   3  22         94.24         79.81         2.60 o                         
  -4   3  22         13.99         19.95         1.72 o                         
  -3   3  22       1064.67       1008.73        17.53 o                         
  -2   3  22       2011.81       2035.20        30.95 o                         
  -1   3  22        618.63        619.00        16.91 o                         
   0   3  22       2916.98       3037.11        49.35 o                         
   1   3  22          4.99          4.89         1.32 o                         
   2   3  22       1534.52       1603.16        27.75 o                         
   3   3  22        527.53        479.87        12.62 o                         
   4   3  22        588.92        639.14        18.35 o                         
   5   3  22         58.57         56.08         4.14 o                         
   6   3  22        359.79        353.48        10.54 o                         
   7   3  22        342.34        316.81        17.97 o                         
  -7   4  22        121.68        132.49         5.17 o                         
  -6   4  22         54.85         55.82         2.41 o                         
  -5   4  22       1034.39        955.66        13.47 o                         
  -4   4  22        531.93        506.78         9.25 o                         
  -3   4  22         82.93         69.54         3.46 o                         
  -2   4  22        834.87        838.73        18.67 o                         
  -1   4  22          2.24          2.51         2.16 o                         
   0   4  22        767.33        808.33        21.06 o                         
   1   4  22         49.05         40.62         2.70 o                         
   2   4  22        458.58        475.00         9.39 o                         
   3   4  22        474.02        493.19        10.65 o                         
   4   4  22        181.48        152.06         4.82 o                         
   5   4  22         38.78         42.67         3.76 o                         
   6   4  22        255.88        225.73         6.01 o                         
   7   4  22        287.50        262.97        10.92 o                         
  -7   5  22          8.31          8.09         1.28 o                         
  -6   5  22        340.99        362.34         9.18 o                         
  -5   5  22        407.01        406.44        12.43 o                         
  -4   5  22         78.84         66.61         3.25 o                         
  -3   5  22         78.82         61.05         3.62 o                         
  -2   5  22        517.40        397.90        14.10 o                         
  -1   5  22        132.77        142.56        12.09 o                         
   0   5  22        147.88        138.27         8.44 o                         
   1   5  22        228.14        252.59         9.74 o                         
   2   5  22         20.17         18.48         2.51 o                         
   3   5  22        797.54        727.11        16.92 o                         
   4   5  22         79.36         90.86         5.43 o                         
   5   5  22          0.68          1.87         2.07 o                         
   6   5  22          4.67          4.69         1.23 o                         
  -7   6  22        135.52        131.67         4.36 o                         
  -6   6  22          4.49          3.07         1.24 o                         
  -5   6  22         96.69         86.07         3.92 o                         
  -4   6  22       1242.40       1258.42        27.84 o                         
  -3   6  22       2079.06       2064.49        57.42 o                         
  -2   6  22        761.14        787.48        27.69 o                         
  -1   6  22        220.61        220.57         9.65 o                         
   0   6  22        363.71        369.63        12.31 o                         
   1   6  22        727.16        741.55        18.59 o                         
   2   6  22        531.02        508.92        15.11 o                         
   3   6  22         26.91         35.60         4.68 o                         
   4   6  22        204.26        221.17         9.55 o                         
   5   6  22        161.62        177.06        10.85 o                         
   6   6  22         58.67         52.22         4.15 o                         
  -6   7  22          8.39          5.22         1.26 o                         
  -5   7  22         94.44         98.96         3.48 o                         
  -4   7  22         14.88         17.22         2.11 o                         
  -3   7  22         24.22         31.08         3.82 o                         
  -2   7  22         39.01         41.09         4.74 o                         
  -1   7  22        156.77        148.48         7.81 o                         
   0   7  22       1505.74       1602.93        34.89 o                         
   1   7  22         10.22         16.54         2.39 o                         
   2   7  22          6.77          5.56         1.58 o                         
   3   7  22         22.67         27.30         3.01 o                         
   4   7  22         70.05         66.75         3.65 o                         
   5   7  22        102.51         99.41         4.62 o                         
  -6   8  22        145.43        159.62        10.71 o                         
  -5   8  22        298.82        325.04         7.86 o                         
  -4   8  22         54.10         54.40         3.29 o                         
  -3   8  22        258.53        252.26        10.06 o                         
  -2   8  22         98.76        111.50         5.49 o                         
  -1   8  22        321.93        325.36        14.03 o                         
   0   8  22         76.35         72.28         4.74 o                         
   1   8  22       1308.89       1342.91        27.55 o                         
   2   8  22        193.18        193.41         6.53 o                         
   3   8  22        625.75        691.55        16.36 o                         
   4   8  22          3.52          1.26         1.18 o                         
   5   8  22         30.28         27.55         1.84 o                         
  -5   9  22          7.05          4.21         1.04 o                         
  -4   9  22        110.86        136.93         4.41 o                         
  -3   9  22        133.45        122.35         4.84 o                         
  -2   9  22        460.92        457.06        14.86 o                         
  -1   9  22        328.32        295.07        11.77 o                         
   0   9  22        199.23        237.91         8.61 o                         
   1   9  22       1629.96       1728.21        33.60 o                         
   2   9  22          5.78          3.41         1.18 o                         
   3   9  22        416.78        472.96        11.25 o                         
   4   9  22        130.03        141.94         5.83 o                         
  -4  10  22         46.39         53.79         2.74 o                         
  -3  10  22         83.54         76.45         3.20 o                         
  -2  10  22        531.77        571.15        16.37 o                         
  -1  10  22         54.88         50.56         4.61 o                         
   0  10  22          0.03          0.58         1.25 o                         
   1  10  22         19.18         18.13         1.97 o                         
   2  10  22        118.78        110.92         4.50 o                         
   3  10  22         21.27         25.42         2.24 o                         
  -2  11  22         87.98         85.81         6.01 o                         
  -1  11  22         12.22         12.52         1.84 o                         
   0  11  22         20.02         19.45         2.06 o                         
   1  11  22        212.90        215.25         8.03 o                         
   2  11  22         76.69         68.55         5.76 o                         
  -8   1  23          6.60          5.51         1.80 o                         
  -7   1  23        497.40        583.34        16.17 o                         
  -6   1  23        309.38        311.63         6.09 o                         
  -5   1  23        521.66        528.87        10.73 o                         
  -4   1  23         48.84         48.80         2.51 o                         
  -3   1  23          9.08          6.02         1.53 o                         
  -2   1  23        170.92        143.59         7.82 o                         
  -1   1  23         83.41         92.44         8.00 o                         
   0   1  23        329.45        323.57        11.27 o                         
   1   1  23        167.30        170.42         6.66 o                         
   2   1  23        230.81        245.69         8.22 o                         
   3   1  23        360.15        380.06        11.42 o                         
   4   1  23         16.14         15.73         2.55 o                         
   5   1  23        249.54        255.43         9.37 o                         
   6   1  23          7.52         10.91         1.27 o                         
   7   1  23         78.79         82.91         3.39 o                         
  -8   2  23         19.27         18.54         4.83 o                         
  -7   2  23         20.64         22.19         2.48 o                         
  -6   2  23        100.60        118.36         3.72 o                         
  -5   2  23        226.06        186.01         4.93 o                         
  -4   2  23        193.17        174.92         4.71 o                         
  -3   2  23       1278.03       1222.33        19.49 o                         
  -2   2  23          6.75          6.00         1.82 o                         
  -1   2  23          6.66          3.17         2.94 o                         
   0   2  23        370.50        354.10         8.52 o                         
   1   2  23        468.45        505.16        10.77 o                         
   2   2  23       1169.65       1189.58        22.93 o                         
   3   2  23         10.27          9.64         1.82 o                         
   4   2  23        976.99       1054.10        26.96 o                         
   5   2  23        222.87        231.76         9.74 o                         
   6   2  23         19.70         17.57         1.56 o                         
   7   2  23          2.86          3.66         0.69 o                         
  -7   3  23         83.55         90.10         6.88 o                         
  -6   3  23        134.71        125.37         3.95 o                         
  -5   3  23        927.89       1004.88        14.94 o                         
  -4   3  23        168.53        166.16         4.79 o                         
  -3   3  23        114.44         89.79         3.99 o                         
  -2   3  23         60.62         57.17         3.45 o                         
  -1   3  23        748.32        787.65        18.53 o                         
   0   3  23       3413.58       3633.26        65.02 o                         
   1   3  23        692.00        696.36        14.07 o                         
   2   3  23        209.96        199.08         5.86 o                         
   3   3  23         27.95         22.89         2.23 o                         
   4   3  23         20.18         21.37         1.98 o                         
   5   3  23         74.06         70.23         4.29 o                         
   6   3  23         49.14         48.79         2.36 o                         
   7   3  23         40.86         40.17         3.96 o                         
  -7   4  23        294.75        280.93        12.49 o                         
  -6   4  23          3.04          4.59         1.12 o                         
  -5   4  23         23.08         13.03         1.34 o                         
  -4   4  23       1777.38       1755.16        25.11 o                         
  -3   4  23        361.17        312.86         8.24 o                         
  -2   4  23       2669.75       2535.91        47.55 o                         
  -1   4  23        159.88        130.42         6.56 o                         
   0   4  23        452.59        485.72        13.95 o                         
   1   4  23       1510.42       1576.28        25.81 o                         
   2   4  23        707.61        730.04        12.89 o                         
   3   4  23        396.42        366.49         9.06 o                         
   4   4  23          3.76          3.03         1.17 o                         
   5   4  23          6.16          3.56         1.73 o                         
   6   4  23        123.36        129.21         7.03 o                         
  -7   5  23         68.70         72.34         3.19 o                         
  -6   5  23         82.16         77.60         5.05 o                         
  -5   5  23         17.04         12.00         2.07 o                         
  -4   5  23        782.71        826.11        27.34 o                         
  -3   5  23        920.86        855.70        30.02 o                         
  -2   5  23        326.32        364.52        12.16 o                         
  -1   5  23       2943.05       2884.53        66.87 o                         
   0   5  23         60.06         55.62         4.86 o                         
   1   5  23        302.73        278.35        11.60 o                         
   2   5  23        514.80        524.49        12.52 o                         
   3   5  23          7.37          6.59         2.21 o                         
   4   5  23         26.31         31.15         4.39 o                         
   5   5  23          7.07          5.46         3.54 o                         
   6   5  23         90.61         84.64         6.74 o                         
  -7   6  23          0.01          0.24         0.72 o                         
  -6   6  23         66.89         66.90         3.19 o                         
  -5   6  23          2.12          2.98         1.27 o                         
  -4   6  23         22.30         18.24         2.18 o                         
  -3   6  23       1038.14       1020.03        37.99 o                         
  -2   6  23       2485.28       2556.79        75.27 o                         
  -1   6  23         73.15         72.28         8.87 o                         
   0   6  23        203.38        191.05         8.90 o                         
   1   6  23       1590.10       1661.16        35.03 o                         
   2   6  23       2241.00       2256.66        46.79 o                         
   3   6  23        483.52        506.26        14.95 o                         
   4   6  23         56.01         47.11         3.19 o                         
   5   6  23        196.40        193.52         9.04 o                         
   6   6  23         32.33         33.25         4.54 o                         
  -6   7  23          7.98         10.29         1.73 o                         
  -5   7  23         89.52         73.47         2.72 o                         
  -4   7  23          2.58          3.20         1.33 o                         
  -3   7  23         11.55         11.60         2.49 o                         
  -2   7  23        315.15        353.50        18.78 o                         
  -1   7  23         53.00         49.52         4.39 o                         
   0   7  23         73.05         65.03         4.80 o                         
   1   7  23         10.75          9.65         2.34 o                         
   2   7  23        188.57        198.91         6.75 o                         
   3   7  23        599.81        707.70        26.06 o                         
   4   7  23        172.04        180.02         6.64 o                         
   5   7  23        151.67        154.39         5.60 o                         
  -5   8  23       1151.70       1242.08        23.13 o                         
  -4   8  23         67.55         70.52         3.56 o                         
  -3   8  23        869.39        878.22        20.20 o                         
  -2   8  23          0.15          1.57         1.74 o                         
  -1   8  23        718.01        750.02        22.74 o                         
   0   8  23        306.44        328.09        11.08 o                         
   1   8  23        142.37        147.61         6.22 o                         
   2   8  23         53.80         45.13         3.21 o                         
   3   8  23         93.22         97.27         4.83 o                         
   4   8  23         99.15         95.33         5.15 o                         
   5   8  23         47.06         47.78         3.29 o                         
  -5   9  23          9.66          6.29         1.39 o                         
  -4   9  23          6.71          4.92         1.05 o                         
  -3   9  23        341.39        358.05         8.76 o                         
  -2   9  23          0.84          1.35         1.75 o                         
  -1   9  23        101.77         95.61         5.91 o                         
   0   9  23         34.67         32.70         3.70 o                         
   1   9  23        156.19        156.45         5.78 o                         
   2   9  23          0.26         -0.43         1.14 o                         
   3   9  23        119.79         98.18         4.07 o                         
   4   9  23         87.19         92.63         5.30 o                         
  -4  10  23        431.96        406.53        19.01 o                         
  -3  10  23        261.75        281.97        11.15 o                         
  -2  10  23         29.29         24.52         2.08 o                         
  -1  10  23        169.61        166.89        12.89 o                         
   0  10  23        151.76        152.70         5.48 o                         
   1  10  23        104.19         91.14         3.95 o                         
   2  10  23        730.97        809.20        20.28 o                         
   3  10  23         34.60         31.55         3.89 o                         
  -2  11  23        253.53        276.32        11.04 o                         
  -1  11  23         58.53         44.15         2.51 o                         
   0  11  23        101.09        100.10         6.26 o                         
   1  11  23          3.84          1.10         1.51 o                         
  -7   0  24        509.27        623.19        24.41 o                         
  -6   0  24         12.71         18.14         2.17 o                         
  -5   0  24        117.38        104.35         5.19 o                         
  -4   0  24       1143.31       1086.82        30.79 o                         
  -3   0  24        189.05        236.89        11.14 o                         
  -2   0  24       2341.17       2268.20        81.41 o                         
  -1   0  24       5488.61       5645.44       138.02 o                         
   0   0  24       5941.01       5973.04       127.90 o                         
   1   0  24       5414.81       5664.54       134.72 o                         
   2   0  24        823.46        947.27        31.79 o                         
   3   0  24        601.93        755.15        60.85 o                         
   4   0  24        274.39        289.05        18.38 o                         
   5   0  24        426.34        451.35        19.30 o                         
   6   0  24          1.49          1.36         1.17 o                         
   7   0  24        596.29        547.16        19.63 o                         
  -7   1  24        178.05        191.57        17.87 o                         
  -6   1  24         27.65         23.11         1.57 o                         
  -5   1  24         43.65         58.69         2.62 o                         
  -4   1  24       2563.25       2607.41        44.90 o                         
  -3   1  24        246.78        304.51         9.87 o                         
  -2   1  24        253.16        197.80        10.61 o                         
  -1   1  24       1901.95       1877.46        39.30 o                         
   0   1  24        188.16        202.64         5.92 o                         
   1   1  24        183.03        190.39         6.87 o                         
   2   1  24       3584.47       3700.02        69.35 o                         
   3   1  24         41.31         41.85         3.37 o                         
   4   1  24        679.61        730.93        23.44 o                         
   5   1  24        296.34        307.22         8.68 o                         
   6   1  24          0.38          0.94         0.83 o                         
   7   1  24        105.48         97.90         3.97 o                         
  -7   2  24        313.15        335.34        33.88 o                         
  -6   2  24        141.78        150.95         4.12 o                         
  -5   2  24        375.29        362.66         7.10 o                         
  -4   2  24       1611.29       1454.06        24.61 o                         
  -3   2  24       3383.84       3229.89        52.75 o                         
  -2   2  24          0.54          0.72         1.71 o                         
  -1   2  24        288.54        260.85         9.74 o                         
   0   2  24       1475.56       1587.77        30.22 o                         
   1   2  24        724.77        741.75        15.22 o                         
   2   2  24        113.96        138.12         5.36 o                         
   3   2  24       5234.57       5323.54       113.04 o                         
   4   2  24         90.38        110.91         4.57 o                         
   5   2  24        179.98        207.88         6.31 o                         
   6   2  24        144.73        146.30         3.57 o                         
   7   2  24       1033.05        795.91        27.21 o                         
  -7   3  24          5.48          5.85         2.14 o                         
  -6   3  24        810.27        860.85        18.01 o                         
  -5   3  24         20.67         27.83         1.70 o                         
  -4   3  24        644.76        680.36        13.55 o                         
  -3   3  24         22.93         24.73         2.18 o                         
  -2   3  24        458.31        405.35        12.27 o                         
  -1   3  24       1900.72       1844.30        31.92 o                         
   0   3  24        201.27        172.23         6.30 o                         
   1   3  24        665.10        641.23        13.36 o                         
   2   3  24        783.75        753.78        13.79 o                         
   3   3  24         51.52         46.77         3.06 o                         
   4   3  24         43.71         56.75         3.43 o                         
   5   3  24        188.27        190.62         6.71 o                         
   6   3  24        157.56        140.81         4.66 o                         
  -7   4  24        409.34        411.56        13.15 o                         
  -6   4  24        290.68        287.06         9.30 o                         
  -5   4  24        265.54        285.63         5.86 o                         
  -4   4  24        225.76        207.75         5.28 o                         
  -3   4  24         53.83         38.85         2.58 o                         
  -2   4  24         16.38         23.24         2.88 o                         
  -1   4  24        317.15        276.26        13.17 o                         
   0   4  24       1872.14       1773.51        38.05 o                         
   1   4  24        179.62        188.95         6.19 o                         
   2   4  24        132.40        174.26         5.07 o                         
   3   4  24        327.29        295.26         7.80 o                         
   4   4  24        400.29        395.75        11.09 o                         
   5   4  24         26.28         19.36         2.32 o                         
   6   4  24         79.99         72.42         3.62 o                         
  -7   5  24        204.83        185.97         8.06 o                         
  -6   5  24         12.20         22.26         2.21 o                         
  -5   5  24         42.63         44.81         4.80 o                         
  -4   5  24          4.60          6.64         1.65 o                         
  -3   5  24        173.26        152.55         7.97 o                         
  -2   5  24       1062.40       1012.16        25.92 o                         
  -1   5  24        389.95        362.93        11.09 o                         
   0   5  24        244.37        233.18         9.19 o                         
   1   5  24         42.89         38.83         4.40 o                         
   2   5  24       2511.00       2519.09        41.94 o                         
   3   5  24         45.81         41.48         4.33 o                         
   4   5  24         24.53         18.63         2.55 o                         
   5   5  24        157.77        180.26        14.80 o                         
   6   5  24          2.26          4.56         1.66 o                         
  -6   6  24        393.65        368.60         9.76 o                         
  -5   6  24        377.29        383.75         9.53 o                         
  -4   6  24       1100.12       1159.27        23.52 o                         
  -3   6  24       1020.18       1196.67        31.01 o                         
  -2   6  24        435.81        523.50        19.15 o                         
  -1   6  24        444.78        395.21        16.61 o                         
   0   6  24        183.15        172.16         7.84 o                         
   1   6  24        242.12        232.59         8.60 o                         
   2   6  24        668.41        684.68        18.72 o                         
   3   6  24         30.82         49.87         3.70 o                         
   4   6  24         79.66         87.30         4.11 o                         
   5   6  24          8.20          7.14         1.72 o                         
  -6   7  24        308.29        313.92        10.61 o                         
  -5   7  24        773.14        817.16        15.68 o                         
  -4   7  24         10.36         13.69         1.84 o                         
  -3   7  24       2139.63       2197.06        49.46 o                         
  -2   7  24        409.87        445.73        15.19 o                         
  -1   7  24        119.48         95.20         5.34 o                         
   0   7  24        554.44        596.87        18.82 o                         
   1   7  24        973.16       1082.90        24.97 o                         
   2   7  24        301.15        313.69         9.81 o                         
   3   7  24       1342.40       1448.85        34.07 o                         
   4   7  24        244.36        279.35         8.65 o                         
   5   7  24         10.53         10.91         1.24 o                         
  -5   8  24        290.98        287.62         6.70 o                         
  -4   8  24         73.47         73.38         3.02 o                         
  -3   8  24         97.84        115.98         5.20 o                         
  -2   8  24         29.28         25.40         3.17 o                         
  -1   8  24          7.22         11.72         2.05 o                         
   0   8  24       1592.31       1798.04        46.17 o                         
   1   8  24        247.24        224.23         8.49 o                         
   2   8  24        342.65        380.91         9.22 o                         
   3   8  24         95.05        103.58         4.76 o                         
   4   8  24         59.26         59.76         4.44 o                         
  -4   9  24         15.69         16.72         1.47 o                         
  -3   9  24        690.10        694.80        14.30 o                         
  -2   9  24        248.65        278.65         8.78 o                         
  -1   9  24         33.08         41.65         3.71 o                         
   0   9  24        452.28        470.57        14.66 o                         
   1   9  24         66.73         70.17         3.34 o                         
   2   9  24        812.59        817.84        16.54 o                         
   3   9  24        179.18        179.23         6.29 o                         
  -3  10  24        119.53        121.96         4.09 o                         
  -2  10  24        106.63         98.67         3.50 o                         
  -1  10  24          3.34          1.01         1.47 o                         
   0  10  24         17.69         18.22         1.54 o                         
   1  10  24         24.64         20.66         2.66 o                         
   2  10  24        203.01        200.58         9.71 o                         
  -1  11  24         98.83         93.43         6.76 o                         
   0  11  24        247.10        232.60        10.68 o                         
  -7   1  25         16.08         17.03         2.22 o                         
  -6   1  25          0.28          1.62         1.04 o                         
  -5   1  25        284.11        297.49         6.99 o                         
  -4   1  25          9.19          9.11         1.69 o                         
  -3   1  25        760.31        700.74        16.22 o                         
  -2   1  25       1336.42       1273.32        27.67 o                         
  -1   1  25        249.62        290.17         9.85 o                         
   0   1  25        740.45        689.26        12.58 o                         
   1   1  25       1202.50       1248.80        24.41 o                         
   2   1  25        378.04        424.29        13.59 o                         
   3   1  25       3416.39       3609.15        84.25 o                         
   4   1  25        606.86        641.66        18.03 o                         
   5   1  25       1094.59       1199.20        25.99 o                         
   6   1  25        219.73        214.88         5.30 o                         
  -7   2  25         13.92         19.37         2.73 o                         
  -6   2  25        500.98        447.71        11.39 o                         
  -5   2  25          0.45          0.08         1.04 o                         
  -4   2  25        603.64        575.25        11.81 o                         
  -3   2  25        577.54        609.26        14.88 o                         
  -2   2  25       3112.17       3192.03        62.89 o                         
  -1   2  25        716.84        612.69        23.33 o                         
   0   2  25        965.05        918.16        18.13 o                         
   1   2  25       1089.04       1115.64        19.89 o                         
   2   2  25         10.31         20.68         2.54 o                         
   3   2  25        195.61        197.15         9.73 o                         
   4   2  25        844.84        908.01        19.69 o                         
   5   2  25        528.33        560.08        17.51 o                         
   6   2  25         42.33         32.04         1.74 o                         
  -7   3  25        298.60        322.36        22.62 o                         
  -6   3  25        748.69        805.31        19.85 o                         
  -5   3  25         60.74         67.58         2.84 o                         
  -4   3  25       2045.93       1953.86        42.92 o                         
  -3   3  25       1741.63       1627.31        28.28 o                         
  -2   3  25        786.24        859.01        20.18 o                         
  -1   3  25       2086.06       1984.00        34.14 o                         
   0   3  25       2242.54       2248.03        40.42 o                         
   1   3  25        670.13        673.42        14.85 o                         
   2   3  25        606.45        645.75        13.09 o                         
   3   3  25          4.65          6.50         1.53 o                         
   4   3  25       1066.23       1049.72        20.45 o                         
   5   3  25        801.17        861.76        20.99 o                         
   6   3  25        113.59         88.55         6.21 o                         
  -7   4  25          2.62          2.25         1.14 o                         
  -6   4  25        159.63        132.58         8.25 o                         
  -5   4  25          0.35          0.98         1.09 o                         
  -4   4  25         44.49         38.75         2.00 o                         
  -3   4  25        251.63        235.04         6.96 o                         
  -2   4  25       1836.50       1754.34        37.60 o                         
  -1   4  25        395.99        328.22        13.76 o                         
   0   4  25         73.81         68.40         4.16 o                         
   1   4  25        293.42        258.54         7.47 o                         
   2   4  25        407.78        384.98         8.22 o                         
   3   4  25       1511.16       1514.80        28.70 o                         
   4   4  25        279.77        298.92        10.36 o                         
   5   4  25        403.00        397.93        12.06 o                         
  -6   5  25        656.40        650.01        17.68 o                         
  -5   5  25        624.82        593.70        14.67 o                         
  -4   5  25        899.77        876.64        20.51 o                         
  -3   5  25        634.61        666.08        22.24 o                         
  -2   5  25        244.55        256.38         8.73 o                         
  -1   5  25        537.07        480.42        13.42 o                         
   0   5  25        806.94        716.68        20.13 o                         
   1   5  25       2211.52       2265.64        44.21 o                         
   2   5  25       2517.74       2466.82        47.39 o                         
   3   5  25          0.30          1.01         1.84 o                         
   4   5  25         29.29         30.00         3.25 o                         
   5   5  25        624.63        679.27        37.80 o                         
   6   5  25        129.98         99.01         6.71 o                         
  -6   6  25         86.72         91.29         7.06 o                         
  -5   6  25          0.06          3.06         1.70 o                         
  -4   6  25        181.37        172.59         6.39 o                         
  -3   6  25        172.13        187.73         7.74 o                         
  -2   6  25        523.53        529.54        15.56 o                         
  -1   6  25       1996.30       2021.67        61.13 o                         
   0   6  25        239.54        218.80        11.96 o                         
   1   6  25        302.76        323.31        11.22 o                         
   2   6  25        624.48        624.68        19.52 o                         
   3   6  25        143.31        160.51         7.91 o                         
   4   6  25          4.63          3.52         1.68 o                         
   5   6  25         10.35         12.57         3.51 o                         
  -6   7  25         59.00         47.24         3.11 o                         
  -5   7  25          0.03         -0.04         0.99 o                         
  -4   7  25          0.71          2.58         1.33 o                         
  -3   7  25        374.49        358.52        11.16 o                         
  -2   7  25         55.34         52.05         5.24 o                         
  -1   7  25       1083.16       1196.05        32.59 o                         
   0   7  25         16.92         21.72         2.95 o                         
   1   7  25        200.46        179.15         6.08 o                         
   2   7  25          0.12          2.69         1.84 o                         
   3   7  25          5.56          6.77         1.82 o                         
   4   7  25        115.09        109.17         9.14 o                         
   5   7  25        145.74        151.83        12.41 o                         
  -5   8  25       1055.36       1073.09        23.45 o                         
  -4   8  25        277.53        264.69         6.26 o                         
  -3   8  25        171.07        199.01         9.42 o                         
  -2   8  25         81.58         70.38         4.11 o                         
  -1   8  25         12.64         16.67         2.13 o                         
   0   8  25         33.26         33.10         3.53 o                         
   1   8  25         13.54         17.49         2.24 o                         
   2   8  25        254.79        261.90         7.87 o                         
   3   8  25        295.01        292.78         7.96 o                         
   4   8  25        148.22        143.61         9.59 o                         
  -4   9  25        458.60        446.36        11.90 o                         
  -3   9  25          9.55         15.84         1.30 o                         
  -2   9  25          3.81          2.10         1.12 o                         
  -1   9  25       1044.32       1033.29        26.37 o                         
   0   9  25         44.88         35.61         2.73 o                         
   1   9  25          8.94          8.77         1.56 o                         
   2   9  25        367.59        401.58        15.20 o                         
   3   9  25         76.74         77.99         5.95 o                         
  -3  10  25        261.20        219.78        12.75 o                         
  -2  10  25          2.40          0.74         0.78 o                         
  -1  10  25        230.36        217.45        10.11 o                         
   0  10  25         14.87         13.45         1.36 o                         
   1  10  25         43.50         42.79         2.88 o                         
   2  10  25          8.38          6.70         1.38 o                         
  -7   0  26          0.21          0.04         1.37 o                         
  -6   0  26        237.19        254.98         9.46 o                         
  -5   0  26        949.42        945.15        22.01 o                         
  -4   0  26        790.44        665.32        21.16 o                         
  -3   0  26          1.97          3.02         2.60 o                         
  -2   0  26         99.76         99.09         5.92 o                         
  -1   0  26          7.06          8.00         3.18 o                         
   0   0  26       4774.97       5121.36       148.97 o                         
   1   0  26       1180.94       1243.22        39.95 o                         
   2   0  26        248.87        273.04        13.32 o                         
   3   0  26        542.86        624.68        37.05 o                         
   4   0  26         13.23         15.60         2.84 o                         
   5   0  26        221.64        244.80         9.33 o                         
   6   0  26       1033.27       1075.61        36.84 o                         
  -7   1  26        394.24        462.36        14.67 o                         
  -6   1  26         39.44         38.52         2.50 o                         
  -5   1  26        212.80        216.85         5.58 o                         
  -4   1  26       1532.98       1341.52        24.40 o                         
  -3   1  26        751.23        718.35        17.96 o                         
  -2   1  26       1930.12       1950.35        38.84 o                         
  -1   1  26       3284.80       3281.71        67.11 o                         
   0   1  26       1993.58       2119.29        38.65 o                         
   1   1  26          2.80          1.02         1.52 o                         
   2   1  26       1640.01       1708.76        37.33 o                         
   3   1  26       1599.16       1645.37        39.31 o                         
   4   1  26        433.09        443.86        13.56 o                         
   5   1  26         24.42         25.50         1.82 o                         
   6   1  26         18.89         18.66         1.34 o                         
  -7   2  26         91.75         93.23         5.49 o                         
  -6   2  26         32.60         37.14         2.27 o                         
  -5   2  26        372.36        385.53         8.21 o                         
  -4   2  26        466.77        408.86        10.40 o                         
  -3   2  26         27.45         32.33         3.10 o                         
  -2   2  26        755.81        734.78        22.50 o                         
  -1   2  26         40.62         37.70         4.18 o                         
   0   2  26        359.62        369.18         9.47 o                         
   1   2  26         18.67         12.58         1.73 o                         
   2   2  26         56.30         64.55         3.65 o                         
   3   2  26         33.78         33.77         2.67 o                         
   4   2  26         91.19        107.71         4.66 o                         
   5   2  26        440.77        473.34        10.62 o                         
   6   2  26         41.31         37.65         2.78 o                         
  -7   3  26         19.43         21.32         2.23 o                         
  -6   3  26         55.99         50.00         2.77 o                         
  -5   3  26          0.11          1.47         1.04 o                         
  -4   3  26         39.48         43.89         2.67 o                         
  -3   3  26        432.35        431.92        11.50 o                         
  -2   3  26        266.05        244.83         9.34 o                         
  -1   3  26         47.71         35.59         2.98 o                         
   0   3  26       3329.11       3343.14        57.37 o                         
   1   3  26        214.09        225.27         6.83 o                         
   2   3  26         77.72         82.31         3.68 o                         
   3   3  26       1080.24       1088.21        21.43 o                         
   4   3  26         42.08         28.95         2.42 o                         
   5   3  26        264.80        301.48         9.94 o                         
   6   3  26          3.48          3.36         1.12 o                         
  -7   4  26         71.41         60.70         3.55 o                         
  -6   4  26         76.74         81.64         3.76 o                         
  -5   4  26         30.47         38.78         2.36 o                         
  -4   4  26         40.32         31.34         2.02 o                         
  -3   4  26         19.78         21.87         2.09 o                         
  -2   4  26          6.35          7.39         1.85 o                         
  -1   4  26        239.65        221.02         7.43 o                         
   0   4  26        203.64        228.15         9.27 o                         
   1   4  26        300.82        310.08         8.33 o                         
   2   4  26        224.10        234.90         6.18 o                         
   3   4  26        110.14         98.41         4.39 o                         
   4   4  26        182.06        195.79         8.12 o                         
   5   4  26          2.79         -0.29         1.85 o                         
   6   4  26        157.68        135.29         6.02 o                         
  -6   5  26         20.93         22.30         4.76 o                         
  -5   5  26         91.27         92.20         4.06 o                         
  -4   5  26         30.54         40.66         3.48 o                         
  -3   5  26        443.48        465.10        14.32 o                         
  -2   5  26        327.78        320.02        11.11 o                         
  -1   5  26        965.64        956.07        20.89 o                         
   0   5  26         62.06         63.33         4.24 o                         
   1   5  26         67.67         75.41         4.43 o                         
   2   5  26         96.86        112.73         4.74 o                         
   3   5  26         24.68         29.08         3.07 o                         
   4   5  26         78.53         88.75         5.18 o                         
   5   5  26        133.89        132.16        11.53 o                         
  -6   6  26         13.67         12.37         1.36 o                         
  -5   6  26        943.59       1003.63        26.26 o                         
  -4   6  26         28.23         24.66         2.27 o                         
  -3   6  26        245.43        263.00         9.26 o                         
  -2   6  26         41.87         49.60         4.49 o                         
  -1   6  26          1.38          1.78         2.37 o                         
   0   6  26        105.62         85.33         5.55 o                         
   1   6  26       1156.46       1166.28        24.84 o                         
   2   6  26        393.46        393.84        12.12 o                         
   3   6  26        976.59       1068.33        29.62 o                         
   4   6  26        396.71        428.57        15.37 o                         
   5   6  26          1.31          4.09         2.17 o                         
  -5   7  26         63.43         60.44         2.50 o                         
  -4   7  26        210.88        233.13         6.41 o                         
  -3   7  26        319.40        355.69         9.08 o                         
  -2   7  26        720.39        687.02        18.43 o                         
  -1   7  26          5.68          5.13         2.06 o                         
   0   7  26        413.77        452.10        13.81 o                         
   1   7  26         46.24         47.43         3.24 o                         
   2   7  26         54.20         59.72         3.88 o                         
   3   7  26         97.99        106.05         4.89 o                         
   4   7  26        168.07        171.56        12.52 o                         
  -5   8  26        422.32        385.53        20.45 o                         
  -4   8  26          1.74          2.52         1.17 o                         
  -3   8  26       1705.39       1859.89        40.93 o                         
  -2   8  26        416.75        431.39        14.52 o                         
  -1   8  26          9.63         11.78         1.60 o                         
   0   8  26         66.52         60.47         3.34 o                         
   1   8  26        185.42        199.28         6.76 o                         
   2   8  26        148.02        147.61         5.20 o                         
   3   8  26        174.31        213.01         6.68 o                         
   4   8  26         24.96         25.77         3.38 o                         
  -4   9  26         34.21         30.13         3.45 o                         
  -3   9  26         13.56         12.02         1.05 o                         
  -2   9  26        230.01        209.71         7.91 o                         
  -1   9  26          0.87          3.55         1.52 o                         
   0   9  26         84.41         79.02         5.25 o                         
   1   9  26          0.22          1.10         1.07 o                         
   2   9  26          7.14          6.46         1.43 o                         
   3   9  26         13.09         10.73         2.52 o                         
  -2  10  26        268.69        243.62         7.10 o                         
  -1  10  26         99.88        107.16         7.57 o                         
   0  10  26        165.51        151.10         6.30 o                         
   1  10  26         34.25         33.84         3.69 o                         
  -7   1  27         22.96         23.00         2.64 o                         
  -6   1  27          4.95          5.31         1.20 o                         
  -5   1  27          0.65          1.06         1.17 o                         
  -4   1  27         19.72         18.77         2.14 o                         
  -3   1  27        662.49        610.03        17.58 o                         
  -2   1  27       1439.84       1355.68        30.68 o                         
  -1   1  27          2.06          0.71         1.51 o                         
   0   1  27        301.31        303.78        12.05 o                         
   1   1  27        554.81        554.15        13.18 o                         
   2   1  27         36.91         33.64         2.89 o                         
   3   1  27          2.12          0.59         2.36 o                         
   4   1  27        149.00        159.28         6.83 o                         
   5   1  27         13.24         22.64         1.62 o                         
   6   1  27         33.42         31.62         2.39 o                         
  -7   2  27          1.35          1.04         0.87 o                         
  -6   2  27          0.90          2.12         1.28 o                         
  -5   2  27        112.32        138.69         4.17 o                         
  -4   2  27        227.12        216.78         6.16 o                         
  -3   2  27        236.54        221.45         8.08 o                         
  -2   2  27        182.73        175.45         8.91 o                         
  -1   2  27       1181.85       1096.05        34.30 o                         
   0   2  27       1427.64       1431.81        24.70 o                         
   1   2  27        580.89        605.35        13.01 o                         
   2   2  27          0.91          1.43         1.57 o                         
   3   2  27         27.87         28.47         2.41 o                         
   4   2  27        173.45        158.64         7.72 o                         
   5   2  27          8.84         13.71         1.73 o                         
   6   2  27        284.95        276.72        11.15 o                         
  -7   3  27         30.51         30.56         2.41 o                         
  -6   3  27          9.70         11.11         1.69 o                         
  -5   3  27        166.02        180.63         5.13 o                         
  -4   3  27         82.68         67.87         3.08 o                         
  -3   3  27        122.11        120.86         5.62 o                         
  -2   3  27       1554.81       1545.81        37.10 o                         
  -1   3  27        112.19         96.12         5.03 o                         
   0   3  27         96.86         86.13         4.19 o                         
   1   3  27        429.06        427.60        10.90 o                         
   2   3  27          9.80          8.07         1.45 o                         
   3   3  27        111.21        116.69         5.70 o                         
   4   3  27         34.82         55.71         3.06 o                         
   5   3  27          3.17          5.38         1.24 o                         
   6   3  27         36.30         30.69         3.39 o                         
  -6   4  27          4.61          4.88         1.28 o                         
  -5   4  27         10.91         14.93         2.16 o                         
  -4   4  27         16.12         12.24         1.94 o                         
  -3   4  27          0.22          0.94         1.53 o                         
  -2   4  27         54.90         51.20         3.94 o                         
  -1   4  27          5.62          3.70         1.59 o                         
   0   4  27        143.21        164.02         7.58 o                         
   1   4  27       1493.21       1542.40        27.66 o                         
   2   4  27         58.15         79.52         3.59 o                         
   3   4  27         22.99         21.75         2.24 o                         
   4   4  27         95.75         86.85         8.53 o                         
   5   4  27        220.87        217.58         8.65 o                         
  -6   5  27        116.81        104.63         4.11 o                         
  -5   5  27        100.66        106.43         4.43 o                         
  -4   5  27        221.73        247.22        11.33 o                         
  -3   5  27        819.81        869.16        20.45 o                         
  -2   5  27         62.94         61.87         4.83 o                         
  -1   5  27        995.08       1026.67        23.83 o                         
   0   5  27        621.95        605.59        16.53 o                         
   1   5  27          1.43          1.17         1.74 o                         
   2   5  27        104.02        100.76         4.65 o                         
   3   5  27        309.88        311.52        10.10 o                         
   4   5  27          1.06          3.03         2.32 o                         
   5   5  27         28.81         27.79         2.34 o                         
  -6   6  27         16.77         12.09         1.48 o                         
  -5   6  27         79.22         84.85         4.77 o                         
  -4   6  27         21.79         20.05         2.24 o                         
  -3   6  27        941.93        983.97        21.99 o                         
  -2   6  27          5.23          4.14         2.00 o                         
  -1   6  27        137.71        180.77         8.78 o                         
   0   6  27        368.17        401.64        13.31 o                         
   1   6  27        240.25        245.44         7.92 o                         
   2   6  27         31.71         29.02         3.40 o                         
   3   6  27          1.29          1.77         1.92 o                         
   4   6  27         20.26         23.08         4.54 o                         
   5   6  27        380.48        375.79        20.12 o                         
  -5   7  27        162.01        163.43         9.83 o                         
  -4   7  27         16.24         13.34         1.57 o                         
  -3   7  27         39.68         41.07         2.35 o                         
  -2   7  27        174.26        180.49         6.38 o                         
  -1   7  27        556.90        546.98        12.94 o                         
   0   7  27        269.41        289.43         9.12 o                         
   1   7  27         25.30         21.16         2.24 o                         
   2   7  27         12.13         15.13         1.99 o                         
   3   7  27         74.61         88.28         4.15 o                         
   4   7  27          5.47          4.47         1.52 o                         
  -4   8  27         13.70         14.21         1.15 o                         
  -3   8  27         29.99         29.24         2.19 o                         
  -2   8  27        805.98        839.44        18.26 o                         
  -1   8  27          6.22          6.44         1.29 o                         
   0   8  27        277.42        295.52         7.97 o                         
   1   8  27          8.73          8.13         1.75 o                         
   2   8  27         27.44         27.63         2.22 o                         
   3   8  27         52.67         37.10         2.39 o                         
  -3   9  27        111.15        114.38         4.80 o                         
  -2   9  27         39.39         43.86         2.19 o                         
  -1   9  27         66.64         75.15         8.29 o                         
   0   9  27        144.23        143.84         7.72 o                         
   1   9  27         12.37         16.38         2.04 o                         
   2   9  27          6.67          3.93         1.05 o                         
  -1  10  27       1038.64        953.66        46.21 o                         
  -7   0  28        192.16        197.92        11.95 o                         
  -6   0  28        132.49        131.88         7.82 o                         
  -5   0  28         81.76         88.94         4.89 o
[truncated: 50,221 more chars]
